# Supplementary material for: Crystal structure of tetra­kis­(1,1,1,5,5,5-hexa­fluoro­acetyl­acetonato)hafnium(IV)
Source: Acta Crystallogr E Crystallogr Commun. 2018 Jul 31;74(Pt 8):1182–5. doi: 10.1107/S2056989018010514 (PMC6072989; doi:10.1107/S2056989018010514)
Supplement: Supplementary file 1 [file e-74-01182-sup1.cif]

##############################################################################
#                                                                            #
# This CIF contains the data in a paper accepted for publication in          #
# Acta Crystallographica Section E. It conforms to the requirements of       #
# Notes for Authors for Acta Crystallographica Section E, and has been       #
# peer reviewed under the auspices of the IUCr Commission on Journals.       #
#                                                                            #
# Full details of the Crystallographic Information File format               #
# are given in the paper "The Crystallographic Information File (CIF):       #
# a New Standard Archive File for Crystallography" by S. R. Hall, F. H.      #
# Allen and I. D. Brown [Acta Cryst. (1991), A47, 655-685].                  #
#                                                                            #
# The current version of the core CIF dictionary is obtainable from          #
# ftp://ftp.iucr.org/pub/cif_core.dic.                                       #
#                                                                            #
# Software is freely available for graphical display of the structure(s)     #
# in this CIF. For information consult the CIF software page                 #
# http://www.iucr.org/resources/cif/software.                                #
#                                                                            #
# This file may be used for bona fide research purposes within the           #
# scientific community so long as proper attribution is given to the journal # 
# article from which it was obtained.                                        #
#                                                                            #
##############################################################################
data_I
_audit_creation_method     'SHELXL-2014/7'
_journal_date_recd_electronic     2018-07-11
_journal_date_accepted     2018-07-21
_journal_name_full     'Acta Crystallographica, Section E'
_journal_year     2018
_journal_volume     74
_journal_issue      8
_journal_page_first     1182
_journal_page_last     1185
_journal_paper_category     GM
_journal_paper_doi     10.1107/S2056989018010514
_journal_coeditor_code     SJ5560
_publ_contact_author_name     'Gregory S. Girolami'
_publ_contact_author_address
;
School of Chemical Sciences
University of Illinois at Urbana-Champaign
600 South Mathews Avenue
Urbana, IL 61801
USA
;
_publ_contact_author_email     'ggirolam@illinois.edu'
_publ_contact_author_fax     ?
_publ_contact_author_phone     ?
_publ_section_title
;
Crystal structure of tetrakis(1,1,1,5,5,5-hexafluoroacetylacetonato)hafnium(IV)
;
loop_
    _publ_author_name
    _publ_author_footnote
    _publ_author_address
    'Schwandt, W. Franklin' .
;
School of Chemical Sciences
University of Illinois at Urbana-Champaign
600 South Mathews Avenue
Urbana, IL 61801
USA
;
    'Woods, Toby J.' .
;
George L. Clark X-Ray Facility and 3M Materials Laboratory
University of Illinois at Urbana-Champaign
505 South Mathews Avenue
Urbana, IL 61801
USA
;
    'Girolami, Gregory S.' .
;
School of Chemical Sciences
University of Illinois at Urbana-Champaign
600 South Mathews Avenue
Urbana, IL 61801
USA
;
_publ_section_synopsis
;
The crystal structure of the square-antiprismatic complex
tetrakis(1,1,1,5,5,5-hexafluoroacetylacetonato)hafnium(IV) is reported.
;
_chemical_name_systematic
;
Tetrakis(1,1,1,5,5,5-hexafluoroacetylacetonato)hafnium(IV)
;
_chemical_name_common     ?
_chemical_formula_moiety     'C20 H4 F24 Hf O8'
_chemical_formula_sum     'C20 H4 F24 Hf O8'
_chemical_formula_iupac     '[Hf (C5 H F6 O2)4]'
_chemical_formula_weight     1006.72
_chemical_melting_point     ?
_shelx_space_group_comment
;
The symmetry employed for this shelxl refinement is uniquely defined
by the following loop, which should always be used as a source of
symmetry information in preference to the above space-group names.
They are only intended as comments.
;
_space_group_crystal_system     monoclinic
_space_group_name_H-M_alt     'P 21/c'
_space_group_name_Hall     '-P 2ybc'
loop_
    _space_group_symop_operation_xyz
    'x, y, z'
    '-x, y+1/2, -z+1/2'
    '-x, -y, -z'
    'x, -y-1/2, z-1/2'
_cell_length_a     15.3042(3)
_cell_length_b     20.0723(4)
_cell_length_c     19.4935(4)
_cell_angle_alpha     90
_cell_angle_beta     96.1580(10)
_cell_angle_gamma     90
_cell_volume     5953.7(2)
_cell_formula_units_Z     8
_cell_measurement_reflns_used     58639
_cell_measurement_theta_min     2.334
_cell_measurement_theta_max     28.203
_cell_measurement_temperature     100(2)
_exptl_crystal_description     'prism'
_exptl_crystal_colour     colourless
_exptl_crystal_size_max     0.228
_exptl_crystal_size_mid     0.223
_exptl_crystal_size_min     0.189
_exptl_crystal_density_diffrn     2.246
_exptl_crystal_density_meas     ?
_exptl_crystal_density_method     ?
_exptl_crystal_F_000     3808
_exptl_absorpt_coefficient_mu     3.699
_exptl_absorpt_correction_type     multi-scan
_exptl_absorpt_process_details
;
(SADABS; Krause <i>et al.</i>, 2015)
;
_shelx_estimated_absorpt_T_min     0.486
_shelx_estimated_absorpt_T_max     0.542
_exptl_absorpt_correction_T_min     0.6610
_exptl_absorpt_correction_T_max     0.7457
_diffrn_ambient_temperature     100(2)
_diffrn_radiation_type     MoK\a
_diffrn_radiation_wavelength     0.71073
_diffrn_measurement_device_type     'Bruker APEXII CCD'
_diffrn_measurement_method     '\f and \w scans'
_diffrn_detector_area_resol_mean     ?
_diffrn_reflns_number     211180
_diffrn_reflns_av_R_equivalents     0.0437
_diffrn_reflns_theta_min     1.338
_diffrn_reflns_theta_max     28.344
_diffrn_reflns_theta_full     25.242
_diffrn_measured_fraction_theta_max     0.996
_diffrn_measured_fraction_theta_full     0.998
_diffrn_reflns_limit_h_min     -20
_diffrn_reflns_limit_h_max     20
_diffrn_reflns_limit_k_min     -26
_diffrn_reflns_limit_k_max     26
_diffrn_reflns_limit_l_min     -26
_diffrn_reflns_limit_l_max     26
_refine_special_details     ?
_reflns_number_total     14806
_reflns_number_gt     12738
_reflns_threshold_expression     'I > 2\s(I)'
_refine_ls_structure_factor_coef     Fsqd
_refine_ls_matrix_type     full
_refine_ls_R_factor_all     0.0404
_refine_ls_R_factor_gt     0.0307
_refine_ls_wR_factor_gt     0.0688
_refine_ls_wR_factor_ref     0.0736
_refine_ls_goodness_of_fit_ref     1.103
_refine_ls_restrained_S_all     1.148
_refine_ls_number_reflns     14806
_refine_ls_number_parameters     1039
_refine_ls_number_restraints     369
_refine_ls_hydrogen_treatment     constr
_refine_ls_weighting_scheme     calc
_refine_ls_weighting_details
             'w=1/[\s^2^(Fo^2^)+(0.0259P)^2^+18.9140P] where P=(Fo^2^+2Fc^2^)/3'
_atom_sites_solution_hydrogens     geom
_atom_sites_solution_primary     ?
_atom_sites_solution_secondary     ?
_refine_ls_shift/su_max     0.003
_refine_ls_shift/su_mean     0.000
_refine_diff_density_max     4.357
_refine_diff_density_min     -1.894
_refine_ls_extinction_method     none
_refine_ls_extinction_coef     .
loop_
    _atom_type_symbol
    _atom_type_description
    _atom_type_scat_dispersion_real
    _atom_type_scat_dispersion_imag
    _atom_type_scat_source
    'C' 'C' 0.0033 0.0016
                         'International Tables Vol C Tables 4.2.6.8 and 6.1.1.4'
    'H' 'H' 0.0000 0.0000
                         'International Tables Vol C Tables 4.2.6.8 and 6.1.1.4'
    'O' 'O' 0.0106 0.0060
                         'International Tables Vol C Tables 4.2.6.8 and 6.1.1.4'
    'F' 'F' 0.0171 0.0103
                         'International Tables Vol C Tables 4.2.6.8 and 6.1.1.4'
    'Hf' 'Hf' -0.5830 6.1852
                         'International Tables Vol C Tables 4.2.6.8 and 6.1.1.4'
_computing_data_collection
;
APEX2 (Bruker, 2014)
;
_computing_cell_refinement
;
SAINT (Bruker, 2014)
;
_computing_data_reduction
;
SAINT (Bruker, 2014)
;
_computing_structure_solution
;
SHELXS2014 (Sheldrick, 2015b)
;
_computing_structure_refinement
;
SHELXL2014 (Sheldrick, 2015a)
;
_computing_molecular_graphics
;
<i>OLEX2</i> (Dolomanov <i>et al.</i>,  2009)
;
_computing_publication_material
;
<i>OLEX2</i> (Dolomanov <i>et al.</i>,  2009)
;
loop_
    _atom_site_type_symbol
    _atom_site_label
    _atom_site_fract_x
    _atom_site_fract_y
    _atom_site_fract_z
    _atom_site_U_iso_or_equiv
    _atom_site_adp_type
    _atom_site_calc_flag
    _atom_site_occupancy
    _atom_site_disorder_assembly
    _atom_site_disorder_group
    Hf Hf1 0.54873(2) 0.38630(2) 0.77866(2) 0.01927(4) Uani d 1 . .
    O O1 0.53844(16) 0.28122(12) 0.80247(12) 0.0205(5) Uani d 1 . .
    O O2 0.62501(17) 0.38168(13) 0.87740(13) 0.0241(5) Uani d 1 . .
    C C1 0.5399(3) 0.1738(2) 0.8474(2) 0.0350(9) Uani d 1 . .
    F F1 0.45392(19) 0.16898(15) 0.8499(2) 0.0679(10) Uani d 1 . .
    F F2 0.57856(17) 0.13531(12) 0.89695(13) 0.0370(6) Uani d 1 . .
    F F3 0.5599(3) 0.14822(14) 0.78807(15) 0.0677(10) Uani d 1 . .
    C C2 0.5686(2) 0.24662(19) 0.85349(19) 0.0236(7) Uani d 1 . .
    C C3 0.6221(2) 0.2677(2) 0.91177(19) 0.0250(7) Uani d 1 . .
    H H3 0.6416 0.2367 0.9470 0.030 Uiso calc 1 . .
    C C4 0.6470(2) 0.33396(19) 0.91818(18) 0.0228(7) Uani d 1 . .
    C C5 0.7101(3) 0.3559(2) 0.9803(2) 0.0282(8) Uani d 1 . .
    F F4 0.72420(19) 0.30906(16) 1.02815(13) 0.0514(7) Uani d 1 . .
    F F5 0.6798(2) 0.40941(17) 1.00909(15) 0.0596(9) Uani d 1 . .
    F F6 0.78750(16) 0.37207(15) 0.96098(13) 0.0419(6) Uani d 1 . .
    O O3 0.44467(16) 0.37390(13) 0.84384(13) 0.0233(5) Uani d 1 . .
    O O4 0.54190(16) 0.48451(13) 0.82534(13) 0.0231(5) Uani d 1 . .
    C C6 0.3275(3) 0.3795(2) 0.9110(2) 0.0315(9) Uani d 1 . .
    F F7 0.34891(17) 0.31919(13) 0.93486(15) 0.0447(7) Uani d 1 . .
    F F8 0.26091(15) 0.37342(14) 0.86177(14) 0.0428(6) Uani d 1 . .
    F F9 0.29883(17) 0.41418(14) 0.96194(14) 0.0441(6) Uani d 1 . .
    C C7 0.4053(2) 0.41242(19) 0.88110(18) 0.0229(7) Uani d 1 . .
    C C8 0.4239(3) 0.4783(2) 0.8948(2) 0.0301(8) Uani d 1 . .
    H H8 0.3900 0.5027 0.9242 0.036 Uiso calc 1 . .
    C C9 0.4925(2) 0.50954(19) 0.86582(19) 0.0244(7) Uani d 1 . .
    C C10 0.5104(3) 0.5827(2) 0.8848(2) 0.0337(9) Uani d 1 . .
    F F10 0.5280(9) 0.5913(5) 0.9485(4) 0.075(3) Uani d 0.644(18) A 1
    F F11 0.4377(3) 0.6185(3) 0.8640(4) 0.0410(16) Uani d 0.644(18) A 1
    F F12 0.5689(5) 0.6093(3) 0.8483(6) 0.061(2) Uani d 0.644(18) A 1
    F F10A 0.4662(13) 0.6251(7) 0.8458(7) 0.082(5) Uani d 0.356(18) A 2
    F F11A 0.5975(6) 0.5965(7) 0.8883(10) 0.066(4) Uani d 0.356(18) A 2
    F F12A 0.4944(9) 0.5948(8) 0.9513(5) 0.042(3) Uani d 0.356(18) A 2
    O O5 0.60640(16) 0.45575(13) 0.71347(13) 0.0240(5) Uani d 1 . .
    O O6 0.67729(16) 0.34269(13) 0.76348(14) 0.0258(5) Uani d 1 . .
    C C11 0.6729(3) 0.5152(2) 0.6296(2) 0.0324(9) Uani d 1 . .
    F F13 0.69778(19) 0.56731(13) 0.66855(14) 0.0458(7) Uani d 1 . .
    F F14 0.59588(18) 0.52931(14) 0.59612(14) 0.0461(7) Uani d 1 . .
    F F15 0.7301(2) 0.50791(15) 0.58351(16) 0.0560(8) Uani d 1 . .
    C C12 0.6679(2) 0.4527(2) 0.67444(19) 0.0270(8) Uani d 1 . .
    C C13 0.7281(3) 0.4021(2) 0.6715(2) 0.0347(9) Uani d 1 . .
    H H13 0.7680 0.4024 0.6374 0.042 Uiso calc 1 . .
    C C14 0.7295(2) 0.3506(2) 0.7193(2) 0.0297(8) Uani d 1 . .
    C C15 0.8009(3) 0.2969(3) 0.7202(3) 0.0502(13) Uani d 1 . .
    F F16 0.8107(7) 0.2602(5) 0.7724(5) 0.076(4) Uani d 0.507(6) B 1
    F F17 0.8811(3) 0.3284(3) 0.7178(3) 0.0359(14) Uani d 0.507(6) B 1
    F F18 0.7919(5) 0.2634(5) 0.6628(5) 0.075(3) Uani d 0.507(6) B 1
    F F16A 0.8637(7) 0.3108(6) 0.6835(7) 0.134(5) Uani d 0.493(6) B 2
    F F17A 0.7623(6) 0.2390(4) 0.6979(6) 0.096(4) Uani d 0.493(6) B 2
    F F18A 0.8322(7) 0.2835(5) 0.7855(4) 0.082(4) Uani d 0.507(6) B 2
    O O7 0.43069(16) 0.43040(13) 0.72452(12) 0.0234(5) Uani d 1 . .
    O O8 0.52769(17) 0.33355(13) 0.68213(13) 0.0244(5) Uani d 1 . .
    C C16 0.3184(3) 0.4779(2) 0.6483(2) 0.0299(8) Uani d 1 . .
    F F19 0.24631(16) 0.44484(13) 0.66136(16) 0.0458(7) Uani d 1 . .
    F F20 0.3066(2) 0.49750(15) 0.58295(14) 0.0522(8) Uani d 1 . .
    F F21 0.32427(18) 0.53092(12) 0.68787(14) 0.0432(6) Uani d 1 . .
    C C17 0.3988(2) 0.43221(19) 0.66260(19) 0.0242(7) Uani d 1 . .
    C C18 0.4258(2) 0.3952(2) 0.6084(2) 0.0263(8) Uani d 1 . .
    H H18 0.4022 0.4036 0.5621 0.032 Uiso calc 1 . .
    C C19 0.4879(2) 0.34600(19) 0.62377(19) 0.0242(7) Uani d 1 . .
    C C20 0.5124(3) 0.3000(2) 0.5672(2) 0.0333(9) Uani d 1 . .
    F F22 0.4891(8) 0.3242(6) 0.5060(5) 0.044(2) Uani d 0.61(2) C 1
    F F23 0.4621(7) 0.2422(3) 0.5695(4) 0.050(2) Uani d 0.61(2) C 1
    F F24 0.5912(5) 0.2793(7) 0.5737(4) 0.062(3) Uani d 0.61(2) C 1
    F F22A 0.5122(14) 0.2372(4) 0.5819(6) 0.069(4) Uani d 0.39(2) C 2
    F F23A 0.5991(5) 0.3159(9) 0.5588(6) 0.048(3) Uani d 0.39(2) C 2
    F F24A 0.4703(9) 0.3102(9) 0.5044(7) 0.036(3) Uani d 0.39(2) C 2
    Hf Hf2 0.05011(2) 0.34812(2) 0.29307(2) 0.02059(4) Uani d 1 . .
    O O9 0.03888(16) 0.24362(13) 0.31851(13) 0.0254(5) Uani d 1 . .
    O O10 0.13316(16) 0.34335(13) 0.38817(13) 0.0238(5) Uani d 1 . .
    C C21 0.0339(3) 0.1385(2) 0.3698(2) 0.0317(9) Uani d 1 . .
    F F25 0.0415(2) 0.10771(14) 0.31083(15) 0.0584(8) Uani d 1 . .
    F F26 -0.05068(17) 0.14064(13) 0.37891(17) 0.0482(7) Uani d 1 . .
    F F27 0.0740(2) 0.10128(13) 0.42026(15) 0.0495(7) Uani d 1 . .
    C C22 0.0703(2) 0.20906(19) 0.36922(19) 0.0237(7) Uani d 1 . .
    C C23 0.1315(2) 0.2302(2) 0.42349(19) 0.0263(8) Uani d 1 . .
    H H23 0.1542 0.1991 0.4576 0.032 Uiso calc 1 . .
    C C24 0.1591(2) 0.2953(2) 0.42804(18) 0.0235(7) Uani d 1 . .
    C C25 0.2278(2) 0.3170(2) 0.48612(19) 0.0297(8) Uani d 1 . .
    F F28 0.19783(18) 0.36545(15) 0.52273(14) 0.0467(7) Uani d 1 . .
    F F29 0.29945(16) 0.33921(15) 0.46019(13) 0.0432(6) Uani d 1 . .
    F F30 0.25335(17) 0.26747(14) 0.52928(12) 0.0413(6) Uani d 1 . .
    O O11 -0.05268(16) 0.33560(13) 0.35927(13) 0.0259(6) Uani d 1 . .
    O O12 0.04500(16) 0.44602(13) 0.34183(13) 0.0234(5) Uani d 1 . .
    C C26 -0.1791(2) 0.3432(2) 0.4163(2) 0.0296(8) Uani d 1 . .
    F F31 -0.16297(17) 0.28179(14) 0.43867(15) 0.0468(7) Uani d 1 . .
    F F32 -0.24156(15) 0.33971(13) 0.36372(14) 0.0400(6) Uani d 1 . .
    F F33 -0.21122(18) 0.37811(15) 0.46555(15) 0.0502(7) Uani d 1 . .
    C C27 -0.0975(2) 0.3758(2) 0.39135(19) 0.0248(8) Uani d 1 . .
    C C28 -0.0814(2) 0.4423(2) 0.40295(19) 0.0274(8) Uani d 1 . .
    H H28 -0.1194 0.4677 0.4282 0.033 Uiso calc 1 . .
    C C29 -0.0091(2) 0.4728(2) 0.37765(18) 0.0237(7) Uani d 1 . .
    C C30 0.0080(3) 0.5464(2) 0.3921(2) 0.0319(9) Uani d 1 . .
    F F34 -0.0084(3) 0.58166(15) 0.33567(16) 0.0698(10) Uani d 1 . .
    F F35 0.09035(17) 0.55646(14) 0.41741(16) 0.0496(7) Uani d 1 . .
    F F36 -0.04077(19) 0.57065(14) 0.43865(16) 0.0495(7) Uani d 1 . .
    O O13 0.10713(16) 0.41745(13) 0.22774(13) 0.0243(5) Uani d 1 . .
    O O14 0.17452(16) 0.30105(13) 0.27081(13) 0.0247(5) Uani d 1 . .
    C C31 0.1684(3) 0.4764(2) 0.1407(2) 0.0332(9) Uani d 1 . .
    F F37 0.1948(2) 0.52825(14) 0.17918(16) 0.0552(8) Uani d 1 . .
    F F38 0.09032(19) 0.49093(14) 0.10948(15) 0.0511(7) Uani d 1 . .
    F F39 0.2232(2) 0.46960(16) 0.09337(18) 0.0682(10) Uani d 1 . .
    C C32 0.1645(2) 0.41349(19) 0.18522(19) 0.0249(7) Uani d 1 . .
    C C33 0.2210(3) 0.3614(2) 0.1775(2) 0.0278(8) Uani d 1 . .
    H H33 0.2579 0.3615 0.1413 0.033 Uiso calc 1 . .
    C C34 0.2231(2) 0.30842(19) 0.22395(19) 0.0241(7) Uani d 1 . .
    C C35 0.2891(3) 0.2518(2) 0.2196(2) 0.0319(9) Uani d 1 . .
    F F40 0.33034(18) 0.23785(15) 0.28025(15) 0.0519(7) Uani d 1 . .
    F F41 0.3485(2) 0.26543(16) 0.17714(18) 0.0621(9) Uani d 1 . .
    F F42 0.2483(2) 0.19740(14) 0.19608(19) 0.0601(9) Uani d 1 . .
    O O15 -0.06754(16) 0.39771(14) 0.24297(13) 0.0246(5) Uani d 1 . .
    O O16 0.01956(16) 0.29709(14) 0.19657(13) 0.0254(5) Uani d 1 . .
    C C36 -0.1771(3) 0.4516(2) 0.1697(2) 0.0324(9) Uani d 1 . .
    F F43 -0.25120(16) 0.41942(16) 0.17806(18) 0.0560(8) Uani d 1 . .
    F F44 -0.18531(19) 0.47703(14) 0.10659(14) 0.0488(7) Uani d 1 . .
    F F45 -0.16958(18) 0.50112(14) 0.21439(14) 0.0465(7) Uani d 1 . .
    C C37 -0.1003(2) 0.40286(19) 0.18149(19) 0.0247(8) Uani d 1 . .
    C C38 -0.0762(2) 0.3666(2) 0.1256(2) 0.0268(8) Uani d 1 . .
    H H38 -0.0983 0.3778 0.0797 0.032 Uiso calc 1 . .
    C C39 -0.0191(2) 0.31374(19) 0.13900(19) 0.0250(7) Uani d 1 . .
    C C40 -0.0013(3) 0.2665(2) 0.0799(2) 0.0324(9) Uani d 1 . .
    F F46 -0.0464(3) 0.21060(15) 0.08203(16) 0.0623(9) Uani d 1 . .
    F F47 0.0824(2) 0.2514(2) 0.08321(15) 0.0695(11) Uani d 1 . .
    F F48 -0.02508(17) 0.29400(13) 0.01846(12) 0.0396(6) Uani d 1 . .
loop_
    _atom_site_aniso_label
    _atom_site_aniso_U_11
    _atom_site_aniso_U_22
    _atom_site_aniso_U_33
    _atom_site_aniso_U_12
    _atom_site_aniso_U_13
    _atom_site_aniso_U_23
    Hf1 0.01424(7) 0.02359(8) 0.02007(7) 0.00008(5) 0.00223(5) -0.00098(5)
    O1 0.0196(12) 0.0175(12) 0.0244(12) -0.0022(9) 0.0017(9) 0.0004(10)
    O2 0.0238(13) 0.0251(13) 0.0227(12) -0.0015(11) -0.0004(10) 0.0004(10)
    C1 0.039(2) 0.026(2) 0.039(2) 0.0008(18) -0.0011(18) 0.0032(17)
    F1 0.0335(15) 0.0406(16) 0.124(3) -0.0167(13) -0.0194(17) 0.0279(18)
    F2 0.0397(14) 0.0284(12) 0.0429(14) 0.0032(11) 0.0039(11) 0.0071(10)
    F3 0.134(3) 0.0309(15) 0.0361(15) 0.0035(17) -0.0021(18) -0.0064(12)
    C2 0.0182(17) 0.0268(19) 0.0267(18) -0.0002(14) 0.0070(14) -0.0022(15)
    C3 0.0217(17) 0.0296(19) 0.0239(18) 0.0024(15) 0.0035(14) 0.0013(15)
    C4 0.0158(16) 0.0309(19) 0.0223(17) 0.0007(14) 0.0045(13) -0.0038(14)
    C5 0.0246(19) 0.035(2) 0.0245(18) -0.0006(16) -0.0007(14) -0.0025(16)
    F4 0.0577(18) 0.0619(18) 0.0303(13) -0.0183(15) -0.0151(12) 0.0127(13)
    F5 0.0524(17) 0.076(2) 0.0462(16) 0.0190(16) -0.0125(13) -0.0371(15)
    F6 0.0255(12) 0.0609(17) 0.0379(14) -0.0113(12) -0.0028(10) -0.0009(12)
    O3 0.0188(12) 0.0264(13) 0.0255(13) -0.0040(10) 0.0062(10) -0.0030(10)
    O4 0.0182(12) 0.0254(13) 0.0258(13) -0.0026(10) 0.0024(10) -0.0003(10)
    C6 0.026(2) 0.032(2) 0.038(2) 0.0018(17) 0.0136(16) 0.0044(17)
    F7 0.0374(14) 0.0361(14) 0.0643(18) 0.0058(11) 0.0229(13) 0.0221(13)
    F8 0.0199(12) 0.0537(16) 0.0552(16) -0.0074(11) 0.0060(11) 0.0047(13)
    F9 0.0392(14) 0.0495(16) 0.0483(15) 0.0039(12) 0.0266(12) 0.0013(13)
    C7 0.0168(16) 0.0292(19) 0.0229(17) 0.0027(14) 0.0029(13) 0.0045(14)
    C8 0.0261(19) 0.026(2) 0.040(2) 0.0032(16) 0.0128(16) -0.0035(17)
    C9 0.0198(17) 0.0252(18) 0.0276(18) 0.0020(14) 0.0000(14) -0.0015(15)
    C10 0.035(2) 0.025(2) 0.042(2) -0.0024(17) 0.0084(18) -0.0042(17)
    F10 0.119(7) 0.047(4) 0.049(4) -0.022(5) -0.040(4) -0.001(3)
    F11 0.035(2) 0.021(2) 0.067(4) 0.0040(18) 0.006(2) 0.005(2)
    F12 0.051(4) 0.029(3) 0.111(6) -0.014(2) 0.040(4) -0.018(3)
    F10A 0.131(10) 0.053(6) 0.058(7) -0.007(7) -0.018(7) 0.020(5)
    F11A 0.046(6) 0.048(6) 0.111(9) -0.019(4) 0.036(6) -0.035(6)
    F12A 0.053(6) 0.038(5) 0.040(5) -0.017(5) 0.027(5) -0.015(4)
    O5 0.0195(12) 0.0276(14) 0.0260(13) 0.0024(10) 0.0074(10) 0.0027(10)
    O6 0.0181(12) 0.0296(14) 0.0301(14) 0.0014(11) 0.0043(10) 0.0012(11)
    C11 0.033(2) 0.034(2) 0.033(2) 0.0026(17) 0.0123(17) 0.0064(17)
    F13 0.0559(17) 0.0321(14) 0.0493(16) -0.0095(12) 0.0058(13) 0.0042(12)
    F14 0.0388(14) 0.0513(17) 0.0469(15) 0.0044(13) -0.0019(12) 0.0151(13)
    F15 0.0627(19) 0.0538(18) 0.0585(18) 0.0189(15) 0.0395(15) 0.0211(14)
    C12 0.0247(18) 0.031(2) 0.0259(18) 0.0001(16) 0.0044(14) -0.0017(15)
    C13 0.025(2) 0.043(2) 0.039(2) 0.0070(18) 0.0166(17) 0.0074(19)
    C14 0.0182(17) 0.034(2) 0.038(2) 0.0053(16) 0.0047(15) 0.0012(17)
    C15 0.040(3) 0.047(3) 0.068(4) 0.021(2) 0.024(2) 0.020(3)
    F16 0.067(6) 0.072(6) 0.095(6) 0.024(4) 0.039(5) 0.045(5)
    F17 0.014(2) 0.043(3) 0.051(3) 0.009(2) 0.005(2) 0.003(2)
    F18 0.055(4) 0.066(5) 0.100(6) 0.029(4) -0.015(4) -0.046(4)
    F16A 0.118(8) 0.122(8) 0.178(9) 0.055(6) 0.093(7) 0.052(7)
    F17A 0.100(6) 0.061(5) 0.122(7) 0.049(5) -0.008(5) -0.029(5)
    F18A 0.055(5) 0.075(7) 0.104(6) 0.030(4) -0.038(4) 0.009(5)
    O7 0.0180(12) 0.0305(14) 0.0217(12) 0.0018(10) 0.0019(9) -0.0019(10)
    O8 0.0231(13) 0.0285(14) 0.0213(12) 0.0051(11) 0.0009(10) -0.0021(10)
    C16 0.0260(19) 0.028(2) 0.035(2) 0.0030(16) -0.0015(16) -0.0009(16)
    F19 0.0212(12) 0.0384(14) 0.077(2) 0.0039(11) 0.0022(12) -0.0007(13)
    F20 0.0564(17) 0.0603(18) 0.0382(14) 0.0324(15) -0.0023(12) 0.0073(13)
    F21 0.0462(15) 0.0266(13) 0.0557(16) 0.0102(11) 0.0005(12) -0.0081(11)
    C17 0.0169(16) 0.0250(19) 0.0309(19) -0.0006(14) 0.0029(14) 0.0003(15)
    C18 0.0228(18) 0.030(2) 0.0247(18) 0.0027(15) -0.0022(14) -0.0015(15)
    C19 0.0219(17) 0.0248(18) 0.0259(18) -0.0003(15) 0.0029(14) -0.0005(15)
    C20 0.034(2) 0.039(2) 0.026(2) 0.0125(19) -0.0004(16) -0.0071(17)
    F22 0.050(5) 0.054(5) 0.028(3) 0.009(4) 0.001(3) -0.008(3)
    F23 0.067(5) 0.032(3) 0.053(3) 0.002(3) 0.009(3) -0.015(2)
    F24 0.039(3) 0.093(6) 0.050(3) 0.040(4) -0.011(2) -0.036(4)
    F22A 0.108(10) 0.039(5) 0.062(6) 0.020(6) 0.014(6) -0.001(4)
    F23A 0.029(4) 0.072(7) 0.043(5) 0.007(4) 0.004(3) -0.035(5)
    F24A 0.026(5) 0.052(7) 0.027(4) 0.005(4) -0.011(3) -0.019(4)
    Hf2 0.01420(7) 0.02665(8) 0.02060(7) -0.00038(6) 0.00031(5) -0.00107(6)
    O9 0.0186(12) 0.0308(14) 0.0260(13) 0.0009(11) -0.0007(10) 0.0004(11)
    O10 0.0186(12) 0.0286(14) 0.0234(12) -0.0018(10) -0.0016(9) 0.0003(11)
    C21 0.037(2) 0.0241(19) 0.034(2) 0.0031(17) 0.0047(17) 0.0010(16)
    F25 0.098(3) 0.0342(15) 0.0448(16) -0.0029(15) 0.0155(16) -0.0124(12)
    F26 0.0317(14) 0.0352(14) 0.078(2) -0.0096(11) 0.0088(13) 0.0022(13)
    F27 0.0558(17) 0.0322(14) 0.0580(17) -0.0022(12) -0.0043(14) 0.0149(12)
    C22 0.0181(16) 0.0286(19) 0.0253(18) 0.0033(14) 0.0073(13) -0.0009(14)
    C23 0.0244(18) 0.034(2) 0.0212(17) 0.0028(16) 0.0037(14) 0.0032(15)
    C24 0.0149(16) 0.037(2) 0.0192(16) 0.0037(15) 0.0051(13) -0.0022(15)
    C25 0.0216(18) 0.044(2) 0.0229(18) 0.0022(17) -0.0005(14) -0.0011(17)
    F28 0.0448(15) 0.0562(17) 0.0366(14) 0.0125(13) -0.0071(11) -0.0217(12)
    F29 0.0226(12) 0.0686(19) 0.0369(14) -0.0117(12) -0.0035(10) 0.0035(13)
    F30 0.0379(14) 0.0540(16) 0.0293(12) 0.0035(12) -0.0089(10) 0.0052(11)
    O11 0.0196(12) 0.0306(14) 0.0277(13) -0.0020(11) 0.0033(10) -0.0004(11)
    O12 0.0176(12) 0.0299(14) 0.0227(12) -0.0016(10) 0.0020(9) -0.0018(10)
    C26 0.0196(18) 0.035(2) 0.036(2) 0.0030(16) 0.0073(15) 0.0095(17)
    F31 0.0313(13) 0.0470(16) 0.0641(18) 0.0078(12) 0.0139(12) 0.0304(14)
    F32 0.0199(11) 0.0465(15) 0.0528(16) -0.0037(10) -0.0006(10) 0.0140(12)
    F33 0.0407(15) 0.0632(19) 0.0515(16) -0.0037(14) 0.0281(13) -0.0019(14)
    C27 0.0170(16) 0.035(2) 0.0225(17) 0.0024(15) 0.0005(13) 0.0054(15)
    C28 0.0211(18) 0.037(2) 0.0247(18) 0.0028(16) 0.0041(14) 0.0000(16)
    C29 0.0192(17) 0.033(2) 0.0178(16) 0.0016(15) -0.0015(13) -0.0017(14)
    C30 0.030(2) 0.036(2) 0.030(2) -0.0020(17) 0.0048(16) -0.0046(17)
    F34 0.128(3) 0.0372(16) 0.0409(16) -0.0097(18) -0.0050(18) 0.0070(13)
    F35 0.0303(13) 0.0480(16) 0.0709(19) -0.0102(12) 0.0076(13) -0.0248(14)
    F36 0.0466(16) 0.0405(15) 0.0652(18) -0.0007(13) 0.0237(14) -0.0183(13)
    O13 0.0201(12) 0.0271(14) 0.0263(13) 0.0027(11) 0.0049(10) 0.0000(11)
    O14 0.0171(12) 0.0301(14) 0.0267(13) 0.0022(10) 0.0014(10) 0.0026(11)
    C31 0.032(2) 0.032(2) 0.037(2) 0.0057(17) 0.0126(17) 0.0044(17)
    F37 0.073(2) 0.0308(14) 0.0606(18) -0.0165(14) 0.0039(15) 0.0036(13)
    F38 0.0538(17) 0.0460(16) 0.0515(17) 0.0079(14) -0.0031(13) 0.0202(13)
    F39 0.088(2) 0.0551(19) 0.072(2) 0.0272(17) 0.0549(19) 0.0304(16)
    C32 0.0234(18) 0.0268(19) 0.0244(18) -0.0001(15) 0.0019(14) 0.0023(15)
    C33 0.0253(19) 0.029(2) 0.031(2) 0.0011(16) 0.0083(15) 0.0017(16)
    C34 0.0163(16) 0.0255(18) 0.0297(19) -0.0008(14) -0.0008(14) -0.0018(15)
    C35 0.0214(19) 0.029(2) 0.045(2) 0.0055(16) 0.0050(17) 0.0053(18)
    F40 0.0387(15) 0.0586(18) 0.0557(17) 0.0214(13) -0.0067(13) 0.0100(14)
    F41 0.0525(18) 0.0535(18) 0.088(2) 0.0253(15) 0.0425(17) 0.0226(17)
    F42 0.0473(17) 0.0362(15) 0.095(2) 0.0051(13) -0.0006(16) -0.0217(16)
    O15 0.0162(12) 0.0344(15) 0.0227(12) 0.0007(10) -0.0005(10) -0.0025(11)
    O16 0.0210(12) 0.0320(14) 0.0223(13) 0.0014(11) -0.0022(10) -0.0019(11)
    C36 0.026(2) 0.034(2) 0.035(2) 0.0081(17) -0.0081(16) -0.0049(17)
    F43 0.0200(12) 0.0560(18) 0.091(2) 0.0033(12) -0.0011(13) 0.0019(16)
    F44 0.0544(17) 0.0492(16) 0.0402(15) 0.0228(14) -0.0073(12) 0.0013(12)
    F45 0.0479(16) 0.0421(15) 0.0472(15) 0.0167(13) -0.0056(12) -0.0134(12)
    C37 0.0177(17) 0.0291(19) 0.0261(18) -0.0006(14) -0.0039(14) 0.0001(15)
    C38 0.0203(17) 0.035(2) 0.0239(18) 0.0001(15) -0.0025(14) 0.0000(15)
    C39 0.0190(17) 0.0292(19) 0.0268(18) -0.0045(15) 0.0024(14) -0.0021(15)
    C40 0.029(2) 0.041(2) 0.0262(19) 0.0044(18) -0.0003(15) -0.0060(17)
    F46 0.104(3) 0.0360(16) 0.0479(17) -0.0099(17) 0.0146(17) -0.0098(13)
    F47 0.0433(16) 0.121(3) 0.0426(16) 0.0370(18) -0.0044(13) -0.0322(18)
    F48 0.0481(15) 0.0465(15) 0.0239(12) 0.0037(12) 0.0024(10) -0.0037(10)
_geom_special_details
;
 All esds (except the esd in the dihedral angle between two l.s. planes)
 are estimated using the full covariance matrix.  The cell esds are taken
 into account individually in the estimation of esds in distances, angles
 and torsion angles; correlations between esds in cell parameters are only
 used when they are defined by crystal symmetry.  An approximate (isotropic)
 treatment of cell esds is used for estimating esds involving l.s. planes.
;
loop_
    _geom_bond_atom_site_label_1
    _geom_bond_atom_site_label_2
    _geom_bond_site_symmetry_2
    _geom_bond_distance
    _geom_bond_publ_flag
    Hf1 O1 . 2.169(2) ?
    Hf1 O2 . 2.143(2) ?
    Hf1 O3 . 2.156(2) ?
    Hf1 O4 . 2.179(3) ?
    Hf1 O5 . 2.140(2) ?
    Hf1 O6 . 2.202(3) ?
    Hf1 O7 . 2.180(2) ?
    Hf1 O8 . 2.153(2) ?
    O1 C2 . 1.259(4) ?
    O2 C4 . 1.267(5) ?
    C1 F1 . 1.325(5) ?
    C1 F2 . 1.327(5) ?
    C1 F3 . 1.331(5) ?
    C1 C2 . 1.526(6) ?
    C2 C3 . 1.394(5) ?
    C3 H3 . 0.9500 ?
    C3 C4 . 1.385(5) ?
    C4 C5 . 1.530(5) ?
    C5 F4 . 1.326(5) ?
    C5 F5 . 1.320(5) ?
    C5 F6 . 1.321(5) ?
    O3 C7 . 1.258(4) ?
    O4 C9 . 1.255(4) ?
    C6 F7 . 1.327(5) ?
    C6 F8 . 1.327(5) ?
    C6 F9 . 1.325(5) ?
    C6 C7 . 1.530(5) ?
    C7 C8 . 1.374(6) ?
    C8 H8 . 0.9500 ?
    C8 C9 . 1.393(5) ?
    C9 C10 . 1.531(5) ?
    C10 F10 . 1.254(9) ?
    C10 F11 . 1.351(7) ?
    C10 F12 . 1.314(7) ?
    C10 F10A . 1.284(8) ?
    C10 F11A . 1.355(8) ?
    C10 F12A . 1.367(8) ?
    O5 C12 . 1.273(4) ?
    O6 C14 . 1.247(5) ?
    C11 F13 . 1.323(5) ?
    C11 F14 . 1.316(5) ?
    C11 F15 . 1.328(5) ?
    C11 C12 . 1.535(6) ?
    C12 C13 . 1.377(6) ?
    C13 H13 . 0.9500 ?
    C13 C14 . 1.391(6) ?
    C14 C15 . 1.533(6) ?
    C15 F16 . 1.252(10) ?
    C15 F17 . 1.386(8) ?
    C15 F18 . 1.301(9) ?
    C15 F16A . 1.288(7) ?
    C15 F17A . 1.354(7) ?
    C15 F18A . 1.338(7) ?
    O7 C17 . 1.253(4) ?
    O8 C19 . 1.256(4) ?
    C16 F19 . 1.335(5) ?
    C16 F20 . 1.327(5) ?
    C16 F21 . 1.312(5) ?
    C16 C17 . 1.536(5) ?
    C17 C18 . 1.390(5) ?
    C18 H18 . 0.9500 ?
    C18 C19 . 1.382(5) ?
    C19 C20 . 1.517(5) ?
    C20 F22 . 1.301(9) ?
    C20 F23 . 1.396(8) ?
    C20 F24 . 1.269(7) ?
    C20 F22A . 1.292(7) ?
    C20 F23A . 1.390(7) ?
    C20 F24A . 1.336(8) ?
    Hf2 O9 . 2.166(3) ?
    Hf2 O10 . 2.134(2) ?
    Hf2 O11 . 2.154(3) ?
    Hf2 O12 . 2.188(3) ?
    Hf2 O13 . 2.135(3) ?
    Hf2 O14 . 2.210(2) ?
    Hf2 O15 . 2.193(2) ?
    Hf2 O16 . 2.149(3) ?
    O9 C22 . 1.260(4) ?
    O10 C24 . 1.275(5) ?
    C21 F25 . 1.321(5) ?
    C21 F26 . 1.325(5) ?
    C21 F27 . 1.331(5) ?
    C21 C22 . 1.523(6) ?
    C22 C23 . 1.402(5) ?
    C23 H23 . 0.9500 ?
    C23 C24 . 1.373(6) ?
    C24 C25 . 1.524(5) ?
    C25 F28 . 1.317(5) ?
    C25 F29 . 1.332(5) ?
    C25 F30 . 1.334(5) ?
    O11 C27 . 1.267(5) ?
    O12 C29 . 1.259(4) ?
    C26 F31 . 1.322(5) ?
    C26 F32 . 1.326(5) ?
    C26 F33 . 1.325(5) ?
    C26 C27 . 1.535(5) ?
    C27 C28 . 1.372(6) ?
    C28 H28 . 0.9500 ?
    C28 C29 . 1.399(5) ?
    C29 C30 . 1.522(6) ?
    C30 F34 . 1.309(5) ?
    C30 F35 . 1.319(5) ?
    C30 F36 . 1.328(5) ?
    O13 C32 . 1.273(4) ?
    O14 C34 . 1.247(4) ?
    C31 F37 . 1.320(5) ?
    C31 F38 . 1.315(5) ?
    C31 F39 . 1.319(5) ?
    C31 C32 . 1.536(5) ?
    C32 C33 . 1.375(5) ?
    C33 H33 . 0.9500 ?
    C33 C34 . 1.394(5) ?
    C34 C35 . 1.528(5) ?
    C35 F40 . 1.309(5) ?
    C35 F41 . 1.323(5) ?
    C35 F42 . 1.316(5) ?
    O15 C37 . 1.253(4) ?
    O16 C39 . 1.256(4) ?
    C36 F43 . 1.330(5) ?
    C36 F44 . 1.326(5) ?
    C36 F45 . 1.319(5) ?
    C36 C37 . 1.527(5) ?
    C37 C38 . 1.393(5) ?
    C38 H38 . 0.9500 ?
    C38 C39 . 1.381(5) ?
    C39 C40 . 1.539(5) ?
    C40 F46 . 1.321(5) ?
    C40 F47 . 1.312(5) ?
    C40 F48 . 1.332(5) ?
loop_
    _geom_angle_atom_site_label_1
    _geom_angle_atom_site_label_2
    _geom_angle_atom_site_label_3
    _geom_angle_site_symmetry_1
    _geom_angle_site_symmetry_3
    _geom_angle
    _geom_angle_publ_flag
    O1 Hf1 O4 . . 141.51(9) ?
    O1 Hf1 O6 . . 74.26(9) ?
    O1 Hf1 O7 . . 115.03(9) ?
    O2 Hf1 O1 . . 79.10(9) ?
    O2 Hf1 O3 . . 80.29(10) ?
    O2 Hf1 O4 . . 73.14(10) ?
    O2 Hf1 O6 . . 72.25(10) ?
    O2 Hf1 O7 . . 142.70(9) ?
    O2 Hf1 O8 . . 141.22(10) ?
    O3 Hf1 O1 . . 71.72(9) ?
    O3 Hf1 O4 . . 77.68(9) ?
    O3 Hf1 O6 . . 139.51(10) ?
    O3 Hf1 O7 . . 72.90(10) ?
    O4 Hf1 O6 . . 119.96(10) ?
    O4 Hf1 O7 . . 76.13(9) ?
    O5 Hf1 O1 . . 143.59(9) ?
    O5 Hf1 O2 . . 109.99(10) ?
    O5 Hf1 O3 . . 143.43(10) ?
    O5 Hf1 O4 . . 72.53(9) ?
    O5 Hf1 O6 . . 75.39(10) ?
    O5 Hf1 O7 . . 79.69(9) ?
    O5 Hf1 O8 . . 80.44(10) ?
    O7 Hf1 O6 . . 143.35(9) ?
    O8 Hf1 O1 . . 72.62(10) ?
    O8 Hf1 O3 . . 114.06(10) ?
    O8 Hf1 O4 . . 143.20(10) ?
    O8 Hf1 O6 . . 74.88(10) ?
    O8 Hf1 O7 . . 74.82(9) ?
    C2 O1 Hf1 . . 132.6(2) ?
    C4 O2 Hf1 . . 132.7(2) ?
    F1 C1 F2 . . 107.3(4) ?
    F1 C1 F3 . . 109.1(4) ?
    F1 C1 C2 . . 110.2(3) ?
    F2 C1 F3 . . 106.3(4) ?
    F2 C1 C2 . . 113.5(4) ?
    F3 C1 C2 . . 110.3(4) ?
    O1 C2 C1 . . 112.8(3) ?
    O1 C2 C3 . . 127.6(4) ?
    C3 C2 C1 . . 119.6(3) ?
    C2 C3 H3 . . 120.1 ?
    C4 C3 C2 . . 119.8(4) ?
    C4 C3 H3 . . 120.1 ?
    O2 C4 C3 . . 128.1(3) ?
    O2 C4 C5 . . 112.4(3) ?
    C3 C4 C5 . . 119.4(3) ?
    F4 C5 C4 . . 113.2(3) ?
    F5 C5 C4 . . 110.5(3) ?
    F5 C5 F4 . . 108.4(3) ?
    F5 C5 F6 . . 106.7(4) ?
    F6 C5 C4 . . 110.8(3) ?
    F6 C5 F4 . . 106.9(3) ?
    C7 O3 Hf1 . . 134.4(2) ?
    C9 O4 Hf1 . . 133.2(2) ?
    F7 C6 F8 . . 108.1(4) ?
    F7 C6 C7 . . 110.7(3) ?
    F8 C6 C7 . . 109.5(3) ?
    F9 C6 F7 . . 107.7(3) ?
    F9 C6 F8 . . 107.5(3) ?
    F9 C6 C7 . . 113.1(3) ?
    O3 C7 C6 . . 113.3(3) ?
    O3 C7 C8 . . 127.0(3) ?
    C8 C7 C6 . . 119.7(3) ?
    C7 C8 H8 . . 119.9 ?
    C7 C8 C9 . . 120.3(4) ?
    C9 C8 H8 . . 119.9 ?
    O4 C9 C8 . . 127.3(4) ?
    O4 C9 C10 . . 115.5(3) ?
    C8 C9 C10 . . 117.2(3) ?
    F10 C10 C9 . . 112.7(6) ?
    F10 C10 F11 . . 107.8(7) ?
    F10 C10 F12 . . 113.1(6) ?
    F11 C10 C9 . . 108.5(4) ?
    F12 C10 C9 . . 112.0(4) ?
    F12 C10 F11 . . 102.0(5) ?
    F10A C10 C9 . . 115.0(8) ?
    F10A C10 F11A . . 110.2(7) ?
    F10A C10 F12A . . 107.8(8) ?
    F11A C10 C9 . . 111.0(6) ?
    F11A C10 F12A . . 101.1(6) ?
    F12A C10 C9 . . 110.8(7) ?
    C12 O5 Hf1 . . 134.6(3) ?
    C14 O6 Hf1 . . 133.7(3) ?
    F13 C11 F15 . . 107.8(4) ?
    F13 C11 C12 . . 110.4(3) ?
    F14 C11 F13 . . 107.6(4) ?
    F14 C11 F15 . . 107.9(4) ?
    F14 C11 C12 . . 111.2(3) ?
    F15 C11 C12 . . 111.8(3) ?
    O5 C12 C11 . . 112.7(3) ?
    O5 C12 C13 . . 126.9(4) ?
    C13 C12 C11 . . 120.3(3) ?
    C12 C13 H13 . . 120.6 ?
    C12 C13 C14 . . 118.9(4) ?
    C14 C13 H13 . . 120.6 ?
    O6 C14 C13 . . 126.3(4) ?
    O6 C14 C15 . . 114.3(4) ?
    C13 C14 C15 . . 119.4(4) ?
    F16 C15 C14 . . 116.5(6) ?
    F16 C15 F17 . . 105.5(7) ?
    F16 C15 F18 . . 112.7(8) ?
    F17 C15 C14 . . 108.2(4) ?
    F18 C15 C14 . . 110.1(5) ?
    F18 C15 F17 . . 102.7(6) ?
    F16A C15 C14 . . 114.5(6) ?
    F16A C15 F17A . . 109.4(7) ?
    F16A C15 F18A . . 111.0(7) ?
    F17A C15 C14 . . 108.3(5) ?
    F18A C15 C14 . . 109.6(6) ?
    F18A C15 F17A . . 103.4(6) ?
    C17 O7 Hf1 . . 134.0(2) ?
    C19 O8 Hf1 . . 134.9(2) ?
    F19 C16 C17 . . 109.3(3) ?
    F20 C16 F19 . . 107.5(3) ?
    F20 C16 C17 . . 112.0(3) ?
    F21 C16 F19 . . 107.3(3) ?
    F21 C16 F20 . . 108.5(3) ?
    F21 C16 C17 . . 112.0(3) ?
    O7 C17 C16 . . 114.4(3) ?
    O7 C17 C18 . . 126.9(3) ?
    C18 C17 C16 . . 118.6(3) ?
    C17 C18 H18 . . 121.0 ?
    C19 C18 C17 . . 118.1(3) ?
    C19 C18 H18 . . 121.0 ?
    O8 C19 C18 . . 126.4(3) ?
    O8 C19 C20 . . 113.8(3) ?
    C18 C19 C20 . . 119.7(3) ?
    F22 C20 C19 . . 112.0(7) ?
    F22 C20 F23 . . 104.1(6) ?
    F23 C20 C19 . . 107.6(4) ?
    F24 C20 C19 . . 115.7(4) ?
    F24 C20 F22 . . 112.2(7) ?
    F24 C20 F23 . . 104.3(6) ?
    F22A C20 C19 . . 115.2(6) ?
    F22A C20 F23A . . 106.0(6) ?
    F22A C20 F24A . . 110.0(7) ?
    F23A C20 C19 . . 104.9(5) ?
    F24A C20 C19 . . 116.0(9) ?
    F24A C20 F23A . . 103.3(7) ?
    O9 Hf2 O12 . . 139.70(10) ?
    O9 Hf2 O14 . . 73.87(10) ?
    O9 Hf2 O15 . . 117.38(10) ?
    O10 Hf2 O9 . . 79.18(10) ?
    O10 Hf2 O11 . . 83.08(10) ?
    O10 Hf2 O12 . . 73.06(10) ?
    O10 Hf2 O13 . . 107.70(10) ?
    O10 Hf2 O14 . . 72.91(10) ?
    O10 Hf2 O15 . . 142.29(10) ?
    O10 Hf2 O16 . . 142.40(10) ?
    O11 Hf2 O9 . . 70.66(10) ?
    O11 Hf2 O12 . . 77.41(10) ?
    O11 Hf2 O14 . . 140.16(10) ?
    O11 Hf2 O15 . . 72.67(10) ?
    O12 Hf2 O14 . . 122.75(9) ?
    O12 Hf2 O15 . . 73.74(9) ?
    O13 Hf2 O9 . . 144.60(10) ?
    O13 Hf2 O11 . . 143.61(10) ?
    O13 Hf2 O12 . . 73.12(9) ?
    O13 Hf2 O14 . . 75.27(9) ?
    O13 Hf2 O15 . . 78.88(9) ?
    O13 Hf2 O16 . . 81.55(10) ?
    O15 Hf2 O14 . . 142.20(9) ?
    O16 Hf2 O9 . . 73.96(10) ?
    O16 Hf2 O11 . . 111.38(10) ?
    O16 Hf2 O12 . . 142.55(10) ?
    O16 Hf2 O14 . . 74.66(9) ?
    O16 Hf2 O15 . . 74.65(10) ?
    C22 O9 Hf2 . . 132.8(2) ?
    C24 O10 Hf2 . . 132.9(2) ?
    F25 C21 F26 . . 108.1(4) ?
    F25 C21 F27 . . 107.7(3) ?
    F25 C21 C22 . . 111.2(3) ?
    F26 C21 F27 . . 107.4(3) ?
    F26 C21 C22 . . 109.5(3) ?
    F27 C21 C22 . . 112.7(3) ?
    O9 C22 C21 . . 114.1(3) ?
    O9 C22 C23 . . 126.4(4) ?
    C23 C22 C21 . . 119.5(3) ?
    C22 C23 H23 . . 119.6 ?
    C24 C23 C22 . . 120.9(4) ?
    C24 C23 H23 . . 119.6 ?
    O10 C24 C23 . . 127.3(3) ?
    O10 C24 C25 . . 112.4(3) ?
    C23 C24 C25 . . 120.2(3) ?
    F28 C25 C24 . . 111.2(3) ?
    F28 C25 F29 . . 107.9(4) ?
    F28 C25 F30 . . 107.7(3) ?
    F29 C25 C24 . . 110.1(3) ?
    F29 C25 F30 . . 106.9(3) ?
    F30 C25 C24 . . 112.8(3) ?
    C27 O11 Hf2 . . 133.7(2) ?
    C29 O12 Hf2 . . 132.8(2) ?
    F31 C26 F32 . . 107.4(4) ?
    F31 C26 F33 . . 108.9(3) ?
    F31 C26 C27 . . 111.9(3) ?
    F32 C26 C27 . . 108.7(3) ?
    F33 C26 F32 . . 107.2(3) ?
    F33 C26 C27 . . 112.5(3) ?
    O11 C27 C26 . . 112.8(3) ?
    O11 C27 C28 . . 127.2(3) ?
    C28 C27 C26 . . 120.0(3) ?
    C27 C28 H28 . . 119.9 ?
    C27 C28 C29 . . 120.1(4) ?
    C29 C28 H28 . . 119.9 ?
    O12 C29 C28 . . 127.0(4) ?
    O12 C29 C30 . . 113.9(3) ?
    C28 C29 C30 . . 119.1(3) ?
    F34 C30 C29 . . 110.9(3) ?
    F34 C30 F35 . . 108.7(4) ?
    F34 C30 F36 . . 107.8(4) ?
    F35 C30 C29 . . 110.9(3) ?
    F35 C30 F36 . . 105.8(3) ?
    F36 C30 C29 . . 112.6(3) ?
    C32 O13 Hf2 . . 134.6(2) ?
    C34 O14 Hf2 . . 133.4(2) ?
    F37 C31 C32 . . 110.8(3) ?
    F38 C31 F37 . . 107.1(4) ?
    F38 C31 F39 . . 108.2(4) ?
    F38 C31 C32 . . 110.8(3) ?
    F39 C31 F37 . . 107.5(4) ?
    F39 C31 C32 . . 112.1(3) ?
    O13 C32 C31 . . 112.8(3) ?
    O13 C32 C33 . . 127.2(4) ?
    C33 C32 C31 . . 120.0(3) ?
    C32 C33 H33 . . 120.6 ?
    C32 C33 C34 . . 118.7(3) ?
    C34 C33 H33 . . 120.6 ?
    O14 C34 C33 . . 126.3(3) ?
    O14 C34 C35 . . 113.7(3) ?
    C33 C34 C35 . . 120.1(3) ?
    F40 C35 C34 . . 111.5(4) ?
    F40 C35 F41 . . 108.2(3) ?
    F40 C35 F42 . . 107.6(4) ?
    F41 C35 C34 . . 112.5(3) ?
    F42 C35 C34 . . 110.2(3) ?
    F42 C35 F41 . . 106.6(4) ?
    C37 O15 Hf2 . . 133.5(2) ?
    C39 O16 Hf2 . . 133.8(3) ?
    F43 C36 C37 . . 108.9(3) ?
    F44 C36 F43 . . 107.7(3) ?
    F44 C36 C37 . . 112.4(3) ?
    F45 C36 F43 . . 107.5(4) ?
    F45 C36 F44 . . 108.3(4) ?
    F45 C36 C37 . . 111.9(3) ?
    O15 C37 C36 . . 114.8(3) ?
    O15 C37 C38 . . 126.4(3) ?
    C38 C37 C36 . . 118.8(3) ?
    C37 C38 H38 . . 121.0 ?
    C39 C38 C37 . . 118.0(3) ?
    C39 C38 H38 . . 121.0 ?
    O16 C39 C38 . . 126.9(4) ?
    O16 C39 C40 . . 113.7(3) ?
    C38 C39 C40 . . 119.3(3) ?
    F46 C40 C39 . . 111.4(3) ?
    F46 C40 F48 . . 106.7(3) ?
    F47 C40 C39 . . 110.8(3) ?
    F47 C40 F46 . . 108.2(4) ?
    F47 C40 F48 . . 108.1(4) ?
    F48 C40 C39 . . 111.4(3) ?
loop_
    _geom_hbond_atom_site_label_D
    _geom_hbond_atom_site_label_H
    _geom_hbond_atom_site_label_A
    _geom_hbond_site_symmetry_A
    _geom_hbond_distance_DH
    _geom_hbond_distance_HA
    _geom_hbond_distance_DA
    _geom_hbond_angle_DHA
    C3 H3 F23A 4_566 0.95 2.57 3.374(10) 142.6
    C8 H8 F5 3_667 0.95 2.50 3.427(5) 166.0
    C33 H33 F11A 3_666 0.95 2.49 3.292(9) 141.8
    C13 H13 F35 3_666 0.95 2.65 3.528(5) 154.1
    C3 H3 F24 4_566 0.95 2.68 3.375(8) 130
_shelx_hkl_file
;
  -1   0   0   -0.10    0.20
  -1   0   0   -0.10    0.10
  -1   0   0   -0.10    0.10
  -1   0   0    0.10    0.20
  -1   0   0    0.10    0.20
  -1   0   0    0.10    0.20
  -3   0   0    2.60    0.90
  -3   0   0    3.30    0.90
   3   0   0    0.20    0.70
   3   0   0    2.70    0.70
   3   0   0    1.70    0.90
   3   0   0    2.80    0.70
  -3   0   0    3.20    0.70
  -3   0   0    3.90    1.10
  -3   0   0    3.30    1.10
  -4   0   0 2604.64   65.59
   4   0   0 2615.74   65.89
   4   0   0 2653.03   64.99
   4   0   0 2567.64   64.89
   4   0   0 2629.84   65.59
  -4   0   0 2569.34   66.19
  -4   0   0 2646.84   66.29
   4   0   0 2627.94   66.19
   4   0   0 2730.83   64.99
   4   0   0 2588.64   65.59
   5   0   0    0.30    1.00
   5   0   0    0.00    1.10
   5   0   0   -1.80    1.00
   5   0   0    0.60    1.30
   5   0   0   -0.30    0.90
   5   0   0    0.80    1.40
   5   0   0   -2.10    0.80
  -5   0   0   -1.00    1.10
  -5   0   0   -1.90    1.20
   6   0   0  428.26   12.60
   6   0   0  419.86   12.60
   6   0   0  387.86   12.90
   6   0   0  421.56   11.70
   6   0   0  412.26   11.70
  -6   0   0  420.86   12.60
   6   0   0  401.96   13.30
   6   0   0  424.66   11.80
   6   0   0  411.36   11.70
  -6   0   0  416.56   12.70
   7   0   0    7.40    1.50
   7   0   0    7.20    1.90
  -7   0   0    5.30    1.70
   7   0   0    6.40    1.50
   7   0   0    5.30    2.10
   7   0   0    5.30    1.30
  -7   0   0    6.80    1.90
   7   0   0    3.40    1.80
   7   0   0    4.60    1.30
   7   0   0    6.90    1.80
  -8   0   0 3282.77   84.49
   8   0   0 3355.66   84.19
   8   0   0 3257.17   84.19
   8   0   0 3371.16   85.59
   8   0   0 3327.07   82.99
   8   0   0 3272.37   82.99
   8   0   0 3307.07   85.09
   8   0   0 3316.47   82.89
   8   0   0 3481.75   83.19
  -8   0   0 3259.07   84.29
   9   0   0   -0.20    1.20
   9   0   0   -0.70    1.20
   9   0   0   -0.90    1.10
   9   0   0    0.30    1.90
  -9   0   0   -0.80    1.40
  -9   0   0    0.50    1.70
   9   0   0   -1.60    1.20
   9   0   0    1.40    1.70
   9   0   0    0.80    1.60
   9   0   0   -0.30    1.90
  10   0   0 1741.03   46.80
  10   0   0 1782.42   49.99
 -10   0   0 1756.02   48.50
  10   0   0 1868.61   48.40
  10   0   0 1826.12   46.80
 -10   0   0 1838.72   48.80
  10   0   0 1795.82   46.90
  10   0   0 1842.92   46.60
  10   0   0 1822.32   48.50
  10   0   0 1839.02   49.50
  11   0   0    2.20    1.70
 -11   0   0   -0.10    2.20
  11   0   0    2.20    1.60
  11   0   0   -0.90    1.70
  11   0   0    2.80    1.70
 -11   0   0    3.90    2.40
  11   0   0    0.60    1.30
  11   0   0    1.50    2.00
  11   0   0    3.10    2.50
  11   0   0   -3.00    2.00
  12   0   0  455.55   15.60
  12   0   0  444.46   16.60
  12   0   0  434.36   13.70
  12   0   0  417.06   16.80
  12   0   0  427.76   16.90
  12   0   0  432.96   13.70
  12   0   0  444.16   15.50
  12   0   0  432.46   14.00
 -12   0   0  431.46   16.00
  13   0   0    2.60    3.10
  13   0   0    3.60    2.40
  13   0   0    2.50    1.90
  13   0   0    3.80    2.60
  13   0   0    1.30    2.80
  13   0   0    1.80    2.00
 -13   0   0    3.70    2.90
  13   0   0    3.30    3.30
  14   0   0  294.07   11.10
  14   0   0  289.67   14.40
  14   0   0  287.77   13.60
  14   0   0  279.67   12.40
  14   0   0  290.87   12.50
  14   0   0  288.47   14.30
 -14   0   0  284.57   13.00
  15   0   0   -0.90    2.50
  15   0   0    1.50    2.40
 -15   0   0   -0.30    3.00
  15   0   0   -0.10    2.50
  15   0   0    2.50    3.20
  15   0   0   -2.70    3.30
  15   0   0   -1.30    3.20
 -16   0   0   38.40    6.40
  16   0   0   44.50    7.10
  16   0   0   32.80    6.80
  16   0   0   50.89    5.30
  16   0   0   57.29    6.60
  16   0   0   53.29    6.50
  17   0   0    3.10    4.30
  17   0   0  -10.80    4.00
  17   0   0   -1.90    2.90
  17   0   0    2.60    3.10
  17   0   0    6.50    3.90
 -17   0   0    8.40    4.30
 -18   0   0  307.07   16.30
  18   0   0  331.97   13.60
  18   0   0  326.77   15.40
  18   0   0  350.96   18.70
  18   0   0  360.96   17.70
  19   0   0    2.40    3.30
 -19   0   0    2.60    5.10
  19   0   0   -1.40    4.40
  19   0   0    1.60    5.30
  20   0   0  335.47   19.90
  20   0   0  320.37   18.50
  20   0   0  356.46   14.60
   0  -1   0    0.10    0.10
   0   1   0    0.00    0.20
   0   1   0    0.10    0.20
   1  -1   0   -0.10    0.10
  -1  -1   0   -0.20    0.20
  -1  -1   0   -0.10    0.20
  -1  -1   0    0.10    0.20
  -1  -1   0   -0.10    0.10
  -1  -1   0   -0.50    0.20
  -1  -1   0    2.10    0.40
  -1  -1   0   -0.10    0.30
   1   1   0   -0.20    0.10
   1   1   0   -0.40    0.10
   1   1   0   -0.30    0.10
  -1   1   0    1.70    0.40
   1   1   0    0.10    0.30
  -1   1   0    1.40    0.30
  -1   1   0   -0.10    0.10
  -1   1   0    1.70    0.40
  -1   1   0   -0.10    0.20
  -1   1   0    0.10    0.30
  -2  -1   0  574.34   14.40
  -2  -1   0  573.24   14.50
  -2  -1   0  565.44   14.90
  -2  -1   0  556.24   14.40
  -2  -1   0  544.95   14.50
  -2  -1   0  571.24   15.00
  -2  -1   0  574.34   15.00
  -2   1   0  575.04   14.70
  -2   1   0  555.04   14.50
   2   1   0  578.04   15.00
  -2   1   0  556.64   14.10
  -2   1   0  564.44   14.80
  -2   1   0  559.34   14.80
  -3  -1   0    7.00    1.00
  -3  -1   0    6.90    1.30
  -3  -1   0    4.10    0.90
   3  -1   0    1.90    0.80
  -3  -1   0    5.40    0.90
  -3  -1   0    5.60    0.90
   3  -1   0    5.60    0.70
  -3  -1   0    5.60    1.20
   3  -1   0    1.80    0.80
  -3  -1   0    5.90    1.00
   3  -1   0    5.10    0.70
  -3   1   0    6.10    0.70
   3   1   0    6.50    1.30
  -3   1   0    5.90    1.20
   3   1   0    5.80    1.20
  -3   1   0    5.70    1.00
  -3   1   0    5.70    1.00
   3   1   0    7.90    1.00
   3   1   0    4.80    0.90
   3   1   0    6.20    1.00
  -3   1   0    4.50    1.10
   3   1   0    3.10    0.90
   3   1   0    6.90    1.30
   4  -1   0 2805.52   70.59
  -4  -1   0 2820.92   70.09
   4  -1   0 2818.52   69.39
   4  -1   0 2788.72   70.49
   4  -1   0 2786.52   70.49
   4  -1   0 2875.01   69.79
  -4  -1   0 2828.22   69.99
  -4  -1   0 2765.02   70.89
  -4  -1   0 2902.31   70.19
   4  -1   0 2749.23   69.49
   4  -1   0 2766.82   70.89
   4  -1   0 2802.72   69.99
   4   1   0 2794.32   70.89
   4   1   0 2871.01   69.89
   4   1   0 2815.42   70.69
   4   1   0 2806.92   69.79
   4   1   0 2816.02   69.99
   4   1   0 2912.41   69.39
  -4   1   0 2835.52   70.59
  -4   1   0 2826.52   70.09
   4   1   0 2832.22   69.89
   4   1   0 2834.82   70.09
   5  -1   0    3.00    0.90
   5  -1   0    5.60    1.40
  -5  -1   0    2.60    1.00
   5  -1   0    4.00    1.20
   5  -1   0    2.90    1.30
   5  -1   0    4.20    1.40
   5  -1   0    4.60    1.50
  -5  -1   0    5.60    1.60
  -5  -1   0    4.40    1.30
  -5  -1   0    4.80    1.60
   5  -1   0    4.00    1.00
   5  -1   0    3.60    1.20
   5   1   0    4.60    1.00
   5   1   0    5.00    1.10
   5   1   0    4.70    1.20
   5   1   0    3.60    1.10
   5   1   0    2.90    1.40
   5   1   0    3.40    1.10
  -5   1   0    6.30    1.60
   5   1   0    3.60    1.50
   5   1   0    4.20    1.20
   6  -1   0  800.72   22.70
   6  -1   0  825.22   21.40
  -6  -1   0  813.12   22.40
   6  -1   0  834.52   23.40
   6  -1   0  813.42   22.60
  -6  -1   0  837.02   23.50
   6  -1   0  791.02   22.90
  -6  -1   0  822.82   21.90
  -6  -1   0  820.72   22.80
   6  -1   0  843.52   22.00
   6  -1   0  820.62   21.40
   6  -1   0  852.81   21.80
   6   1   0  802.32   23.00
   6   1   0  805.72   21.80
  -6   1   0  803.62   22.80
  -6   1   0  787.72   22.20
   6   1   0  816.02   22.20
   6   1   0  833.02   21.80
   6   1   0  842.62   23.50
   6   1   0  823.62   22.30
   6   1   0  835.02   21.30
  -7  -1   0   17.60    2.80
   7  -1   0   11.10    2.10
   7  -1   0   14.20    2.00
   7  -1   0   11.80    1.80
   7  -1   0   13.00    2.30
  -7  -1   0   13.20    2.10
   7  -1   0   12.40    1.60
  -7  -1   0    9.40    1.70
   7  -1   0   18.10    2.90
   7  -1   0   11.80    1.60
   7  -1   0   12.70    2.30
  -7  -1   0   15.90    2.70
   7   1   0   11.60    2.50
  -7   1   0   17.80    2.50
   7   1   0   14.10    2.10
   7   1   0   14.70    1.70
   7   1   0   13.20    1.80
  -7   1   0   14.70    2.40
   7   1   0   14.00    2.50
   7   1   0   14.40    2.10
   7   1   0   12.70    1.90
   8  -1   0  417.16   13.90
   8  -1   0  418.26   12.30
  -8  -1   0  402.36   12.30
   8  -1   0  414.16   14.30
   8  -1   0  396.06   12.00
   8  -1   0  419.56   13.50
   8  -1   0  413.56   12.50
  -8  -1   0  393.06   13.10
   8  -1   0  431.06   13.50
  -8  -1   0  412.96   14.30
   8  -1   0  412.66   11.90
  -8  -1   0  406.06   13.50
   8   1   0  407.56   13.80
  -8   1   0  401.06   13.10
   8   1   0  425.56   11.80
   8   1   0  404.46   14.20
   8   1   0  401.46   13.00
   8   1   0  403.66   13.00
   8   1   0  405.16   12.40
   8   1   0  425.36   12.30
  -8   1   0  404.96   13.50
   8   1   0  396.66   14.20
   9  -1   0   42.50    4.60
   9  -1   0   32.10    3.20
   9  -1   0   31.00    2.90
  -9  -1   0   38.00    3.20
   9  -1   0   28.30    3.50
  -9  -1   0   33.80    3.60
  -9  -1   0   30.70    3.90
   9  -1   0   29.90    2.70
   9  -1   0   31.60    3.70
   9  -1   0   32.80    4.20
   9  -1   0   32.10    2.70
   9   1   0   27.60    2.90
   9   1   0   28.80    3.90
  -9   1   0   41.70    4.30
   9   1   0   33.90    3.00
   9   1   0   23.40    3.70
   9   1   0   32.60    2.70
   9   1   0   35.30    3.60
  -9   1   0   40.20    4.10
   9   1   0   32.40    3.60
   9   1   0   33.60    4.40
  10  -1   0   31.80    3.20
  10  -1   0   36.10    3.10
  10  -1   0   34.30    4.00
 -10  -1   0   37.70    4.20
  10  -1   0   33.30    3.40
  10  -1   0   33.80    4.30
  10  -1   0   31.40    2.90
  10  -1   0   28.90    4.50
  10  -1   0   37.50    4.20
 -10  -1   0   38.10    3.50
  10   1   0   42.80    3.50
  10   1   0   34.50    4.70
  10   1   0   33.50    3.40
  10   1   0   40.20    4.10
  10   1   0   37.70    4.10
 -10   1   0   30.00    4.00
  10   1   0   26.90    4.10
 -10   1   0   39.10    4.40
  10   1   0   39.30    3.10
  10   1   0   32.20    4.50
  10   1   0   33.90    3.40
 -11  -1   0   35.20    4.60
  11  -1   0   32.20    3.20
  11  -1   0   32.50    4.20
 -11  -1   0   33.40    4.10
  11  -1   0   38.40    3.30
  11  -1   0   33.60    3.30
  11  -1   0   32.30    4.70
  11  -1   0   34.00    3.50
  11  -1   0   34.40    4.30
  11  -1   0   28.40    4.40
  11   1   0   37.40    4.10
  11   1   0   26.60    4.60
  11   1   0   37.60    3.50
  11   1   0   30.30    3.20
 -11   1   0   38.80    4.80
  11   1   0   39.70    3.50
  11   1   0   32.90    4.10
  11   1   0   29.10    4.60
  11   1   0   38.70    3.20
  11   1   0   35.00    3.60
 -11   1   0   35.90    4.40
  11   1   0   36.80    4.70
  12  -1   0  227.58    8.90
  12  -1   0  224.18    8.50
  12  -1   0  211.28    8.50
  12  -1   0  226.48   10.90
  12  -1   0  234.48   11.50
 -12  -1   0  252.47   11.00
  12  -1   0  223.68   10.20
  12  -1   0  237.88   10.30
 -12   1   0  228.18   10.60
  12   1   0  232.68    8.50
  12   1   0  229.58    9.90
  12   1   0  216.68    8.90
  12   1   0  215.48    9.70
  12   1   0  219.08    8.50
 -12   1   0  198.08    9.70
  12   1   0  254.27   11.40
  12   1   0  219.48    8.00
  12   1   0  217.58   11.20
  12   1   0  261.07   12.00
  13  -1   0    9.60    3.20
  13  -1   0    8.20    3.50
  13  -1   0    4.30    2.10
  13  -1   0    5.60    2.10
 -13  -1   0    9.50    3.30
  13  -1   0    8.50    2.50
  13  -1   0    6.90    3.40
  13  -1   0    8.70    3.20
  13   1   0    9.90    2.60
 -13   1   0    6.00    3.10
  13   1   0    4.30    3.50
  13   1   0    9.80    3.40
  13   1   0    8.50    2.80
  13   1   0    2.60    2.90
  13   1   0    7.60    2.50
  13   1   0    6.50    2.80
  14  -1   0  372.36   16.90
  14  -1   0  388.36   13.30
  14  -1   0  400.96   16.60
  14  -1   0  407.16   15.50
  14  -1   0  397.36   15.40
  14  -1   0  391.26   17.00
 -14  -1   0  374.66   15.70
  14   1   0  381.36   17.20
  14   1   0  406.06   16.60
  14   1   0  412.36   15.10
  14   1   0  412.76   17.50
  14   1   0  366.46   14.70
  14   1   0  377.86   13.80
 -14   1   0  372.66   15.70
  15  -1   0   -2.60    3.00
  15  -1   0    7.70    2.60
  15  -1   0    3.00    3.10
  15  -1   0    2.30    3.40
  15  -1   0    5.70    3.30
  15  -1   0    2.00    4.00
 -15  -1   0   -3.30    2.50
  15   1   0   10.60    3.30
 -15   1   0    2.50    3.50
  15   1   0    4.60    3.80
  15   1   0    6.70    3.30
  15   1   0    2.70    3.80
  15   1   0   -2.20    3.00
  15   1   0    3.80    2.70
  16  -1   0  402.56   14.30
 -16  -1   0  404.06   17.10
  16  -1   0  389.46   16.40
  16  -1   0  400.76   16.30
  16  -1   0  410.66   18.60
  16  -1   0  382.76   17.60
  16   1   0  384.76   14.60
  16   1   0  410.06   18.90
  16   1   0  388.56   15.80
  16   1   0  403.06   17.80
  16   1   0  365.06   15.60
 -16   1   0  383.56   16.90
  17  -1   0    6.40    3.40
  17  -1   0    2.70    3.50
  17  -1   0    4.20    4.80
  17  -1   0    4.80    3.00
 -17  -1   0    1.80    3.80
  17  -1   0    7.10    4.30
  17   1   0    4.80    3.30
 -17   1   0    2.30    4.00
  17   1   0    3.30    4.10
  17   1   0   -6.70    2.50
  17   1   0    7.00    5.30
  18  -1   0   70.79    9.70
  18  -1   0   86.09    9.90
 -18  -1   0   81.09    9.60
  18  -1   0   71.99    6.60
  18  -1   0   69.89    8.20
  18   1   0   66.19    9.10
  18   1   0   63.29    9.30
 -18   1   0   66.59    9.20
  18   1   0   79.79    7.20
  18   1   0   81.59   10.30
  19  -1   0   -0.50    4.30
  19  -1   0   -2.00    3.80
  19  -1   0   -2.40    5.40
  19  -1   0   -5.00    2.90
 -19  -1   0   -7.70    4.20
 -19   1   0    2.90    5.10
  19   1   0    1.00    5.40
  19   1   0   -3.90    4.10
  19   1   0    1.30    3.30
  20  -1   0   -1.70    5.90
  20  -1   0    7.10    4.00
  20  -1   0    9.20    5.60
  20   1   0    8.70    5.80
 -20   1   0   11.30   10.00
  20   1   0    6.20    6.50
  20   1   0   13.30    4.40
   2   2   0   77.79    3.00
  -3  -2   0   -0.20    0.80
   3  -2   0   -0.40    0.90
  -3  -2   0   -0.50    1.00
  -3  -2   0   -0.30    0.70
   3  -2   0   -1.60    0.80
   3  -2   0   -0.50    0.70
  -3  -2   0   -0.40    0.80
   3  -2   0   -0.10    0.60
  -3  -2   0    0.00    1.00
  -3  -2   0   -0.10    0.90
   3  -2   0    0.90    0.70
  -3  -2   0   -1.50    0.80
   3  -2   0    0.70    0.80
   3  -2   0   -0.30    0.90
   3   2   0   -0.60    0.90
  -3   2   0    0.00    1.00
   3   2   0   -1.40    1.00
   3   2   0   -1.30    0.80
   3   2   0    1.70    0.80
   3   2   0    1.30    0.70
   3   2   0   -1.20    0.90
  -3   2   0   -0.70    0.90
   3   2   0   -1.30    0.80
   3   2   0    0.30    0.90
   3   2   0   -2.20    0.90
  -3   2   0   -0.60    0.90
   4  -2   0  189.38    6.60
   4  -2   0  180.88    5.70
  -4  -2   0  185.58    6.20
   4  -2   0  189.08    5.50
  -4  -2   0  203.88    6.10
  -4  -2   0  192.38    6.90
  -4  -2   0  176.18    6.10
  -4  -2   0  192.18    6.00
   4  -2   0  185.68    6.30
   4  -2   0  184.68    5.50
   4  -2   0  189.38    6.60
   4  -2   0  184.48    6.10
  -4   2   0  191.88    6.10
   4   2   0  187.58    6.80
   4   2   0  187.58    6.10
   4   2   0  184.48    6.80
   4   2   0  187.48    6.70
   4   2   0  183.98    6.20
   4   2   0  186.28    6.20
   4   2   0  178.68    5.90
   4   2   0  189.28    5.90
  -4   2   0  176.88    6.60
   4   2   0  194.28    6.10
   5  -2   0   16.40    2.30
  -5  -2   0   15.10    1.90
  -5  -2   0   14.90    1.90
   5  -2   0   16.70    1.50
  -5  -2   0   20.10    2.70
   5  -2   0   17.10    1.50
   5  -2   0   17.90    2.10
   5  -2   0   16.40    1.70
   5  -2   0   16.30    1.90
   5  -2   0   13.70    2.20
  -5   2   0   17.30    2.40
   5   2   0   18.90    2.00
  -5   2   0   17.60    1.90
   5   2   0   19.00    2.10
   5   2   0   16.90    1.80
   5   2   0   20.40    2.00
   5   2   0   16.00    2.40
   5   2   0   13.90    2.20
   5   2   0   17.10    2.40
   5   2   0   17.10    1.90
   6  -2   0   38.40    3.20
   6  -2   0   42.40    2.40
   6  -2   0   46.10    4.20
   6  -2   0   42.30    2.50
  -6  -2   0   38.00    2.80
   6  -2   0   47.70    3.40
   6  -2   0   45.90    3.50
  -6  -2   0   50.99    3.80
   6  -2   0   42.00    3.40
   6  -2   0   40.30    2.30
   6  -2   0   41.30    2.80
  -6  -2   0   42.60    2.90
   6   2   0   47.10    3.80
   6   2   0   42.90    3.90
   6   2   0   44.00    2.90
   6   2   0   41.70    2.70
   6   2   0   37.60    2.70
   6   2   0   45.70    2.10
   6   2   0   47.80    3.00
   6   2   0   44.90    3.90
   6   2   0   46.00    2.80
  -6   2   0   47.70    3.50
   7  -2   0  112.39    5.50
   7  -2   0   99.19    4.10
   7  -2   0   96.59    4.70
  -7  -2   0   98.69    4.80
  -7  -2   0   95.69    4.60
   7  -2   0  100.49    5.60
   7  -2   0  105.79    4.00
  -7  -2   0   98.89    5.70
   7  -2   0  102.69    4.50
   7  -2   0  110.29    5.50
   7  -2   0  107.49    5.60
   7   2   0  104.89    5.90
   7   2   0  100.59    4.40
   7   2   0  108.09    4.80
   7   2   0  110.49    5.70
   7   2   0   99.99    4.60
   7   2   0  110.69    5.90
   7   2   0   94.09    4.60
   7   2   0   94.99    4.60
  -7   2   0  104.09    4.90
  -7   2   0  106.79    5.50
   7   2   0  104.59    3.70
  -8  -2   0   34.20    3.20
   8  -2   0   33.10    3.00
   8  -2   0   33.10    3.20
  -8  -2   0   33.80    3.30
   8  -2   0   25.00    3.30
   8  -2   0   30.50    2.20
   8  -2   0   30.90    3.60
   8  -2   0   26.60    2.40
   8  -2   0   32.50    3.90
   8  -2   0   34.50    3.60
  -8  -2   0   24.00    3.70
   8   2   0   28.80    3.00
   8   2   0   33.70    3.80
   8   2   0   36.80    3.20
   8   2   0   28.70    2.10
   8   2   0   28.80    2.90
   8   2   0   27.70    3.80
  -8   2   0   40.60    3.80
  -8   2   0   30.80    3.60
   8   2   0   28.10    3.00
   8   2   0   26.80    2.60
   8   2   0   28.40    3.70
   9  -2   0   70.99    3.50
   9  -2   0   71.49    4.10
  -9  -2   0   65.79    4.00
   9  -2   0   67.29    5.30
   9  -2   0   66.29    3.60
   9  -2   0   67.29    5.10
   9  -2   0   79.09    5.10
   9  -2   0   67.09    3.70
   9  -2   0   72.39    4.40
   9  -2   0   71.39    5.00
  -9  -2   0   61.49    4.40
   9   2   0   67.19    4.20
  -9   2   0   80.19    5.30
   9   2   0   65.29    5.80
   9   2   0   66.79    5.90
   9   2   0   74.19    3.30
   9   2   0   67.69    3.80
  -9   2   0   67.89    4.60
   9   2   0   68.49    5.20
   9   2   0   63.49    3.90
   9   2   0   64.69    4.30
   9   2   0   75.59    4.50
 -10  -2   0  340.77   12.00
  10  -2   0  336.17   11.50
  10  -2   0  333.57   13.00
  10  -2   0  328.67   10.90
  10  -2   0  352.86   12.60
  10  -2   0  325.67   10.50
  10  -2   0  316.17   10.20
  10  -2   0  327.47   10.50
 -10  -2   0  319.77   11.10
  10  -2   0  330.27   12.50
  10  -2   0  336.57   13.30
  10   2   0  342.07   11.70
 -10   2   0  346.87   12.00
  10   2   0  334.57   10.90
  10   2   0  325.97   13.30
  10   2   0  341.97   13.00
  10   2   0  330.37   11.60
  10   2   0  349.67   11.20
  10   2   0  326.67   13.30
  10   2   0  334.47    9.90
  10   2   0  321.97   11.20
  11  -2   0   34.80    4.70
 -11  -2   0   39.50    4.90
  11  -2   0   47.70    5.10
  11  -2   0   40.30    5.20
 -11  -2   0   38.10    4.20
  11  -2   0   36.70    3.40
  11  -2   0   41.90    3.70
 -11  -2   0   49.50    4.20
  11  -2   0   39.80    3.00
  11  -2   0   44.00    3.40
  11  -2   0   45.90    4.30
  11  -2   0   41.70    4.80
  11   2   0   39.40    3.90
 -11   2   0   46.40    5.10
  11   2   0   37.30    5.10
  11   2   0   40.40    4.30
  11   2   0   43.80    3.90
  11   2   0   39.40    2.80
  11   2   0   46.20    5.30
  11   2   0   36.40    4.00
 -11   2   0   40.70    4.50
  11   2   0   44.70    3.40
  11   2   0   35.00    5.00
  12  -2   0   76.09    7.20
  12  -2   0   80.89    4.70
  12  -2   0   67.69    4.40
  12  -2   0   75.69    6.00
  12  -2   0   75.19    5.10
  12  -2   0   78.89    4.80
  12  -2   0   75.39    5.90
 -12  -2   0   83.99    7.30
  12  -2   0   77.59    7.40
  12   2   0   72.29    5.30
 -12   2   0   86.49    7.30
  12   2   0   80.39    5.70
  12   2   0   66.49    6.60
  12   2   0   70.79    4.70
  12   2   0   85.39    8.00
  12   2   0   68.89    7.10
 -12   2   0   78.69    5.80
  12   2   0   76.59    5.20
  12   2   0   78.19    3.90
  12   2   0   72.09    4.40
  13  -2   0   32.40    4.00
  13  -2   0   23.10    3.20
  13  -2   0   16.40    4.10
  13  -2   0   26.10    4.40
  13  -2   0   26.60    3.20
  13  -2   0   34.00    4.80
  13  -2   0   26.00    5.00
 -13  -2   0   27.40    4.60
  13  -2   0   34.70    3.50
  13   2   0   30.60    5.50
 -13   2   0   25.80    4.60
  13   2   0   31.40    3.90
  13   2   0   23.20    4.70
  13   2   0   24.90    3.30
  13   2   0   32.40    5.40
  13   2   0   28.90    4.10
 -13   2   0   34.60    4.90
  13   2   0   19.40    3.50
  14  -2   0   10.70    2.60
 -14  -2   0   10.60    3.70
  14  -2   0   14.80    4.00
  14  -2   0    3.60    3.60
  14  -2   0    8.80    3.30
  14  -2   0    9.50    3.90
  14  -2   0    7.90    2.80
  14   2   0    4.50    3.70
  14   2   0    8.40    3.10
 -14   2   0   10.90    3.70
  14   2   0    2.70    3.80
  14   2   0    6.30    2.90
  14   2   0    6.70    3.60
  14   2   0   12.10    3.10
  15  -2   0   -0.10    2.60
 -15  -2   0   -0.20    3.00
  15  -2   0    0.00    3.10
  15  -2   0    4.90    3.50
  15  -2   0   -1.20    3.20
  15  -2   0   -0.20    3.60
  15  -2   0    0.90    2.20
  15   2   0    4.20    2.90
  15   2   0   -5.40    3.40
  15   2   0   -0.90    3.20
 -15   2   0   -3.20    2.80
  15   2   0   -1.90    2.50
  15   2   0    3.10    2.70
  15   2   0   -3.70    2.90
  16  -2   0   -0.10    2.90
 -16  -2   0    1.10    3.70
  16  -2   0    3.70    4.30
  16  -2   0    2.60    3.30
  16  -2   0   -2.30    3.50
  16  -2   0    4.00    2.60
  16   2   0    2.20    3.90
  16   2   0    0.70    2.80
  16   2   0   -2.10    4.10
 -16   2   0    2.20    3.70
  16   2   0    6.20    3.10
  16   2   0    0.00    2.90
  17  -2   0   33.00    6.00
  17  -2   0   22.10    5.00
  17  -2   0   35.20    6.60
 -17  -2   0   20.60    5.50
  17  -2   0   31.80    4.50
  17  -2   0   15.30    6.20
  17   2   0   10.80    5.80
  17   2   0   14.50    4.50
 -17   2   0   21.40    5.80
  17   2   0   24.10    4.50
  17   2   0   36.00    6.80
  18  -2   0    1.40    3.00
  18  -2   0    8.30    5.00
  18  -2   0    0.10    4.90
  18  -2   0   -0.70    3.40
 -18  -2   0    1.10    4.90
  18   2   0    5.20    3.60
  18   2   0    3.80    4.70
  18   2   0   -7.50    4.50
 -18   2   0   -3.90    4.30
 -19  -2   0   16.70    6.00
  19  -2   0   18.90    5.60
  19  -2   0   11.00    3.90
  19  -2   0    4.80    5.70
  19  -2   0    9.20    5.40
  19   2   0    5.60    3.80
  19   2   0   13.00    5.60
  19   2   0    7.00    6.00
 -19   2   0   11.00    5.90
  20  -2   0   -0.40    4.90
  20  -2   0   -1.60    3.20
  20  -2   0   -4.30    5.30
  20   2   0    1.90    5.50
  20   2   0    0.60    3.60
 -20   2   0    2.10    8.10
  20   2   0   -7.00    5.20
   0  -3   0   -0.10    0.30
   0  -3   0    0.30    0.60
   0  -3   0   -0.40    0.30
   0  -3   0   -0.50    0.50
   0  -3   0    0.00    0.50
   0  -3   0   -0.70    0.30
   0  -3   0    0.30    0.60
   0  -3   0    0.10    0.50
   0  -3   0    0.30    0.60
   0  -3   0    0.80    0.60
   0   3   0   -1.00    0.70
   0   3   0   -0.20    0.50
   0   3   0   -0.30    0.50
   0   3   0   -0.10    0.50
   0   3   0   -0.70    0.30
   0   3   0    0.40    0.40
   0   3   0   -0.80    0.60
   0   3   0   -0.30    0.50
   0   3   0   -0.50    0.80
   1  -3   0   63.59    2.90
  -1  -3   0   71.49    2.70
   1  -3   0   62.29    2.80
   1  -3   0   83.09    3.10
  -1  -3   0   76.29    3.10
  -1  -3   0   75.49    3.00
  -1  -3   0   75.49    3.30
   1  -3   0   78.19    2.90
  -1  -3   0   83.49    3.10
  -1  -3   0   82.09    2.60
   1  -3   0   74.69    2.90
  -1  -3   0   80.09    3.20
   1  -3   0   74.49    3.10
  -1  -3   0   79.49    3.20
   1   3   0   77.59    3.10
   1   3   0   80.39    2.80
  -1   3   0   74.59    2.30
   1   3   0   78.09    3.20
  -1   3   0   78.89    3.00
  -1   3   0   75.39    3.00
  -1   3   0   79.49    3.00
  -1   3   0   71.19    2.90
   1   3   0   80.79    3.40
  -1   3   0   74.89    3.20
  -1   3   0   75.99    2.40
   1   3   0   81.69    3.20
  -1   3   0   70.69    3.20
   2  -3   0  101.49    3.50
  -2  -3   0   95.29    4.00
  -2  -3   0  102.39    4.20
  -2  -3   0  110.99    4.10
  -2  -3   0  109.39    3.30
   2  -3   0   99.79    3.40
  -2  -3   0  105.89    4.00
   2  -3   0   97.39    4.00
   2  -3   0  101.39    3.90
  -2  -3   0  111.19    4.20
  -2  -3   0   97.99    4.10
  -2  -3   0  106.49    3.30
  -2  -3   0  102.99    4.00
  -2  -3   0  100.39    3.30
  -2  -3   0  104.89    4.10
   2  -3   0  103.09    3.60
  -2   3   0  103.69    3.70
   2   3   0  109.79    3.30
  -2   3   0  100.99    3.50
   2   3   0  103.89    4.00
  -2   3   0  103.99    4.10
  -2   3   0  104.99    3.60
   2   3   0  100.79    4.00
  -2   3   0  103.49    4.10
   2   3   0  107.59    4.20
  -2   3   0  100.69    3.50
  -2   3   0  100.29    3.90
   2   3   0  107.19    4.10
   2   3   0  111.19    4.20
   2   3   0  107.09    4.10
  -2   3   0  103.49    4.10
   3  -3   0    5.60    1.00
  -3  -3   0    5.80    1.30
  -3  -3   0    4.60    1.40
  -3  -3   0    4.10    1.30
   3  -3   0    2.40    1.20
  -3  -3   0    3.70    0.90
  -3  -3   0    5.40    0.70
   3  -3   0    3.80    1.20
   3  -3   0    3.40    1.00
  -3  -3   0    6.80    1.00
   3  -3   0    7.70    1.10
  -3  -3   0    4.20    1.30
   3  -3   0    4.20    1.10
   3  -3   0    6.00    1.20
   3  -3   0    4.80    1.20
  -3   3   0    4.80    1.00
   3   3   0    3.70    0.70
  -3   3   0    1.90    1.20
   3   3   0    4.70    1.40
   3   3   0    4.50    0.90
   3   3   0    4.20    1.30
   3   3   0    3.90    1.30
  -3   3   0    2.70    1.10
   3   3   0    6.10    1.50
   3   3   0    6.10    1.40
   3   3   0    5.50    1.30
   3   3   0    5.00    0.90
   3   3   0    4.30    1.30
   4  -3   0   60.29    3.40
  -4  -3   0   67.09    3.40
   4  -3   0   68.59    3.30
   4  -3   0   69.69    3.00
  -4  -3   0   68.19    2.90
   4  -3   0   65.69    3.60
   4  -3   0   70.39    2.80
  -4  -3   0   67.29    3.40
  -4  -3   0   61.79    3.30
   4  -3   0   66.69    3.70
   4  -3   0   65.99    2.70
  -4  -3   0   61.09    3.70
  -4  -3   0   72.19    3.00
   4   3   0   70.49    4.00
  -4   3   0   72.19    2.90
   4   3   0   68.09    3.50
   4   3   0   65.49    3.40
  -4   3   0   65.09    3.70
   4   3   0   68.69    3.80
  -4   3   0   64.39    3.30
   4   3   0   73.49    2.90
   4   3   0   70.89    2.90
   4   3   0   63.49    3.30
   4   3   0   65.89    3.60
  -5  -3   0   15.10    2.00
   5  -3   0   10.50    1.80
  -5  -3   0   15.50    1.80
   5  -3   0   14.00    1.80
   5  -3   0   12.50    1.30
   5  -3   0   10.40    2.00
  -5  -3   0   13.40    1.80
   5  -3   0   15.00    1.50
  -5  -3   0   12.70    1.70
   5  -3   0   10.20    1.40
   5  -3   0   12.50    2.10
  -5  -3   0   15.40    2.30
   5   3   0   11.50    1.50
  -5   3   0   16.90    2.40
   5   3   0   10.40    2.00
   5   3   0   13.20    1.80
   5   3   0   12.90    2.30
   5   3   0   13.60    2.40
   5   3   0   15.30    2.10
   5   3   0   12.70    1.60
   5   3   0   10.50    1.80
  -5   3   0   14.50    1.90
   6  -3   0  618.44   18.40
   6  -3   0  603.94   16.70
  -6  -3   0  619.24   17.60
   6  -3   0  628.14   16.70
  -6  -3   0  645.54   17.40
   6  -3   0  614.44   17.90
   6  -3   0  650.83   17.60
  -6  -3   0  620.44   18.80
   6  -3   0  619.84   16.90
  -6  -3   0  589.24   17.60
   6   3   0  617.44   18.80
   6   3   0  621.54   18.80
   6   3   0  649.24   18.60
  -6   3   0  658.13   17.50
   6   3   0  624.34   17.70
   6   3   0  632.44   17.30
   6   3   0  629.04   17.50
   6   3   0  624.84   17.20
  -6   3   0  608.94   18.50
   6   3   0  636.44   17.70
   7  -3   0   43.10    4.00
  -7  -3   0   43.40    4.30
   7  -3   0   39.80    3.10
   7  -3   0   41.60    3.90
   7  -3   0   43.80    2.70
   7  -3   0   37.50    2.50
  -7  -3   0   42.90    3.20
   7  -3   0   45.50    2.40
  -7  -3   0   39.70    3.10
   7  -3   0   40.20    3.70
   7  -3   0   42.90    4.10
  -7   3   0   42.10    3.50
   7   3   0   40.70    3.00
   7   3   0   32.90    2.90
   7   3   0   38.20    4.10
   7   3   0   35.40    3.20
   7   3   0   44.30    3.20
   7   3   0   42.30    4.10
   7   3   0   40.20    3.00
   7   3   0   40.40    4.20
  -7   3   0   48.70    4.30
  -8  -3   0 1245.08   34.60
   8  -3   0 1239.68   31.70
   8  -3   0 1232.28   31.30
   8  -3   0 1176.28   31.40
   8  -3   0 1217.68   33.80
   8  -3   0 1235.38   34.30
   8  -3   0 1195.38   32.20
   8  -3   0 1203.38   33.70
   8  -3   0 1209.48   33.60
  -8  -3   0 1189.78   32.60
   8  -3   0 1256.17   33.00
  -8  -3   0 1238.78   32.60
   8   3   0 1199.28   32.20
   8   3   0 1206.78   34.40
   8   3   0 1196.18   32.60
  -8   3   0 1223.68   33.90
   8   3   0 1174.08   34.20
   8   3   0 1221.68   32.40
   8   3   0 1244.78   32.60
   8   3   0 1191.58   32.40
  -8   3   0 1197.88   32.50
   8   3   0 1218.58   33.90
   9  -3   0   31.60    4.00
   9  -3   0   28.40    2.60
   9  -3   0   34.30    2.40
  -9  -3   0   38.70    3.70
   9  -3   0   28.80    3.50
   9  -3   0   38.30    3.10
  -9  -3   0   32.30    3.30
   9  -3   0   31.60    3.20
   9  -3   0   31.30    4.10
   9  -3   0   32.30    4.10
   9  -3   0   29.60    3.70
   9   3   0   30.20    4.30
  -9   3   0   37.70    3.80
   9   3   0   30.70    3.30
   9   3   0   30.40    3.30
   9   3   0   31.00    3.00
   9   3   0   29.90    3.20
   9   3   0   28.50    4.00
  -9   3   0   31.00    4.00
   9   3   0   34.80    3.40
   9   3   0   28.20    4.00
  10  -3   0   37.80    5.00
  10  -3   0   31.50    3.00
  10  -3   0   37.20    3.50
  10  -3   0   38.60    4.50
  10  -3   0   41.30    2.70
 -10  -3   0   43.30    4.90
 -10  -3   0   37.50    3.90
  10  -3   0   37.90    4.70
  10  -3   0   44.40    4.30
  10  -3   0   33.90    4.20
  10  -3   0   38.30    3.30
 -10  -3   0   43.40    4.00
  10   3   0   40.80    4.00
  10   3   0   43.60    4.10
 -10   3   0   40.30    4.10
  10   3   0   35.90    4.90
  10   3   0   35.40    4.60
 -10   3   0   39.60    3.10
  10   3   0   36.20    3.80
  10   3   0   32.50    4.60
  10   3   0   43.50    3.40
  10   3   0   41.60    3.80
 -10   3   0   43.10    4.90
  11  -3   0   63.99    6.60
  11  -3   0   54.39    5.60
  11  -3   0   53.49    3.20
 -11  -3   0   54.29    4.10
  11  -3   0   43.20    5.10
  11  -3   0   50.69    3.60
  11  -3   0   49.80    3.90
 -11  -3   0   46.40    4.70
  11  -3   0   44.00    4.50
 -11  -3   0   56.29    5.90
  11  -3   0   46.40    3.50
  11  -3   0   54.29    5.50
  11   3   0   42.10    5.40
  11   3   0   50.39    4.50
  11   3   0   50.69    5.70
  11   3   0   45.00    5.40
 -11   3   0   61.89    5.90
  11   3   0   50.59    4.70
  11   3   0   54.79    4.90
  11   3   0   50.99    3.70
 -11   3   0   52.49    5.00
  12  -3   0  133.79    6.00
 -12  -3   0  143.19    7.50
  12  -3   0  133.49    7.10
 -12  -3   0  138.39    8.30
  12  -3   0  136.39    6.50
  12  -3   0  148.59    9.10
  12  -3   0  145.79    8.20
  12  -3   0  142.69    6.30
  12  -3   0  143.39    8.20
  12  -3   0  120.29    8.10
  12   3   0  138.49    7.20
  12   3   0  134.09    7.10
 -12   3   0  129.59    7.30
  12   3   0  133.09    8.40
  12   3   0  138.19    9.00
  12   3   0  125.39    6.30
  12   3   0  138.29    7.20
 -12   3   0  129.39    8.10
  12   3   0  143.09    9.10
  13  -3   0   32.90    5.20
  13  -3   0   31.30    5.40
 -13  -3   0   30.50    4.90
  13  -3   0   23.70    4.40
  13  -3   0   22.60    3.10
  13  -3   0   25.00    3.20
  13  -3   0   24.80    3.40
  13  -3   0   26.80    3.80
  13  -3   0   31.40    4.90
  13   3   0   17.50    4.40
  13   3   0   20.40    4.70
  13   3   0   25.10    5.20
 -13   3   0   24.70    4.20
  13   3   0   27.50    4.00
 -13   3   0   34.40    5.20
  13   3   0   28.60    4.00
  13   3   0   29.30    4.10
  14  -3   0  273.67   11.20
  14  -3   0  295.57   13.10
  14  -3   0  271.77   10.30
  14  -3   0  265.67   13.40
  14  -3   0  290.87   13.00
  14  -3   0  285.77   14.00
 -14  -3   0  282.97   13.00
  14   3   0  294.67   11.80
  14   3   0  256.87   13.70
 -14   3   0  276.67   12.70
  14   3   0  268.37   11.40
  14   3   0  252.97   13.70
  14   3   0  271.37   11.50
 -14   3   0  266.57   11.80
  14   3   0  267.17   13.40
  15  -3   0   48.70    6.90
  15  -3   0   48.60    7.00
  15  -3   0   48.20    6.40
  15  -3   0   43.90    4.50
  15  -3   0   36.10    5.60
 -15  -3   0   52.29    7.10
  15   3   0   50.89    5.60
  15   3   0   35.80    6.10
 -15   3   0   45.00    6.40
  15   3   0   47.20    5.40
  15   3   0   58.09    7.30
  15   3   0   47.70    7.20
  15   3   0   39.30    5.20
 -16  -3   0  349.17   16.10
  16  -3   0  351.96   12.90
  16  -3   0  351.26   16.60
  16  -3   0  351.16   15.70
  16  -3   0  359.36   16.00
  16   3   0  380.76   18.10
  16   3   0  322.17   13.80
  16   3   0  359.86   14.60
 -16   3   0  343.27   15.80
  16   3   0  342.87   16.50
  17  -3   0   38.20    6.20
  17  -3   0   31.60    6.30
  17  -3   0   32.20    4.60
  17  -3   0   36.60    6.20
  17  -3   0   37.00    7.50
 -17  -3   0   42.30    7.30
 -17   3   0   40.20    7.00
  17   3   0   41.90    7.20
  17   3   0   33.90    7.30
  17   3   0   39.90    5.60
  18  -3   0  106.39   10.30
 -18  -3   0   92.59   10.30
  18  -3   0   99.19    7.00
  18  -3   0   93.09   10.90
  18  -3   0   97.39   10.50
 -18   3   0  101.29   10.80
  18   3   0   91.99   10.20
  18   3   0   97.29   11.10
  18   3   0   83.29    7.90
  19  -3   0    1.20    4.10
  19  -3   0    3.10    4.70
  19  -3   0    2.90    5.50
 -19  -3   0    4.70    5.20
  19  -3   0    6.20    3.50
  19   3   0    2.90    5.70
  19   3   0    3.00    5.50
 -19   3   0    3.70    5.30
  19   3   0    8.40    4.10
  20  -3   0    3.00    3.30
  20  -3   0   -2.40    4.00
  20  -3   0    6.00    5.40
  20  -3   0   -4.20    5.30
  20   3   0   -4.80    5.90
  20   3   0    6.50    4.40
 -20   3   0    3.70    6.50
  20   3   0    0.00    4.80
   0  -4   0 2697.03   68.69
   0  -4   0 2782.02   68.29
   0  -4   0 2559.24   68.29
   0  -4   0 2770.92   67.39
   0  -4   0 2660.23   68.19
   0  -4   0 2839.72   68.39
   0  -4   0 2836.52   68.39
   0  -4   0 2786.82   68.39
   0  -4   0 2737.13   68.19
   0  -4   0 2770.12   68.39
   0   4   0 2737.33   67.79
   0   4   0 2746.33   68.29
   0   4   0 2724.83   68.79
   0   4   0 2695.73   68.19
   0   4   0 2886.01   68.49
   0   4   0 2659.33   67.39
   0   4   0 2747.82   68.49
   0   4   0 2716.33   68.39
   0   4   0 2748.63   68.29
   1  -4   0  137.49    5.20
  -1  -4   0  127.59    4.70
   1  -4   0  145.09    5.00
   1  -4   0  147.59    5.40
  -1  -4   0  140.39    5.00
   1  -4   0  149.09    4.90
  -1  -4   0  135.79    4.70
   1  -4   0  141.09    4.00
  -1  -4   0  131.79    5.10
   1  -4   0  143.89    4.90
   1  -4   0  120.09    4.70
  -1  -4   0  140.09    5.00
   1  -4   0  117.79    4.00
   1  -4   0  124.69    4.90
   1  -4   0  139.89    4.90
  -1  -4   0  144.39    5.10
   1  -4   0  140.99    4.80
  -1  -4   0  132.99    5.30
  -1  -4   0  138.29    5.00
  -1  -4   0  145.79    4.90
  -1   4   0  133.39    4.80
   1   4   0  132.79    4.90
  -1   4   0  133.69    4.00
  -1   4   0  134.29    4.00
   1   4   0  137.19    5.00
   1   4   0  137.39    5.60
  -1   4   0  140.49    4.80
  -1   4   0  139.19    5.60
   1   4   0  143.39    4.70
  -1   4   0  133.19    4.90
   1   4   0  147.29    5.50
   1   4   0  135.79    5.00
   1   4   0  135.79    5.00
  -1   4   0  137.09    4.90
   1   4   0  121.59    4.70
   1   4   0  134.29    4.80
   1   4   0  138.19    5.10
   1   4   0  130.29    4.40
  -1   4   0  141.59    5.30
  -2  -4   0 2740.33   66.59
   2  -4   0 2675.23   66.19
  -2  -4   0 2557.84   66.49
   2  -4   0 2786.22   66.09
   2  -4   0 2629.14   66.69
  -2  -4   0 2643.04   66.69
  -2  -4   0 2659.93   66.79
  -2  -4   0 2634.24   65.49
  -2  -4   0 2658.53   65.69
   2  -4   0 2629.94   66.09
   2  -4   0 2605.84   66.59
   2  -4   0 2693.13   65.49
  -2  -4   0 2634.64   66.89
  -2  -4   0 2692.13   66.69
   2  -4   0 2623.94   64.99
   2  -4   0 2631.14   66.59
  -2  -4   0 2569.24   65.49
   2   4   0 2715.63   66.89
   2   4   0 2714.33   65.69
  -2   4   0 2634.84   66.29
  -2   4   0 2648.54   66.59
   2   4   0 2740.43   66.69
   2   4   0 2591.84   66.49
   2   4   0 2605.74   66.79
   2   4   0 2793.12   65.59
   2   4   0 2665.73   66.59
   2   4   0 2650.83   66.59
  -2   4   0 2674.13   65.99
  -2   4   0 2657.53   66.19
  -2   4   0 2596.24   65.49
  -2   4   0 2685.83   66.69
  -2   4   0 2614.54   64.99
  -3  -4   0   17.60    2.10
   3  -4   0   20.00    2.30
  -3  -4   0   19.60    1.50
   3  -4   0   20.00    1.10
  -3  -4   0   23.00    2.50
  -3  -4   0   16.90    2.20
  -3  -4   0   15.30    2.00
   3  -4   0   18.70    1.70
   3  -4   0   21.80    2.30
   3  -4   0   17.80    1.80
   3  -4   0   19.20    1.80
  -3  -4   0   22.80    1.70
   3  -4   0   20.10    1.80
   3  -4   0   20.70    2.30
  -3  -4   0   15.90    2.20
  -3  -4   0   18.60    1.40
   3  -4   0   17.40    2.00
   3   4   0   20.30    1.50
   3   4   0   19.40    2.20
   3   4   0   19.50    2.40
  -3   4   0   16.10    2.10
  -3   4   0   22.30    1.90
   3   4   0   21.60    2.40
   3   4   0   16.80    2.20
  -3   4   0   19.90    1.90
   3   4   0   19.20    1.40
   3   4   0   14.30    2.00
   3   4   0   19.10    1.50
   3   4   0   21.50    2.40
  -3   4   0   20.90    2.20
   4  -4   0  433.36   13.10
   4  -4   0  416.36   12.90
   4  -4   0  435.96   11.90
  -4  -4   0  417.76   12.80
  -4  -4   0  407.46   12.70
   4  -4   0  413.76   12.00
   4  -4   0  420.46   13.00
   4  -4   0  422.66   11.90
  -4  -4   0  425.26   12.80
  -4  -4   0  428.06   11.10
  -4  -4   0  450.45   11.80
  -4  -4   0  433.26   13.30
   4  -4   0  428.46   12.60
  -4  -4   0  412.86   11.70
  -4   4   0  429.96   12.10
   4   4   0  420.56   13.00
   4   4   0  429.06   13.30
   4   4   0  447.06   11.80
   4   4   0  432.56   11.10
  -4   4   0  426.46   13.10
   4   4   0  440.86   12.80
   4   4   0  438.26   12.90
  -4   4   0  430.06   12.60
   4   4   0  422.86   13.20
   4   4   0  405.36   11.70
   4   4   0  438.96   12.90
   5  -4   0   56.89    3.00
  -5  -4   0   57.89    3.50
   5  -4   0   56.49    2.80
   5  -4   0   54.69    3.50
  -5  -4   0   58.59    3.60
  -5  -4   0   62.69    3.70
   5  -4   0   62.69    4.00
   5  -4   0   55.39    3.70
  -5  -4   0   57.79    3.90
   5  -4   0   59.89    2.90
  -5  -4   0   58.99    2.90
   5  -4   0   63.79    3.90
  -5  -4   0   57.79    3.00
   5   4   0   58.19    3.70
   5   4   0   63.39    3.00
   5   4   0   62.09    2.90
   5   4   0   61.19    3.90
  -5   4   0   57.69    3.90
  -5   4   0   64.09    3.60
   5   4   0   58.09    4.00
   5   4   0   65.39    3.70
   5   4   0   64.39    4.20
   5   4   0   61.59    3.70
  -6  -4   0 1190.28   30.00
   6  -4   0 1104.99   31.30
   6  -4   0 1128.09   29.50
   6  -4   0 1118.69   29.50
   6  -4   0 1134.79   29.70
   6  -4   0 1146.39   31.40
  -6  -4   0 1145.19   31.80
   6  -4   0 1153.38   31.10
   6  -4   0 1130.69   30.40
  -6  -4   0 1131.49   30.70
  -6  -4   0 1155.98   30.70
   6   4   0 1144.99   30.80
  -6   4   0 1135.49   31.60
   6   4   0 1137.59   29.80
   6   4   0 1164.68   31.90
   6   4   0 1171.38   31.80
   6   4   0 1162.38   30.80
  -6   4   0 1173.38   30.50
   6   4   0 1121.39   31.40
   6   4   0 1152.58   29.80
   6   4   0 1139.69   30.60
   7  -4   0    3.60    1.10
  -7  -4   0    6.00    1.80
   7  -4   0    3.40    1.60
  -7  -4   0    4.90    2.10
  -7  -4   0    5.20    1.70
   7  -4   0    3.10    1.20
   7  -4   0    1.60    1.70
   7  -4   0    5.40    2.10
  -7  -4   0    1.90    1.30
   7  -4   0    4.70    2.00
   7  -4   0    4.50    1.40
   7   4   0    2.10    1.20
  -7   4   0    3.20    1.60
   7   4   0    1.70    1.50
   7   4   0   -0.60    1.50
   7   4   0    6.10    2.10
   7   4   0    3.00    1.30
   7   4   0    3.40    2.10
  -7   4   0    3.10    1.80
   7   4   0    3.10    1.70
  -7   4   0    2.70    1.40
   7   4   0    1.00    1.90
  -8  -4   0 1100.49   30.20
   8  -4   0 1101.09   31.30
   8  -4   0 1093.89   28.70
   8  -4   0 1110.29   28.80
   8  -4   0 1093.29   31.20
   8  -4   0 1117.29   29.80
  -8  -4   0 1106.19   31.90
  -8  -4   0 1112.99   29.70
   8  -4   0 1111.49   30.60
   8  -4   0 1137.19   29.10
   8   4   0 1064.39   30.10
  -8   4   0 1150.48   29.80
   8   4   0 1087.79   31.80
   8   4   0 1082.99   30.10
   8   4   0 1095.39   29.80
   8   4   0 1086.59   29.50
   8   4   0 1112.69   29.50
  -8   4   0 1088.19   31.40
   8   4   0 1056.49   31.50
   8   4   0 1097.99   31.30
   9  -4   0   32.10    2.70
   9  -4   0   32.70    4.20
   9  -4   0   38.10    2.60
   9  -4   0   37.40    3.10
  -9  -4   0   35.10    3.70
   9  -4   0   38.80    4.00
  -9  -4   0   31.10    3.30
   9  -4   0   34.10    4.20
   9  -4   0   31.10    3.30
   9  -4   0   30.60    4.00
   9  -4   0   34.00    4.30
   9   4   0   33.30    4.50
   9   4   0   34.60    3.40
   9   4   0   31.30    3.60
   9   4   0   32.20    3.20
  -9   4   0   34.60    3.60
   9   4   0   27.10    3.00
   9   4   0   35.00    4.60
   9   4   0   33.60    4.40
   9   4   0   33.10    3.50
  10  -4   0 1220.88   32.20
  10  -4   0 1248.58   33.10
  10  -4   0 1206.08   34.90
 -10  -4   0 1225.98   33.40
  10  -4   0 1198.98   33.90
  10  -4   0 1266.87   35.80
  10  -4   0 1220.68   32.20
  10  -4   0 1226.08   35.20
 -10  -4   0 1137.19   33.20
  10  -4   0 1229.78   35.00
 -10  -4   0 1248.98   35.00
  10  -4   0 1224.18   31.70
  10   4   0 1242.98   33.20
  10   4   0 1226.18   33.10
  10   4   0 1198.08   33.40
  10   4   0 1166.28   35.40
  10   4   0 1163.28   32.90
 -10   4   0 1199.08   32.00
  10   4   0 1298.67   35.50
  10   4   0 1163.58   33.50
 -10   4   0 1215.98   33.30
  10   4   0 1208.68   35.70
 -10   4   0 1218.58   34.50
  11  -4   0    1.80    1.90
  11  -4   0    0.90    2.20
  11  -4   0    0.30    2.20
  11  -4   0    1.20    2.10
  11  -4   0    2.90    1.70
 -11  -4   0    2.50    2.40
  11  -4   0    5.20    2.70
  11  -4   0   -0.80    1.20
  11  -4   0    2.40    1.30
 -11  -4   0    0.80    1.40
  11  -4   0    3.30    2.50
 -11  -4   0   -0.10    1.70
  11   4   0    0.60    1.80
  11   4   0    4.10    2.90
  11   4   0   -2.00    2.20
 -11   4   0    1.40    2.10
  11   4   0   -0.30    2.50
 -11   4   0    1.10    2.50
  11   4   0    0.60    1.70
  11   4   0   -1.00    1.70
  11   4   0    0.80    1.60
  12  -4   0 1033.50   31.70
  12  -4   0 1094.29   32.40
 -12  -4   0 1049.40   31.70
  12  -4   0 1053.69   28.60
  12  -4   0 1042.80   31.70
 -12  -4   0 1051.39   30.30
  12  -4   0 1079.99   30.60
  12  -4   0 1045.70   28.50
  12  -4   0 1054.19   32.80
  12  -4   0 1000.20   29.10
  12   4   0 1042.10   32.80
 -12   4   0 1064.59   30.20
  12   4   0 1039.60   29.40
  12   4   0 1075.59   32.40
  12   4   0 1072.29   30.00
 -12   4   0 1056.09   31.50
  12   4   0 1011.10   29.80
  12   4   0 1002.30   30.10
  12   4   0 1052.29   32.90
  13  -4   0    0.00    2.50
  13  -4   0    0.50    2.20
  13  -4   0   -2.40    2.50
 -13  -4   0    3.60    2.90
  13  -4   0   -0.80    1.60
  13  -4   0    2.40    2.80
  13  -4   0   -1.80    1.60
  13  -4   0   -1.50    2.70
  13  -4   0   -0.50    1.90
  13   4   0   -1.90    2.60
  13   4   0    1.30    2.10
  13   4   0   -2.30    3.00
 -13   4   0   -1.00    2.30
  13   4   0    2.70    2.50
 -13   4   0   -3.20    2.80
  13   4   0   -1.80    2.60
  13   4   0   -0.40    2.00
  14  -4   0   18.90    4.80
  14  -4   0   25.50    4.90
  14  -4   0   22.30    3.10
  14  -4   0   22.10    4.00
  14  -4   0   21.40    4.90
  14  -4   0   21.80    4.80
 -14  -4   0   20.70    4.80
 -14   4   0   21.90    4.80
 -14   4   0   27.60    4.70
  14   4   0   34.00    6.00
  14   4   0   27.30    4.10
  14   4   0   24.90    5.10
  14   4   0   21.70    5.50
  14   4   0   24.20    4.30
  14   4   0   27.80    4.10
  15  -4   0    8.70    3.90
  15  -4   0   -0.30    3.30
  15  -4   0   -0.20    2.10
 -15  -4   0    1.10    3.10
  15  -4   0    2.40    3.40
  15  -4   0   -2.80    2.50
 -15   4   0    0.10    3.40
  15   4   0    0.70    2.50
  15   4   0    0.30    3.70
  15   4   0   -2.40    3.80
  15   4   0   -1.60    3.40
  15   4   0   -0.50    2.30
  15   4   0   -0.20    2.80
  16  -4   0   45.80    7.10
 -16  -4   0   41.80    6.90
  16  -4   0   41.60    6.70
  16  -4   0   38.80    6.30
  16  -4   0   48.60    4.90
 -16   4   0   37.40    6.50
  16   4   0   50.39    7.40
  16   4   0   39.50    5.50
  16   4   0   34.10    6.90
  17  -4   0   -2.10    2.60
  17  -4   0   -2.90    3.50
 -17  -4   0    0.00    4.00
  17  -4   0    1.90    5.10
  17  -4   0    1.90    4.00
  17   4   0   -2.40    4.30
 -17   4   0    1.30    4.40
  17   4   0   -1.50    3.70
  17   4   0    4.70    3.50
  18  -4   0  214.98   10.00
  18  -4   0  227.08   14.10
 -18  -4   0  224.18   13.70
  18  -4   0  203.88   12.90
  18  -4   0  227.98   15.00
 -18   4   0  211.38   13.60
  18   4   0  198.38   13.60
  18   4   0  223.08   15.10
  18   4   0  201.08   11.30
  18   4   0  197.68   10.20
 -19  -4   0    8.30    4.90
  19  -4   0    6.90    5.90
  19  -4   0   -3.60    2.80
  19  -4   0    1.70    4.30
  19  -4   0   14.50    5.10
  19   4   0    3.50    3.70
  19   4   0   -3.00    4.60
 -19   4   0   -1.50    5.00
  19   4   0   -3.90    5.00
  20  -4   0  255.57   17.00
  20  -4   0  268.87   15.60
  20  -4   0  239.38   11.50
  20  -4   0  275.87   16.90
 -20   4   0  242.98   24.70
  20   4   0  273.67   18.50
  20   4   0  248.38   16.40
  20   4   0  265.97   13.60
   0  -5   0    0.40    1.00
   0  -5   0   -1.30    1.00
   0  -5   0    1.70    0.70
   0  -5   0    1.40    1.30
   0  -5   0    2.10    1.20
   0  -5   0    0.30    0.90
   0  -5   0    2.20    1.10
   0  -5   0   -1.20    1.00
   0  -5   0   -0.60    0.90
   0   5   0   10.00    1.60
   0   5   0   -0.10    1.00
   0   5   0    0.50    0.70
   0   5   0    0.40    0.90
   0   5   0    3.20    1.50
   0   5   0    2.30    1.20
   0   5   0    1.20    0.90
  -1  -5   0  120.19    5.40
   1  -5   0  116.59    5.20
   1  -5   0  122.09    4.80
   1  -5   0  125.59    4.80
   1  -5   0  120.99    4.70
   1  -5   0  113.49    4.90
  -1  -5   0  133.09    5.10
   1  -5   0  114.99    4.70
  -1  -5   0  122.89    4.70
  -1  -5   0  117.69    5.10
  -1  -5   0  120.69    5.00
   1  -5   0  128.19    3.80
  -1  -5   0  121.99    4.70
   1  -5   0  114.29    3.90
  -1  -5   0  119.99    4.90
   1  -5   0  128.59    5.00
  -1   5   0  117.49    3.70
   1   5   0  121.79    4.70
  -1   5   0  117.99    4.80
  -1   5   0  121.99    4.70
  -1   5   0  114.39    4.70
   1   5   0  114.59    4.90
   1   5   0  110.69    4.80
   1   5   0  121.49    4.60
  -1   5   0  116.69    3.90
   1   5   0  121.89    5.40
   1   5   0  122.39    4.80
  -1   5   0  118.99    4.90
  -1   5   0  124.89    5.40
   1   5   0  123.99    4.80
   1   5   0  124.39    4.20
  -2  -5   0  908.01   24.90
   2  -5   0  925.61   24.90
   2  -5   0  955.20   24.30
  -2  -5   0  899.21   24.60
   2  -5   0  948.81   23.40
  -2  -5   0 1085.49   26.40
  -2  -5   0  935.91   24.00
   2  -5   0  894.61   24.60
  -2  -5   0  872.81   24.70
   2  -5   0  912.71   23.00
  -2  -5   0  884.51   23.50
  -2  -5   0  906.61   24.80
  -2  -5   0  917.81   25.10
   2  -5   0  903.11   24.80
   2  -5   0  891.71   24.20
   2  -5   0  920.11   24.70
   2  -5   0  920.61   24.40
   2   5   0  914.21   24.80
  -2   5   0  930.11   23.40
   2   5   0  964.20   24.00
   2   5   0  913.01   24.80
  -2   5   0  924.21   25.00
   2   5   0  939.81   24.70
  -2   5   0  921.61   24.20
   2   5   0  943.31   25.20
  -2   5   0  909.41   24.40
   2   5   0  870.51   24.60
  -2   5   0  878.01   22.90
   3  -5   0    3.30    0.70
   3  -5   0    2.40    1.20
   3  -5   0    4.90    1.10
  -3  -5   0    5.90    1.70
   3  -5   0    4.70    1.20
  -3  -5   0    4.40    1.00
  -3  -5   0    6.70    1.70
  -3  -5   0    3.60    1.00
  -3  -5   0    3.80    1.50
   3  -5   0    4.20    1.50
  -3  -5   0    4.10    1.00
  -3  -5   0    5.00    1.70
   3  -5   0    2.60    1.10
   3  -5   0    5.50    1.50
   3  -5   0    4.90    0.60
   3  -5   0    2.10    1.00
   3  -5   0    4.70    1.40
  -3  -5   0    5.20    1.60
  -3   5   0    5.90    1.50
   3   5   0    3.10    1.50
  -3   5   0    4.30    1.10
  -3   5   0    4.10    1.60
   3   5   0    4.10    1.50
  -3   5   0    6.20    1.40
   3   5   0    3.10    1.30
   3   5   0    5.80    1.70
   3   5   0    5.50    1.10
   3   5   0    8.10    1.20
  -3   5   0    3.40    1.30
   3   5   0    7.20    1.80
   4  -5   0  249.78    7.90
  -4  -5   0  253.27    8.80
   4  -5   0  247.88    8.90
  -4  -5   0  250.77    8.80
   4  -5   0  236.28    8.70
   4  -5   0  261.37    8.70
   4  -5   0  260.27    6.90
  -4  -5   0  244.68    8.80
  -4  -5   0  258.77    7.50
  -4  -5   0  249.97    7.20
   4  -5   0  257.77    8.10
  -4  -5   0  259.57    9.20
   4  -5   0  242.58    7.90
   4  -5   0  252.47    8.90
  -4  -5   0  257.27    7.50
   4   5   0  238.18    9.00
  -4   5   0  252.27    9.00
   4   5   0  255.97    7.20
   4   5   0  262.17    9.00
   4   5   0  256.67    8.80
   4   5   0  260.07    9.10
  -4   5   0  248.28    7.80
   4   5   0  258.77    7.50
  -4   5   0  266.27    8.80
   4   5   0  253.47    8.90
   4   5   0  251.87    7.50
   5  -5   0    6.20    1.90
  -5  -5   0    8.70    1.90
   5  -5   0    6.80    1.50
   5  -5   0    5.40    1.90
  -5  -5   0    6.10    1.30
  -5  -5   0    8.90    2.00
  -5  -5   0    8.10    2.20
  -5  -5   0    4.20    1.60
   5  -5   0    3.40    1.50
   5  -5   0    5.10    1.80
  -5  -5   0    7.90    1.40
   5  -5   0    6.50    1.40
   5  -5   0    6.40    1.30
   5   5   0    5.10    1.70
   5   5   0    5.10    1.90
  -5   5   0    9.00    2.10
  -5   5   0    5.20    1.70
   5   5   0    5.60    2.10
  -5   5   0    5.50    1.30
   5   5   0    7.40    1.30
   5   5   0    5.20    1.90
   5   5   0    7.00    1.80
   5   5   0    7.10    1.30
   6  -5   0 1011.30   26.40
  -6  -5   0 1022.30   26.20
   6  -5   0  988.10   27.80
   6  -5   0 1033.60   28.20
  -6  -5   0  986.90   27.30
   6  -5   0  975.20   27.10
   6  -5   0  973.30   26.10
   6  -5   0  963.00   26.00
   6  -5   0  989.10   28.00
  -6  -5   0 1005.90   27.50
  -6  -5   0  988.10   28.40
  -6   5   0  978.60   27.10
   6   5   0  991.30   28.40
   6   5   0 1005.70   27.40
   6   5   0 1024.20   26.20
  -6   5   0  969.30   28.00
   6   5   0  972.60   28.20
   6   5   0  983.30   26.10
   6   5   0 1014.30   27.50
   6   5   0 1028.50   28.00
  -7  -5   0  192.88    8.50
   7  -5   0  168.38    7.10
   7  -5   0  177.58    7.70
   7  -5   0  169.78    6.40
   7  -5   0  170.58    7.80
   7  -5   0  169.58    6.20
  -7  -5   0  182.68    6.60
   7  -5   0  178.78    6.20
  -7  -5   0  168.98    7.20
   7  -5   0  175.88    8.00
  -7  -5   0  187.38    7.50
  -7   5   0  182.38    6.80
   7   5   0  169.58    8.20
   7   5   0  185.18    8.00
  -7   5   0  189.68    7.20
   7   5   0  182.18    8.30
  -7   5   0  176.68    8.00
   7   5   0  197.58    6.60
   7   5   0  184.58    7.50
   7   5   0  180.08    6.50
   7   5   0  163.78    7.40
   8  -5   0  146.69    7.40
  -8  -5   0  135.69    5.90
  -8  -5   0  149.39    6.70
   8  -5   0  139.69    6.40
   8  -5   0  133.49    5.30
  -8  -5   0  141.89    6.60
   8  -5   0  143.59    7.40
   8  -5   0  136.59    6.90
   8  -5   0  138.69    5.50
   8  -5   0  143.19    5.70
   8   5   0  146.49    6.80
   8   5   0  157.48    7.60
  -8   5   0  165.08    6.40
   8   5   0  142.89    7.60
   8   5   0  135.39    5.70
   8   5   0  135.59    5.70
   8   5   0  132.99    6.40
  -8   5   0  145.89    6.40
  -8   5   0  144.69    7.40
   8   5   0  140.79    7.70
   9  -5   0   -0.80    1.50
   9  -5   0    0.70    2.00
  -9  -5   0    4.00    1.80
   9  -5   0    1.00    1.80
   9  -5   0    0.40    1.10
  -9  -5   0    1.00    1.40
   9  -5   0    1.00    1.40
   9  -5   0    0.90    1.90
   9  -5   0    2.40    1.20
   9   5   0    1.00    1.80
  -9   5   0    0.60    1.50
   9   5   0    1.70    1.40
   9   5   0    4.80    1.70
   9   5   0    4.30    2.40
   9   5   0    1.30    2.10
   9   5   0    2.10    1.80
   9   5   0    0.70    2.20
  -9   5   0    2.90    1.80
  10  -5   0   20.40    3.80
  10  -5   0   14.10    3.50
  10  -5   0   14.50    2.10
  10  -5   0   14.30    3.40
 -10  -5   0   17.10    2.90
  10  -5   0   16.30    3.20
 -10  -5   0   14.60    3.50
  10  -5   0   12.90    2.60
  10  -5   0   15.10    2.20
  10  -5   0   16.30    2.50
  10  -5   0   16.60    3.40
 -10  -5   0   13.00    2.50
  10   5   0   18.70    2.90
 -10   5   0   15.00    3.40
  10   5   0   13.20    2.90
  10   5   0   14.20    3.60
 -10   5   0   14.70    2.90
  10   5   0   12.00    2.40
  10   5   0   18.20    2.70
  10   5   0   18.50    3.80
 -10   5   0   11.00    2.70
  10   5   0   19.90    4.00
  11  -5   0   -1.00    1.30
  11  -5   0    0.30    2.00
  11  -5   0   -0.90    2.30
  11  -5   0   -1.20    1.70
  11  -5   0    0.50    1.70
 -11  -5   0   -1.10    1.70
 -11  -5   0    2.40    1.80
  11  -5   0    3.40    2.60
  11  -5   0    3.80    2.60
 -11  -5   0    2.40    2.50
  11  -5   0   -1.70    2.20
  11   5   0    0.00    2.00
 -11   5   0   -1.90    2.30
  11   5   0    0.30    2.60
  11   5   0   -1.00    2.60
  11   5   0    2.40    1.80
  11   5   0    3.70    1.80
  11   5   0   -0.70    1.80
  11   5   0    4.00    3.00
 -11   5   0    3.70    2.10
  12  -5   0  110.29    7.70
  12  -5   0  102.59    5.50
  12  -5   0  111.59    7.80
  12  -5   0  110.49    5.50
  12  -5   0  110.69    7.90
  12  -5   0  104.49    8.00
 -12  -5   0  125.49    8.00
  12  -5   0  103.49    6.20
 -12  -5   0  119.19    6.50
  12  -5   0  117.89    7.10
 -12   5   0  100.59    7.30
  12   5   0  114.09    6.20
  12   5   0   94.39    6.60
  12   5   0   88.69    8.30
  12   5   0  118.19    6.30
  12   5   0  104.59    7.80
 -12   5   0  102.79    6.40
  12   5   0  106.29    6.10
  12   5   0  107.89    8.30
  13  -5   0   38.00    5.70
  13  -5   0   41.80    4.50
 -13  -5   0   39.50    5.70
  13  -5   0   60.19    6.90
  13  -5   0   39.00    4.90
  13  -5   0   48.00    6.10
  13  -5   0   44.50    4.00
  13  -5   0   40.30    5.70
  13  -5   0   35.50    5.70
  13   5   0   46.50    6.40
  13   5   0   40.90    6.10
  13   5   0   37.60    4.80
  13   5   0   43.60    4.60
  13   5   0   43.10    6.00
  13   5   0   45.20    4.60
 -13   5   0   54.89    5.40
 -13   5   0   30.10    5.40
  14  -5   0  243.28   12.50
  14  -5   0  256.17   13.60
  14  -5   0  251.57   11.50
 -14  -5   0  239.98   12.50
  14  -5   0  257.07   12.70
  14  -5   0  256.07    9.70
  14  -5   0  259.97   13.00
  14   5   0  260.97   10.80
  14   5   0  235.98   11.30
 -14   5   0  247.98   12.60
  14   5   0  242.88   12.90
  14   5   0  264.77   10.90
  14   5   0  263.17   13.80
  14   5   0  248.88   13.60
  15  -5   0   52.79    4.70
  15  -5   0   42.40    6.70
  15  -5   0   46.90    5.60
 -15  -5   0   65.29    7.80
  15  -5   0   44.00    6.40
  15  -5   0   55.29    7.30
  15  -5   0   49.90    6.90
  15   5   0   72.89    6.90
  15   5   0   55.39    7.90
  15   5   0   52.49    5.60
  15   5   0   50.19    7.50
  15   5   0   47.00    7.00
 -15   5   0   52.29    6.90
  16  -5   0  139.29   10.10
  16  -5   0  139.89   10.70
  16  -5   0  149.09   10.30
 -16  -5   0  120.89   10.70
  16  -5   0  122.69    7.10
 -16   5   0  136.99   10.10
  16   5   0  147.39    9.10
  16   5   0  132.49   12.00
  16   5   0  149.09   11.00
  17  -5   0    9.50    3.20
  17  -5   0    6.30    4.60
  17  -5   0    0.40    3.90
 -17  -5   0    8.20    4.60
  17   5   0    5.90    5.60
 -17   5   0    8.00    4.70
  17   5   0    7.20    4.00
  17   5   0   -1.20    4.20
  18  -5   0   78.79    9.30
  18  -5   0   79.29    9.80
  18  -5   0   83.39    6.60
  18   5   0   69.59   10.00
  18   5   0   73.89    7.70
  18   5   0   74.59    9.70
  18   5   0   78.29    7.30
 -18   5   0   78.89    9.50
  19  -5   0   -1.80    4.40
  19  -5   0    2.70    4.70
  19  -5   0    3.00    3.10
  19  -5   0   -5.40    4.70
  19   5   0   -1.90    4.50
  19   5   0   -1.30    6.00
  19   5   0    0.60    3.70
 -19   5   0   -8.00    4.80
   0  -6   0  146.59    4.70
   0  -6   0  148.89    5.80
   0  -6   0  149.99    5.90
   0  -6   0  148.39    5.80
   0  -6   0  153.98    5.20
   0  -6   0  137.69    6.20
   0  -6   0  142.79    5.80
   0  -6   0  146.99    5.90
   0   6   0  146.69    4.70
   0   6   0  156.58    5.90
   0   6   0  147.19    5.80
   0   6   0  144.49    6.40
   0   6   0  146.29    5.20
   0   6   0  148.79    5.70
   0   6   0  152.48    6.00
  -1  -6   0  415.66   12.10
  -1  -6   0  382.06   12.50
   1  -6   0  387.76   11.90
  -1  -6   0  383.56   12.10
   1  -6   0  378.66   11.70
   1  -6   0  418.06   12.60
   1  -6   0  394.76   11.90
  -1  -6   0  395.46   12.00
  -1  -6   0  375.86   11.50
  -1  -6   0  371.76   11.40
   1  -6   0  394.06   12.00
   1  -6   0  381.76   10.70
   1  -6   0  380.66   11.60
  -1  -6   0  401.26   12.10
   1  -6   0  413.86   10.40
   1  -6   0  364.76   12.30
   1   6   0  413.26   12.70
  -1   6   0  374.36   10.40
   1   6   0  382.16   12.00
   1   6   0  403.76   11.00
  -1   6   0  392.86   11.80
  -1   6   0  390.76   11.90
  -1   6   0  394.86   12.00
  -1   6   0  396.26   12.50
   1   6   0  396.36   11.80
  -1   6   0  384.66   11.70
   1   6   0  388.96   12.00
  -1   6   0  370.56   10.60
   1   6   0  382.56   11.90
  -2  -6   0   24.50    3.00
  -2  -6   0   25.30    2.60
   2  -6   0   24.60    2.40
   2  -6   0   27.50    2.80
  -2  -6   0   31.00    3.00
   2  -6   0   22.50    1.50
  -2  -6   0   28.10    2.40
   2  -6   0   24.90    2.50
   2  -6   0   26.30    2.90
   2  -6   0   24.90    1.50
  -2  -6   0   30.50    2.30
   2  -6   0   21.20    2.40
  -2  -6   0   29.00    2.90
  -2  -6   0   23.90    2.60
  -2  -6   0   20.20    2.70
   2  -6   0   27.20    2.90
   2  -6   0   22.20    2.50
  -2   6   0   24.70    2.80
   2   6   0   24.20    3.00
  -2   6   0   26.10    2.60
  -2   6   0   22.60    1.70
  -2   6   0   25.70    2.60
   2   6   0   28.30    2.90
   2   6   0   25.90    2.80
  -2   6   0   26.00    1.50
   2   6   0   27.90    2.80
   2   6   0   22.20    2.40
   2   6   0   26.50    2.40
   2   6   0   28.90    2.90
  -3  -6   0   10.40    1.40
   3  -6   0    9.30    2.00
   3  -6   0    8.20    0.90
  -3  -6   0    9.20    1.90
  -3  -6   0    4.50    1.70
  -3  -6   0   10.50    2.10
   3  -6   0   10.90    1.70
   3  -6   0    7.70    1.90
   3  -6   0   10.70    1.90
  -3  -6   0   16.40    1.60
   3  -6   0   11.10    1.70
  -3  -6   0    7.40    1.50
   3  -6   0    8.00    1.90
   3  -6   0    9.00    1.70
  -3  -6   0    9.80    2.20
   3  -6   0    9.90    1.30
  -3  -6   0   10.60    2.10
  -3   6   0    7.80    1.30
   3   6   0   10.50    2.00
  -3   6   0    9.20    0.90
   3   6   0    7.60    1.90
  -3   6   0    7.20    1.80
   3   6   0    8.30    1.40
  -3   6   0   10.20    1.70
   3   6   0    8.50    1.90
  -3   6   0   10.70    2.00
   3   6   0    7.20    1.80
   3   6   0    8.10    2.20
  -3   6   0   10.00    2.10
   4  -6   0   69.09    3.70
  -4  -6   0   66.49    4.20
  -4  -6   0   68.29    3.10
   4  -6   0   72.39    2.40
  -4  -6   0   70.99    3.10
   4  -6   0   67.99    4.20
   4  -6   0   67.89    2.70
   4  -6   0   71.49    3.60
  -4  -6   0   67.29    4.20
  -4  -6   0   77.99    4.50
  -4  -6   0   71.59    3.10
  -4  -6   0   66.99    4.40
   4  -6   0   64.39    4.10
   4  -6   0   67.19    4.30
   4  -6   0   76.59    4.40
   4  -6   0   62.19    3.50
   4   6   0   71.09    4.50
  -4   6   0   67.19    4.30
   4   6   0   72.39    4.60
   4   6   0   80.09    3.20
  -4   6   0   74.89    4.50
   4   6   0   75.19    3.20
   4   6   0   65.29    4.20
  -4   6   0   68.99    3.60
   4   6   0   66.29    4.20
   4   6   0   65.79    4.30
  -5  -6   0    1.00    1.50
   5  -6   0    4.80    1.50
   5  -6   0    8.00    2.00
  -5  -6   0    4.60    1.00
  -5  -6   0    4.40    1.70
   5  -6   0    2.30    1.10
   5  -6   0    4.10    0.80
   5  -6   0    6.30    1.90
   5  -6   0    1.70    1.70
  -5  -6   0    3.90    1.70
  -5  -6   0    3.10    1.20
  -5  -6   0    3.30    1.10
   5  -6   0    2.60    1.20
   5  -6   0    3.10    1.50
   5  -6   0    3.90    1.50
  -5  -6   0    3.50    1.80
  -5   6   0    3.30    1.70
  -5   6   0    2.10    1.50
  -5   6   0    2.30    1.30
   5   6   0    5.70    1.30
   5   6   0    5.40    2.00
   5   6   0    4.90    1.20
   5   6   0    4.20    1.80
   5   6   0    4.30    1.00
   5   6   0    2.90    1.70
   5   6   0    5.30    1.90
   5   6   0    4.80    2.00
  -6  -6   0  106.39    5.60
   6  -6   0  113.39    4.90
  -6  -6   0  111.09    5.80
   6  -6   0  101.59    3.90
   6  -6   0  111.79    6.00
   6  -6   0  105.99    5.90
   6  -6   0  112.89    6.00
   6  -6   0  113.69    4.70
   6  -6   0  105.89    5.50
  -6  -6   0  111.89    4.50
   6  -6   0  116.39    4.70
  -6  -6   0  113.29    6.20
   6  -6   0  107.49    4.60
  -6  -6   0  110.19    5.80
   6   6   0  119.19    4.50
  -6   6   0  116.59    5.00
  -6   6   0  117.59    4.70
   6   6   0  107.69    4.50
   6   6   0  107.79    5.80
  -6   6   0  118.39    5.70
   6   6   0  116.09    6.10
  -6   6   0  103.19    5.90
   6   6   0  108.69    5.90
   6   6   0  110.99    6.30
   6   6   0   95.09    5.90
   7  -6   0  224.18    9.20
   7  -6   0  235.98    9.60
   7  -6   0  220.28    7.60
   7  -6   0  223.38    9.30
  -7  -6   0  217.08    9.60
  -7  -6   0  213.68    8.70
   7  -6   0  206.38    7.40
  -7  -6   0  222.38    8.80
   7  -6   0  218.68    7.80
  -7  -6   0  228.88    7.60
   7  -6   0  227.48    8.70
   7   6   0  233.78    9.00
  -7   6   0  235.48    7.90
  -7   6   0  223.68    8.60
  -7   6   0  211.78    9.30
   7   6   0  208.88    9.50
   7   6   0  217.68    7.50
   7   6   0  238.58    9.50
   7   6   0  211.28    9.60
   7   6   0  219.38    7.50
   7   6   0  216.18    8.80
  -7   6   0  204.98    8.10
   8  -6   0   70.99    6.10
   8  -6   0   56.89    3.30
  -8  -6   0   59.29    4.50
   8  -6   0   59.39    3.80
  -8  -6   0   57.59    4.30
   8  -6   0   61.09    4.30
   8  -6   0   58.79    5.20
  -8  -6   0   58.49    3.60
   8  -6   0   57.19    5.50
   8  -6   0   55.99    3.50
   8   6   0   61.89    3.60
   8   6   0   51.29    5.00
   8   6   0   61.09    3.60
   8   6   0   63.79    4.80
   8   6   0   49.20    5.10
   8   6   0   63.59    4.50
  -8   6   0   58.89    3.90
   8   6   0   61.29    5.90
  -8   6   0   65.79    4.40
   9  -6   0  448.16   13.80
   9  -6   0  499.75   16.20
   9  -6   0  463.65   13.60
  -9  -6   0  468.05   15.00
   9  -6   0  444.56   14.90
  -9  -6   0  479.15   14.30
  -9  -6   0  453.15   15.20
   9  -6   0  464.75   14.10
  -9  -6   0  451.55   15.30
   9  -6   0  465.25   16.30
   9  -6   0  430.96   16.10
   9   6   0  431.36   16.10
   9   6   0  437.66   15.10
   9   6   0  447.36   16.60
   9   6   0  477.65   14.10
  -9   6   0  493.05   14.60
   9   6   0  466.35   14.10
  -9   6   0  485.35   15.10
  -9   6   0  468.55   15.70
   9   6   0  437.56   16.60
   9   6   0  474.05   15.60
  10  -6   0   75.99    4.10
  10  -6   0   92.39    4.80
  10  -6   0   95.19    4.70
  10  -6   0  102.99    6.90
  10  -6   0   97.99    6.30
 -10  -6   0   87.59    5.60
 -10  -6   0   85.59    4.90
  10  -6   0   88.59    5.50
  10  -6   0   81.99    6.40
 -10   6   0   97.99    6.60
  10   6   0   79.99    6.40
  10   6   0   90.19    6.90
 -10   6   0   87.49    5.20
  10   6   0   76.99    5.70
  10   6   0   83.99    5.50
  10   6   0   91.29    5.00
  10   6   0   93.69    7.00
  10   6   0   82.79    4.90
  11  -6   0  408.86   15.90
 -11  -6   0  426.16   13.70
  11  -6   0  412.46   14.80
  11  -6   0  421.16   15.20
  11  -6   0  403.16   12.90
  11  -6   0  394.36   13.90
  11  -6   0  406.16   13.00
  11  -6   0  429.76   16.00
  11  -6   0  402.46   15.70
 -11  -6   0  392.26   14.40
  11  -6   0  422.06   16.40
  11   6   0  428.86   16.70
  11   6   0  411.86   13.50
  11   6   0  423.46   14.90
 -11   6   0  415.66   15.30
  11   6   0  400.46   16.40
  11   6   0  405.36   14.20
  11   6   0  389.96   15.60
  11   6   0  389.06   13.40
 -11   6   0  395.26   13.60
  12  -6   0  101.59    6.10
  12  -6   0  108.39    8.90
  12  -6   0   93.39    5.20
  12  -6   0  100.49    7.80
  12  -6   0   94.89    7.40
  12  -6   0   87.59    6.60
  12  -6   0   97.59    5.30
  12  -6   0   90.59    8.30
  12   6   0   90.89    8.10
  12   6   0   77.99    7.90
 -12   6   0   90.59    5.90
  12   6   0   96.79    5.90
  12   6   0   81.49    8.10
  12   6   0  101.09    5.80
  12   6   0   88.59    6.50
  12   6   0   82.49    5.90
 -12   6   0   95.29    7.40
  13  -6   0  104.19    9.40
  13  -6   0  111.19    8.20
  13  -6   0  106.09    5.70
  13  -6   0  101.19    7.30
  13  -6   0   98.79    6.40
  13  -6   0  126.09    8.80
  13  -6   0  111.59    8.40
  13   6   0   96.89    8.70
  13   6   0  114.79    6.40
  13   6   0   84.99    8.70
 -13   6   0  104.19    7.90
  13   6   0  118.69    9.10
  13   6   0   99.79    7.30
  13   6   0   98.89    6.20
  14  -6   0    6.40    4.00
  14  -6   0    5.80    3.20
  14  -6   0    9.50    4.10
  14  -6   0    6.90    3.70
  14  -6   0    3.30    2.10
  14  -6   0    4.20    3.60
  14   6   0    5.40    3.80
  14   6   0    6.50    4.10
  14   6   0    6.30    4.30
 -14   6   0    3.00    3.70
  14   6   0    7.10    3.40
  14   6   0    6.40    2.80
  14   6   0    8.20    3.50
  15  -6   0    0.00    2.90
  15  -6   0    0.50    2.10
  15  -6   0    0.20    3.10
  15  -6   0    3.60    3.90
  15  -6   0   -2.60    3.50
  15  -6   0   -4.80    3.00
  15   6   0    3.30    4.50
  15   6   0   -1.30    2.90
 -15   6   0   -0.80    3.80
  15   6   0    9.30    4.20
  16  -6   0    3.00    4.10
  16  -6   0    2.00    2.60
  16  -6   0    4.50    3.90
  16  -6   0    0.00    3.70
  16   6   0    5.60    3.80
  16   6   0   -0.50    4.50
 -16   6   0    2.50    3.80
  16   6   0   -0.30    3.80
  17  -6   0  114.09   11.20
  17  -6   0  111.49    6.90
  17  -6   0  103.79   10.20
  17   6   0  110.99    8.30
 -17   6   0  106.29   10.50
  17   6   0  109.89   11.50
  17   6   0  111.59   11.10
  17   6   0  109.99    9.20
  18  -6   0   26.60    4.20
  18  -6   0   22.00    6.10
  18  -6   0   19.70    6.20
 -18   6   0   25.10    6.90
  18   6   0   12.60    6.10
  18   6   0   21.30    6.50
  18   6   0   30.40    5.50
  18   6   0   24.80    5.00
  19  -6   0  116.39    7.60
  19  -6   0  109.79   11.20
  19  -6   0  101.79   11.30
  19   6   0  115.69   12.50
 -19   6   0   99.29   11.30
  19   6   0  116.99   10.40
  19   6   0   97.09   11.30
  19   6   0  126.09   10.30
   0  -7   0    0.50    1.30
   0  -7   0    1.00    1.20
   0  -7   0    0.50    1.00
   0  -7   0   -2.40    0.90
   0  -7   0    0.10    1.50
   0  -7   0    1.10    0.80
   0  -7   0   -1.50    1.10
   0  -7   0    0.80    1.20
   0   7   0   -0.80    1.20
   0   7   0    0.80    1.40
   0   7   0   -1.50    1.10
   0   7   0   -0.80    0.70
   0   7   0   -1.20    1.10
   0   7   0    1.90    1.70
  -1  -7   0   49.99    3.70
   1  -7   0   53.69    4.00
   1  -7   0   51.89    3.50
   1  -7   0   44.20    3.40
  -1  -7   0   44.30    3.40
  -1  -7   0   53.59    3.50
   1  -7   0   48.40    3.40
   1  -7   0   45.50    3.20
   1  -7   0   48.10    2.60
   1  -7   0   46.40    3.40
  -1  -7   0   48.00    3.20
  -1  -7   0   54.39    3.50
   1  -7   0   45.30    2.20
  -1  -7   0   45.10    4.10
  -1  -7   0   49.80    3.10
   1   7   0   43.70    3.30
   1   7   0   50.79    3.70
  -1   7   0   48.80    3.40
  -1   7   0   43.70    3.30
  -1   7   0   51.19    3.40
   1   7   0   39.60    3.90
   1   7   0   49.50    3.60
  -1   7   0   52.49    4.00
  -1   7   0   45.20    2.50
   1   7   0   49.10    2.60
  -1   7   0   49.10    2.20
  -1   7   0   48.20    3.60
   1   7   0   41.50    3.20
   2  -7   0   77.49    4.10
  -2  -7   0   75.59    4.40
   2  -7   0   79.39    4.40
  -2  -7   0   80.19    4.60
  -2  -7   0   83.29    3.90
  -2  -7   0   72.19    4.80
   2  -7   0   78.39    4.80
  -2  -7   0   83.59    4.00
   2  -7   0   75.49    4.20
  -2  -7   0   82.99    4.60
   2  -7   0   70.29    2.90
  -2  -7   0   79.09    4.20
   2  -7   0   70.79    4.10
   2  -7   0   76.29    2.90
   2  -7   0   73.39    4.40
   2   7   0   85.59    5.10
   2   7   0   92.79    4.70
  -2   7   0   74.29    4.20
  -2   7   0   80.69    4.90
   2   7   0   73.99    3.70
  -2   7   0   78.99    3.00
  -2   7   0   80.59    4.20
   2   7   0   77.69    4.60
   2   7   0   78.69    4.40
   2   7   0   89.59    4.70
  -2   7   0   77.29    3.10
   2   7   0   71.69    4.30
  -3  -7   0  178.78    7.80
   3  -7   0  176.68    7.20
  -3  -7   0  163.68    7.10
   3  -7   0  174.38    6.70
   3  -7   0  190.48    7.00
   3  -7   0  181.08    5.20
   3  -7   0  173.78    7.20
   3  -7   0  182.68    7.60
  -3  -7   0  188.78    6.00
   3  -7   0  187.38    5.80
  -3  -7   0  169.78    6.30
  -3  -7   0  190.58    7.60
   3  -7   0  174.48    6.70
  -3  -7   0  181.58    7.40
  -3  -7   0  170.28    5.90
   3  -7   0  179.58    7.50
  -3  -7   0  180.38    7.60
  -3  -7   0  177.78    7.40
  -3   7   0  181.88    5.90
  -3   7   0  185.38    5.10
   3   7   0  188.28    7.40
  -3   7   0  180.98    7.10
   3   7   0  176.08    7.30
   3   7   0  184.28    7.80
   3   7   0  182.48    7.40
   3   7   0  171.08    7.30
  -3   7   0  185.08    7.70
   3   7   0  184.98    7.60
  -3   7   0  183.18    6.80
  -4  -7   0  652.83   18.10
  -4  -7   0  667.63   18.00
   4  -7   0  663.83   19.90
  -4  -7   0  691.93   20.20
   4  -7   0  663.53   18.80
   4  -7   0  633.64   19.90
   4  -7   0  681.93   18.90
  -4  -7   0  669.73   19.90
  -4  -7   0  700.13   20.30
   4  -7   0  659.33   19.80
   4  -7   0  680.03   20.00
  -4  -7   0  709.03   18.10
  -4  -7   0  653.83   19.80
   4  -7   0  664.63   19.00
  -4  -7   0  662.83   19.70
  -4   7   0  673.33   20.00
   4   7   0  666.53   19.80
   4   7   0  633.14   19.80
  -4   7   0  656.33   18.80
   4   7   0  692.93   20.30
   4   7   0  676.73   20.20
  -4   7   0  694.33   20.00
   4   7   0  668.93   19.80
   4   7   0  676.43   18.10
   5  -7   0  876.81   26.20
   5  -7   0  906.61   24.90
  -5  -7   0  969.60   26.50
  -5  -7   0  899.01   26.20
  -5  -7   0  944.11   24.70
   5  -7   0  958.90   23.20
   5  -7   0  952.50   25.10
  -5  -7   0  920.41   24.20
   5  -7   0  905.41   26.10
   5  -7   0  887.61   23.80
   5  -7   0  912.61   26.50
   5  -7   0  905.21   25.20
   5  -7   0  902.31   26.40
  -5  -7   0  898.11   26.40
  -5  -7   0  904.41   23.90
   5   7   0  929.51   26.30
  -5   7   0  919.71   24.90
   5   7   0  893.31   26.40
  -5   7   0  949.60   26.30
   5   7   0  923.11   26.80
   5   7   0  936.81   24.00
  -5   7   0  936.31   24.90
   5   7   0  936.71   26.40
  -5   7   0  874.81   26.40
   5   7   0  954.10   24.20
   5   7   0  942.41   26.50
   6  -7   0   81.59    4.40
   6  -7   0   86.49    3.10
   6  -7   0   75.49    4.80
  -6  -7   0   76.89    3.70
  -6  -7   0   82.09    3.10
   6  -7   0   87.89    5.60
   6  -7   0   75.89    5.20
  -6  -7   0   93.49    5.70
  -6  -7   0   80.39    5.20
   6  -7   0   74.29    4.00
   6  -7   0   76.29    3.70
  -6  -7   0   83.39    5.20
  -6  -7   0   76.79    4.90
   6  -7   0   77.39    4.10
   6  -7   0   71.89    5.20
   6   7   0   73.99    3.60
  -6   7   0   73.09    5.20
   6   7   0   76.19    5.40
  -6   7   0   79.69    5.00
   6   7   0   84.99    3.80
   6   7   0   83.39    5.40
   6   7   0   70.29    5.30
  -6   7   0   88.29    4.20
   6   7   0   78.69    5.10
   6   7   0   81.29    3.20
   6   7   0   86.59    5.50
  -6   7   0   83.59    4.20
   7  -7   0  159.58    5.40
   7  -7   0  166.88    6.50
   7  -7   0  161.88    7.40
  -7  -7   0  157.88    7.50
  -7  -7   0  170.98    7.70
   7  -7   0  157.78    7.90
   7  -7   0  170.48    6.70
  -7  -7   0  178.38    7.60
  -7  -7   0  166.78    6.10
   7  -7   0  167.48    6.30
   7  -7   0  161.48    6.30
   7  -7   0  156.18    7.80
  -7  -7   0  160.88    7.60
   7  -7   0  156.98    7.90
   7   7   0  170.38    7.80
   7   7   0  159.58    8.30
   7   7   0  165.48    8.20
   7   7   0  151.18    7.80
  -7   7   0  164.78    7.40
   7   7   0  177.08    7.90
  -7   7   0  161.48    6.50
   7   7   0  174.78    6.10
   7   7   0  173.38    6.20
  -7   7   0  157.78    6.20
   8  -7   0  129.69    6.70
   8  -7   0  131.99    5.80
  -8  -7   0  142.79    7.10
   8  -7   0  135.39    5.90
  -8  -7   0  126.99    6.50
   8  -7   0  134.29    7.40
  -8  -7   0  128.49    6.80
   8  -7   0  132.09    5.60
  -8  -7   0  142.49    5.60
   8  -7   0  135.59    5.70
   8  -7   0  134.29    7.20
   8  -7   0  142.39    7.50
   8  -7   0  139.89    5.00
   8   7   0  126.29    7.50
   8   7   0  128.09    5.40
   8   7   0  128.49    7.00
   8   7   0  130.49    7.30
  -8   7   0  117.69    8.00
   8   7   0  138.59    6.90
   8   7   0  133.79    5.50
  -8   7   0  125.39    5.80
  -8   7   0  135.39    6.60
  -8   7   0  107.29    5.40
   8   7   0  132.09    7.70
  -9  -7   0   69.19    5.20
  -9  -7   0   65.09    5.00
   9  -7   0   67.39    6.20
  -9  -7   0   65.49    4.80
   9  -7   0   62.19    3.90
   9  -7   0   61.19    4.10
   9  -7   0   64.69    4.40
   9  -7   0   64.79    3.80
   9  -7   0   57.99    5.90
   9  -7   0   60.99    4.80
  -9  -7   0   64.69    4.00
   9  -7   0   73.69    5.70
   9   7   0   63.79    6.20
   9   7   0   67.59    4.00
   9   7   0   59.89    3.90
  -9   7   0   64.49    4.80
   9   7   0   56.39    5.10
  -9   7   0   59.99    4.30
   9   7   0   56.79    5.30
  -9   7   0   78.69    6.40
   9   7   0   56.09    5.70
   9   7   0   62.89    6.10
  10  -7   0    0.60    2.30
  10  -7   0    1.30    2.40
 -10  -7   0    2.10    1.50
 -10  -7   0    0.70    2.20
  10  -7   0   -0.40    2.10
  10  -7   0    0.50    1.40
 -10  -7   0   -0.70    1.70
  10  -7   0    0.70    1.30
  10  -7   0   -0.70    1.60
  10  -7   0    1.10    1.80
  10  -7   0    0.80    1.90
 -10   7   0   -0.50    1.70
  10   7   0    0.50    2.10
  10   7   0   -1.30    1.90
  10   7   0   -2.00    2.10
 -10   7   0    0.50    2.00
  10   7   0    0.70    1.60
  10   7   0    1.40    1.60
  10   7   0    0.70    2.70
  10   7   0   -1.20    2.20
 -10   7   0    2.30    2.40
  11  -7   0   58.79    4.70
  11  -7   0   57.79    4.10
  11  -7   0   55.89    6.20
  11  -7   0   56.99    6.10
  11  -7   0   51.39    5.10
 -11  -7   0   58.89    4.40
  11  -7   0   42.20    5.60
 -11  -7   0   55.19    5.50
  11  -7   0   65.59    5.70
  11   7   0   55.39    5.80
  11   7   0   67.19    6.90
  11   7   0   69.69    7.60
  11   7   0   59.09    4.40
  11   7   0   54.99    4.30
  11   7   0   54.19    5.20
 -11   7   0   64.89    6.40
 -11   7   0   64.69    5.30
  11   7   0   45.80    6.20
  12  -7   0    1.40    2.30
  12  -7   0    1.60    2.90
  12  -7   0   -0.40    2.50
  12  -7   0   -0.30    2.70
  12  -7   0   -1.20    2.50
  12  -7   0    1.30    1.80
  12  -7   0    1.20    1.80
  12  -7   0    1.50    2.70
 -12   7   0    2.50    3.30
  12   7   0    1.10    1.80
  12   7   0    1.00    2.30
  12   7   0    2.80    3.20
  12   7   0    4.50    3.50
 -12   7   0    2.80    2.30
  12   7   0    0.10    2.60
  12   7   0    0.00    3.10
  12   7   0    1.70    2.00
  13  -7   0  410.46   16.00
  13  -7   0  391.66   14.60
  13  -7   0  412.76   13.50
  13  -7   0  415.06   17.00
  13  -7   0  407.36   16.80
  13  -7   0  399.06   17.20
  13  -7   0  421.76   17.20
  13   7   0  388.36   16.90
  13   7   0  415.86   14.10
  13   7   0  384.66   15.50
  13   7   0  386.06   17.50
  13   7   0  407.36   14.00
 -13   7   0  400.96   16.40
  13   7   0  380.06   17.40
  14  -7   0  134.99    9.80
  14  -7   0  129.89    6.80
  14  -7   0  147.89    9.90
  14  -7   0  126.99    9.60
  14  -7   0  124.09    9.50
  14  -7   0  129.69    8.70
 -14   7   0  152.08   10.00
  14   7   0  134.09   10.00
  14   7   0  132.39    8.80
  14   7   0  128.79   10.10
  14   7   0  135.79   10.70
  15  -7   0  249.97   13.60
  15  -7   0  249.88   13.60
  15  -7   0  236.18   12.10
  15  -7   0  262.17   13.90
  15  -7   0  251.37   10.00
  15   7   0  239.38   12.20
  15   7   0  246.08   14.40
  15   7   0  255.57   14.00
 -15   7   0  248.58   13.30
  16  -7   0   15.20    3.40
  16  -7   0   11.40    4.90
  16  -7   0   13.70    5.10
  16  -7   0   13.20    4.20
 -16   7   0   19.80    5.30
  16   7   0   23.60    5.00
  16   7   0    5.00    5.10
  16   7   0   21.40    4.70
  16   7   0   20.20    5.80
  17  -7   0  115.89   11.40
  17  -7   0  154.18   11.70
  17  -7   0  151.48    8.00
  17   7   0  155.58   12.10
 -17   7   0  158.68   11.60
  17   7   0  155.58   10.30
  17   7   0  149.49    9.70
  17   7   0  175.78   13.60
  18  -7   0    3.10    2.90
  18  -7   0    6.40    5.10
  18  -7   0    5.00    5.00
  18   7   0    5.80    5.00
  18   7   0    7.00    4.20
  18   7   0    1.20    5.50
 -18   7   0    8.80    5.90
  18   7   0    8.90    4.60
  19  -7   0   18.30    6.40
  19  -7   0   21.40    6.50
  19  -7   0   14.10    3.70
  19   7   0   22.60    7.90
  19   7   0   24.10    5.20
  19   7   0   18.50    6.50
  19   7   0   14.40    5.30
 -19   7   0   17.90    6.60
   0  -8   0 1428.76   39.80
   0  -8   0 1414.26   38.80
   0  -8   0 1579.84   39.20
   0  -8   0 1551.04   39.20
   0  -8   0 1460.65   39.00
   0  -8   0 1430.36   37.80
   0  -8   0 1394.66   39.00
   0  -8   0 1536.65   37.20
   0   8   0 1474.55   39.20
   0   8   0 1418.86   38.70
   0   8   0 1416.86   37.10
   0   8   0 1458.25   39.00
   0   8   0 1474.65   38.90
   0   8   0 1494.55   40.00
  -1  -8   0  489.65   15.90
   1  -8   0  540.25   16.80
   1  -8   0  520.95   15.60
   1  -8   0  535.55   16.00
   1  -8   0  506.35   15.80
   1  -8   0  555.44   14.10
   1  -8   0  506.85   15.90
  -1  -8   0  556.04   16.20
  -1  -8   0  514.95   15.30
   1  -8   0  500.55   15.90
  -1  -8   0  503.15   16.60
  -1  -8   0  512.05   15.60
   1  -8   0  519.05   14.50
  -1  -8   0  519.15   16.30
  -1   8   0  525.95   15.90
   1   8   0  526.65   15.90
  -1   8   0  528.85   16.10
   1   8   0  508.75   15.70
   1   8   0  533.45   16.20
   1   8   0  535.15   16.90
  -1   8   0  542.85   15.90
  -1   8   0  534.05   14.00
  -1   8   0  543.75   16.90
   1   8   0  522.45   16.10
  -1   8   0  530.35   15.70
   1   8   0  503.75   14.50
  -1   8   0  524.65   14.50
  -2  -8   0  238.98    8.80
  -2  -8   0  246.88    9.30
   2  -8   0  249.18    9.10
  -2  -8   0  250.47   10.00
   2  -8   0  248.08    9.20
   2  -8   0  246.48    8.90
   2  -8   0  247.38    7.40
   2  -8   0  250.17    9.80
  -2  -8   0  259.07    9.40
   2  -8   0  241.18    9.30
   2  -8   0  272.77    7.40
   2  -8   0  249.68    9.00
  -2  -8   0  242.38    9.50
  -2  -8   0  230.08    8.50
   2   8   0  254.57    9.50
  -2   8   0  257.27    9.90
   2   8   0  247.38    9.40
  -2   8   0  247.68    7.30
   2   8   0  253.87    9.20
   2   8   0  258.37    9.30
  -2   8   0  243.98    8.90
  -2   8   0  259.57    7.40
  -2   8   0  239.28    8.90
  -2   8   0  245.68    9.30
   2   8   0  242.58    8.20
   2   8   0  251.77   10.00
   3  -8   0  178.18    8.00
   3  -8   0  182.88    7.50
  -3  -8   0  192.08    7.00
  -3  -8   0  198.68    8.10
  -3  -8   0  185.18    8.00
  -3  -8   0  194.08    8.00
   3  -8   0  179.08    7.70
   3  -8   0  192.18    5.70
  -3  -8   0  191.48    6.40
   3  -8   0  190.28    8.20
   3  -8   0  201.98    7.90
   3  -8   0  184.98    6.00
  -3  -8   0  184.18    7.70
  -3  -8   0  181.28    8.40
   3  -8   0  183.88    7.30
  -3   8   0  188.08    7.10
  -3   8   0  197.18    5.60
  -3   8   0  198.68    8.40
   3   8   0  187.98    7.90
   3   8   0  194.08    8.10
   3   8   0  193.28    7.90
   3   8   0  200.78    8.60
   3   8   0  188.88    7.20
  -3   8   0  200.78    7.40
   3   8   0  187.18    8.00
  -3   8   0  192.28    6.20
  -3   8   0  198.98    7.80
   3   8   0  181.68    7.90
  -4  -8   0   32.30    2.80
   4  -8   0   25.60    3.40
   4  -8   0   27.20    3.20
  -4  -8   0   25.80    3.30
  -4  -8   0   25.10    3.50
   4  -8   0   28.60    3.40
   4  -8   0   27.80    3.00
  -4  -8   0   29.80    4.00
   4  -8   0   23.40    2.90
  -4  -8   0   31.50    2.50
   4  -8   0   24.10    3.40
   4  -8   0   28.10    3.40
   4  -8   0   28.80    3.10
  -4  -8   0   23.30    3.10
  -4  -8   0   23.30    3.50
   4   8   0   25.60    3.40
   4   8   0   24.30    3.30
   4   8   0   23.20    3.40
   4   8   0   19.10    3.30
  -4   8   0   35.50    3.20
  -4   8   0   31.20    3.10
   4   8   0   20.70    3.20
  -4   8   0   24.60    2.40
  -4   8   0   33.10    3.50
  -4   8   0   27.10    3.60
   4   8   0   32.70    3.80
  -5  -8   0    2.20    2.00
  -5  -8   0    0.70    1.00
   5  -8   0    0.50    1.20
   5  -8   0   -0.80    1.60
  -5  -8   0    1.50    1.60
  -5  -8   0    0.20    1.40
  -5  -8   0    0.00    1.10
  -5  -8   0   -0.90    1.70
   5  -8   0    0.60    1.30
  -5  -8   0    0.80    1.60
   5  -8   0   -0.30    1.90
   5  -8   0    1.90    1.60
   5  -8   0    5.90    2.10
   5  -8   0    1.30    1.80
  -5   8   0   -0.20    1.50
   5   8   0   -0.20    1.50
  -5   8   0    0.20    1.30
   5   8   0   -1.20    1.70
  -5   8   0   -0.10    1.70
   5   8   0    2.00    1.80
   5   8   0   -0.30    1.70
  -5   8   0    1.60    1.70
   5   8   0    2.30    2.20
   6  -8   0  146.69    7.40
   6  -8   0  151.28    7.60
   6  -8   0  147.39    6.50
   6  -8   0  147.29    6.30
  -6  -8   0  142.79    7.30
  -6  -8   0  144.49    5.10
   6  -8   0  152.78    7.30
   6  -8   0  145.39    7.40
  -6  -8   0  155.38    5.60
  -6  -8   0  138.79    7.40
  -6  -8   0  147.79    7.30
  -6  -8   0  148.69    7.70
   6  -8   0  148.49    6.20
   6  -8   0  146.09    5.20
  -6   8   0  151.28    6.20
   6   8   0  133.99    7.20
   6   8   0  151.78    7.60
   6   8   0  155.58    5.60
   6   8   0  157.08    5.20
  -6   8   0  147.89    6.10
   6   8   0  151.98    7.80
  -6   8   0  142.99    7.40
   6   8   0  166.98    7.70
   6   8   0  138.89    7.40
  -6   8   0  152.28    7.30
  -7  -8   0    8.70    2.40
   7  -8   0   19.50    3.10
   7  -8   0   17.30    3.30
  -7  -8   0   12.60    2.90
  -7  -8   0   14.50    3.10
  -7  -8   0   16.10    2.00
   7  -8   0   16.20    2.50
   7  -8   0   18.60    1.60
  -7  -8   0   12.10    2.90
   7  -8   0   12.60    2.00
   7  -8   0   17.20    3.30
   7  -8   0   17.40    2.60
   7  -8   0   13.50    2.20
   7  -8   0   15.60    3.20
   7   8   0   14.10    3.20
  -7   8   0   19.00    3.30
   7   8   0   17.90    2.10
  -7   8   0   16.90    2.40
  -7   8   0   21.50    2.70
   7   8   0   17.20    2.10
   7   8   0   18.50    3.60
   7   8   0   14.00    2.90
   7   8   0   16.20    3.30
   7   8   0   18.70    3.40
  -8  -8   0  794.72   23.80
   8  -8   0  801.32   24.90
   8  -8   0  779.12   22.30
  -8  -8   0  801.12   24.10
   8  -8   0  804.52   22.80
   8  -8   0  795.82   23.90
   8  -8   0  746.03   22.30
   8  -8   0  818.62   24.80
  -8  -8   0  805.42   21.90
   8  -8   0  796.72   24.80
   8  -8   0  816.02   21.40
   8  -8   0  775.82   22.20
   8  -8   0  783.92   20.90
  -8  -8   0  776.22   24.10
  -8   8   0  828.42   24.00
   8   8   0  787.02   24.10
  -8   8   0  768.22   22.10
   8   8   0  801.02   24.30
   8   8   0  793.92   21.90
  -8   8   0  813.82   24.30
   8   8   0  826.62   24.80
   8   8   0  781.82   25.00
  -8   8   0  811.82   22.40
   8   8   0  777.22   25.20
   8   8   0  821.02   21.80
   9  -8   0  229.88   10.60
   9  -8   0  203.48    8.30
   9  -8   0  205.08    7.00
   9  -8   0  211.68   10.00
  -9  -8   0  219.78    7.90
   9  -8   0  221.58    8.40
   9  -8   0  231.08    9.60
   9  -8   0  219.18   10.40
  -9  -8   0  201.88    9.40
  -9  -8   0  205.78    9.50
   9  -8   0  210.08    8.00
   9  -8   0  217.58    8.00
   9   8   0  221.68    7.80
   9   8   0  193.48   10.00
  -9   8   0  185.58    8.00
   9   8   0  204.18   10.40
   9   8   0  212.18    9.60
  -9   8   0  214.28    9.80
   9   8   0  223.98    7.90
  -9   8   0  209.88    9.20
  -9   8   0  216.38    8.30
   9   8   0  201.88   10.50
   9   8   0  219.88    9.90
  10  -8   0  321.27   13.80
  10  -8   0  324.27   11.20
  10  -8   0  349.67   14.30
  10  -8   0  328.97   10.40
 -10  -8   0  353.96   11.30
  10  -8   0  338.37   11.60
  10  -8   0  335.17   12.00
  10  -8   0  331.67   13.60
 -10  -8   0  327.07   12.80
 -10  -8   0  338.77   13.10
  10  -8   0  338.47   12.70
  10   8   0  322.97   11.10
  10   8   0  334.07   12.90
  10   8   0  329.67   13.20
  10   8   0  311.07   14.20
  10   8   0  317.87   13.70
 -10   8   0  335.07   12.60
 -10   8   0  329.37   11.60
 -10   8   0  345.27   13.40
  10   8   0  333.97   11.00
  10   8   0  363.76   14.70
  11  -8   0  150.58    9.40
 -11  -8   0  156.48    8.40
  11  -8   0  159.88    8.20
  11  -8   0  167.58    6.50
  11  -8   0  162.38    9.10
  11  -8   0  161.28    9.70
  11  -8   0  163.98    7.00
  11  -8   0  155.68    7.80
  11  -8   0  158.08    7.20
  11   8   0  139.89    9.20
  11   8   0  154.18    9.90
 -11   8   0  157.28    8.90
  11   8   0  133.59    9.40
  11   8   0  145.29    6.90
 -11   8   0  161.98    7.50
  11   8   0  160.38    8.40
 -11   8   0  161.68    8.10
  11   8   0  162.78    7.10
  11   8   0  160.58    9.00
  12  -8   0  251.17    9.70
  12  -8   0  237.28   12.30
  12  -8   0  261.17    9.60
  12  -8   0  232.38    8.90
  12  -8   0  245.18   10.70
  12  -8   0  227.48   11.50
  12  -8   0  255.67   12.60
  12   8   0  241.28    9.50
  12   8   0  240.78    9.50
  12   8   0  238.28   13.00
  12   8   0  236.08   12.40
  12   8   0  251.47   12.90
  12   8   0  235.38   11.50
 -12   8   0  262.47   12.00
  13  -8   0    7.90    4.20
  13  -8   0    6.10    3.20
  13  -8   0    8.30    3.60
  13  -8   0    2.30    3.20
  13  -8   0   10.60    2.60
  13  -8   0    5.30    3.80
  13  -8   0    5.80    4.00
 -13   8   0    7.80    4.10
  13   8   0   14.00    4.80
  13   8   0   11.90    4.40
  13   8   0    6.30    3.60
  13   8   0   11.40    4.60
  14  -8   0   -0.70    3.30
  14  -8   0    5.10    3.70
  14  -8   0    0.50    3.00
  14  -8   0   -0.60    3.20
  14  -8   0    3.80    3.90
  14  -8   0    3.70    2.30
  14   8   0    2.20    3.40
 -14   8   0    1.10    3.90
  14   8   0   -6.70    2.90
  14   8   0    3.50    3.90
  14   8   0    1.20    3.80
  15  -8   0   -1.30    3.80
  15  -8   0    2.90    3.70
  15  -8   0    2.30    4.30
  15  -8   0    1.20    3.90
  15  -8   0    8.20    2.70
  15   8   0    4.80    4.60
 -15   8   0    4.50    4.70
  15   8   0    1.20    3.40
  15   8   0    0.70    4.50
  15   8   0   -2.60    3.10
  16  -8   0   15.30    5.50
  16  -8   0   18.40    3.60
  16  -8   0   12.90    4.50
  16  -8   0   20.50    5.80
  16   8   0   12.20    4.50
  16   8   0   11.50    5.90
  16   8   0    8.40    5.00
 -16   8   0   11.10    4.90
  16   8   0    9.70    4.20
  17  -8   0   58.69    5.50
  17  -8   0   61.39    8.80
  17  -8   0   50.89    8.20
  17   8   0   65.39    7.40
  17   8   0   56.99    7.40
  17   8   0   48.20    8.20
  17   8   0   75.09   10.10
 -17   8   0   54.89    8.20
  18  -8   0   88.89   10.70
  18  -8   0   66.19    6.20
  18  -8   0   81.79   10.10
  18   8   0   66.49    9.70
  18   8   0   68.59   10.10
  18   8   0   83.79    8.30
 -18   8   0   90.59   10.30
  18   8   0   89.29    9.00
  19  -8   0    4.00    3.20
  19  -8   0    6.60    5.80
  19  -8   0    5.20    5.50
 -19   8   0    5.00    5.70
  19   8   0    4.30    6.30
  19   8   0   10.60    5.10
  19   8   0    8.00    6.00
  19   8   0    5.60    4.20
   0  -9   0   -0.90    1.50
   0  -9   0    0.50    1.60
   0  -9   0   -2.60    1.60
   0  -9   0   -1.30    1.20
   0  -9   0   -0.90    1.20
   0  -9   0    0.80    1.90
   0  -9   0   -0.10    1.70
   0  -9   0   -2.90    1.00
   0   9   0   -1.40    1.60
   0   9   0   -1.70    1.40
   0   9   0    3.40    1.90
   0   9   0    3.40    1.20
   0   9   0    0.50    1.80
   0   9   0   -3.20    1.30
   0   9   0   -1.10    1.00
   1  -9   0   16.30    2.50
   1  -9   0   20.80    2.90
  -1  -9   0   19.60    3.20
   1  -9   0   17.20    2.00
  -1  -9   0   14.30    2.40
  -1  -9   0   16.20    2.60
   1  -9   0   15.60    2.70
   1  -9   0   17.50    2.70
   1  -9   0   20.90    1.80
  -1  -9   0   18.10    3.30
   1  -9   0   12.90    2.60
   1  -9   0   18.60    3.30
  -1  -9   0   18.30    2.70
   1  -9   0   14.90    2.70
  -1  -9   0   16.60    3.00
  -1   9   0   21.60    3.50
   1   9   0   16.10    3.20
  -1   9   0   16.40    2.70
   1   9   0   17.20    2.80
   1   9   0   15.80    2.70
  -1   9   0   17.20    2.80
  -1   9   0   19.10    1.80
   1   9   0   14.50    2.80
   1   9   0   19.40    2.20
  -1   9   0   22.70    3.20
  -1   9   0   22.50    3.10
   1   9   0   15.20    2.70
   2  -9   0  207.08    8.20
   2  -9   0  198.28    8.00
  -2  -9   0  200.98    8.40
  -2  -9   0  190.38    9.00
  -2  -9   0  206.68    8.40
  -2  -9   0  191.18    7.80
   2  -9   0  182.58    8.10
   2  -9   0  187.68    8.40
   2  -9   0  197.68    6.40
  -2  -9   0  201.88    7.80
   2  -9   0  206.48    6.20
   2  -9   0  198.08    8.20
  -2  -9   0  209.58    8.80
   2  -9   0  202.68    9.00
  -2   9   0  187.18    6.20
   2   9   0  192.08    8.20
   2   9   0  200.88    8.50
  -2   9   0  213.98    8.20
   2   9   0  190.08    8.30
   2   9   0  206.08    7.20
  -2   9   0  211.98    8.50
  -2   9   0  193.78    6.40
   2   9   0  196.48    8.10
  -2   9   0  204.28    8.10
  -2   9   0  218.18    9.20
   2   9   0  190.78    9.00
  -3  -9   0    2.00    1.70
   3  -9   0    3.30    1.90
   3  -9   0    1.80    1.80
  -3  -9   0    4.80    2.00
  -3  -9   0    7.40    1.90
  -3  -9   0    5.10    3.00
   3  -9   0    6.70    1.20
   3  -9   0    3.00    1.90
  -3  -9   0    7.80    2.80
   3  -9   0    2.20    2.00
   3  -9   0    6.30    2.00
  -3  -9   0    1.60    1.90
   3  -9   0    4.60    1.10
   3  -9   0    3.10    1.80
   3   9   0    4.90    2.20
   3   9   0    4.60    2.20
  -3   9   0    7.50    2.10
  -3   9   0    1.40    1.80
  -3   9   0    2.40    1.80
   3   9   0    2.20    1.70
   3   9   0    4.40    1.80
   3   9   0    7.40    2.80
   3   9   0    3.50    2.20
   3   9   0    1.10    1.90
  -3   9   0    3.00    2.10
  -3   9   0    5.70    1.30
  -3   9   0    3.20    0.90
   4  -9   0  985.40   28.90
   4  -9   0 1009.30   29.00
  -4  -9   0  985.80   26.90
  -4  -9   0 1028.80   28.90
   4  -9   0  976.90   27.90
  -4  -9   0 1020.10   29.00
   4  -9   0  981.50   28.50
   4  -9   0 1021.30   28.50
   4  -9   0  973.10   27.60
   4  -9   0  990.90   28.60
  -4  -9   0 1001.80   28.50
  -4  -9   0  973.40   26.40
  -4  -9   0  965.60   29.10
   4   9   0  961.10   28.90
   4   9   0  986.50   27.80
   4   9   0 1013.60   28.60
  -4   9   0 1036.80   29.20
   4   9   0  982.20   28.70
  -4   9   0  969.90   26.20
  -4   9   0 1007.90   27.20
  -4   9   0 1018.60   27.60
  -4   9   0  998.10   28.30
   4   9   0 1069.49   29.50
   4   9   0 1009.90   28.60
   5  -9   0  130.89    6.20
   5  -9   0  152.48    7.20
   5  -9   0  130.29    7.10
  -5  -9   0  143.59    7.50
   5  -9   0  138.49    7.40
  -5  -9   0  139.99    5.60
   5  -9   0  148.29    7.50
  -5  -9   0  144.29    5.40
  -5  -9   0  140.59    7.10
  -5  -9   0  136.79    7.30
  -5  -9   0  149.69    7.30
   5  -9   0  138.89    7.20
   5  -9   0  139.69    6.50
  -5  -9   0  133.59    7.80
   5   9   0  151.98    7.80
   5   9   0  134.79    7.20
  -5   9   0  148.19    6.40
   5   9   0  133.69    7.10
   5   9   0  140.29    7.20
  -5   9   0  152.88    7.60
   5   9   0  133.99    7.30
   5   9   0  138.89    7.50
  -5   9   0  145.59    6.10
   6  -9   0  125.29    4.60
   6  -9   0  147.89    7.60
   6  -9   0  131.69    7.40
   6  -9   0  132.09    6.40
  -6  -9   0  125.49    7.10
  -6  -9   0  143.69    5.30
   6  -9   0  143.69    6.20
  -6  -9   0  134.19    5.20
  -6  -9   0  129.19    6.90
  -6  -9   0  128.79    7.40
   6  -9   0  130.19    7.20
   6  -9   0  139.19    7.70
  -6  -9   0  128.89    7.10
   6  -9   0  138.49    6.30
   6   9   0  138.49    7.60
  -6   9   0  131.99    5.90
   6   9   0  146.89    7.50
   6   9   0  132.39    7.40
   6   9   0  128.09    7.50
  -6   9   0  135.09    7.30
  -6   9   0  132.69    6.10
   6   9   0  144.29    7.50
   7  -9   0   20.40    3.60
  -7  -9   0   12.80    1.90
   7  -9   0   13.40    1.90
   7  -9   0   14.80    3.40
   7  -9   0   16.30    2.50
   7  -9   0   12.90    3.30
   7  -9   0   11.50    2.30
   7  -9   0   14.20    3.10
  -7  -9   0   14.80    1.70
  -7  -9   0   11.40    2.80
  -7  -9   0   10.90    2.90
  -7  -9   0   12.70    3.00
   7  -9   0   13.70    2.60
   7   9   0   10.50    3.10
   7   9   0   13.10    3.00
  -7   9   0   19.80    2.80
   7   9   0   14.50    1.70
  -7   9   0   18.40    3.30
   7   9   0   10.80    1.90
   7   9   0   11.20    3.10
   7   9   0    7.40    2.70
  -7   9   0   11.80    2.30
   7   9   0   15.30    3.60
  -7   9   0   10.00    3.00
  -8  -9   0  153.78    8.00
   8  -9   0  145.49    6.40
   8  -9   0  149.09    7.80
   8  -9   0  137.69    4.70
   8  -9   0  133.39    6.60
  -8  -9   0  126.79    7.50
   8  -9   0  134.79    5.70
   8  -9   0  145.49    5.00
   8  -9   0  115.29    7.70
  -8  -9   0  146.99    5.80
  -8  -9   0  137.89    7.30
   8  -9   0  139.19    8.20
   8  -9   0  143.19    6.50
  -8  -9   0  136.19    7.70
   8  -9   0  154.98    8.40
   8   9   0  132.89    8.00
   8   9   0  135.09    7.90
   8   9   0  150.68    8.00
   8   9   0  144.99    8.50
  -8   9   0  149.59    6.50
   8   9   0  144.79    5.80
  -8   9   0  138.79    7.70
  -8   9   0  133.59    6.20
  -8   9   0  148.49    7.80
   8   9   0  144.49    8.50
   9  -9   0   88.59    6.90
   9  -9   0  100.29    6.50
  -9  -9   0   95.99    6.60
  -9  -9   0   96.59    4.80
   9  -9   0   98.49    5.00
   9  -9   0   94.99    3.90
   9  -9   0   94.89    5.50
   9  -9   0   96.89    7.10
  -9  -9   0   93.79    6.50
   9  -9   0   91.39    7.70
   9  -9   0   89.19    5.20
  -9   9   0   97.19    5.10
   9   9   0  105.19    7.30
  -9   9   0   87.39    6.70
   9   9   0  102.19    7.60
  -9   9   0   92.99    5.30
   9   9   0   98.89    7.50
   9   9   0   95.59    4.80
  -9   9   0  102.19    6.40
   9   9   0   91.39    6.70
   9   9   0   88.69    6.50
   9   9   0  100.39    4.90
  10  -9   0   -3.50    2.50
  10  -9   0   -2.60    1.60
  10  -9   0   -3.10    2.10
  10  -9   0   -0.80    1.20
  10  -9   0    0.80    1.70
 -10  -9   0    3.50    2.50
 -10  -9   0   -4.40    1.50
  10  -9   0   -2.70    1.80
  10  -9   0    0.40    2.70
  10  -9   0    3.00    2.70
 -10  -9   0   -1.30    1.50
  10   9   0   -2.70    2.10
  10   9   0   -1.50    2.40
  10   9   0    4.30    3.30
 -10   9   0    0.40    3.10
 -10   9   0    2.30    2.20
  10   9   0   -2.00    1.60
  10   9   0   -1.70    2.50
  10   9   0    0.40    1.70
  10   9   0    0.30    2.90
 -10   9   0    0.60    2.10
  11  -9   0   15.90    4.20
 -11  -9   0   21.90    4.30
  11  -9   0   23.70    3.40
  11  -9   0   20.50    3.10
  11  -9   0   24.90    3.30
 -11  -9   0   21.30    4.00
  11  -9   0   24.00    3.60
  11  -9   0   12.50    4.20
  11  -9   0   18.40    3.90
  11  -9   0   22.20    4.70
  11   9   0   29.90    5.40
  11   9   0   19.70    4.20
  11   9   0   21.90    3.10
  11   9   0   17.80    2.90
 -11   9   0   22.10    4.60
  11   9   0   19.00    4.60
  11   9   0   18.70    4.60
 -11   9   0   19.40    3.70
  12  -9   0   45.90    6.20
  12  -9   0   60.89    5.10
  12  -9   0   56.89    5.90
  12  -9   0   54.19    4.90
  12  -9   0   66.89    7.70
  12  -9   0   61.39    7.50
  12   9   0   47.50    6.20
  12   9   0   57.39    7.30
  12   9   0   62.39    7.40
  12   9   0   49.80    7.00
  13  -9   0   36.90    5.80
  13  -9   0   36.70    6.00
  13  -9   0   34.90    5.90
  13  -9   0   36.70    4.20
  13  -9   0   48.50    6.80
  13  -9   0   40.40    6.50
  13  -9   0   37.60    6.40
  13   9   0   39.60    6.30
  13   9   0   37.20    5.60
 -13   9   0   52.59    6.70
  13   9   0   27.20    6.10
  13   9   0   34.10    6.30
  14  -9   0  175.38   11.60
  14  -9   0  200.18   12.00
  14  -9   0  186.38    8.60
  14  -9   0  183.58   12.00
  14  -9   0  197.48   11.30
  14  -9   0  198.68   12.20
  14   9   0  201.18   12.30
  14   9   0  204.18   18.30
  14   9   0  178.88   11.10
  14   9   0  182.08   10.50
 -14   9   0  177.38   11.10
  14   9   0  185.88   12.50
  15  -9   0   52.39    5.20
  15  -9   0   55.49    7.20
  15  -9   0   66.59    8.10
  15  -9   0   42.80    7.30
  15   9   0   52.99    7.00
  15   9   0   47.80    7.80
 -15   9   0   63.99    8.00
  15   9   0   54.69    7.70
  15   9   0   54.19    7.00
  16  -9   0   39.30    4.70
  16  -9   0   36.10    7.00
  16  -9   0   37.10    7.20
  16   9   0   40.10    6.30
  16   9   0   43.70    6.60
 -16   9   0   48.40    7.90
  16   9   0   41.90    7.50
  16   9   0   51.69    8.40
  17  -9   0   25.30    4.30
  17  -9   0   25.20    6.80
  17   9   0   19.60    5.20
  17   9   0   18.50    6.80
  17   9   0   19.10    6.50
 -17   9   0   19.80    6.40
  17   9   0   27.90    5.90
  18  -9   0   41.20    8.30
  18  -9   0   44.20    5.20
  18  -9   0   34.10    7.70
  18   9   0   44.00    8.50
  18   9   0   30.60    8.30
  18   9   0   42.00    6.70
  18   9   0   37.60    6.90
 -18   9   0   60.69    9.10
  19  -9   0   24.50    7.00
  19  -9   0   12.40    3.60
  19  -9   0   27.00    7.30
  19   9   0   11.90    6.80
  19   9   0   16.40    5.30
 -19   9   0   20.60    7.30
  19   9   0   20.40    7.30
  19   9   0    5.80    5.10
   0 -10   0   36.60    4.10
   0 -10   0   39.80    3.90
   0 -10   0   42.80    4.10
   0 -10   0   41.00    4.80
   0 -10   0   41.90    3.40
   0 -10   0   44.40    3.90
   0 -10   0   44.20    4.20
   0 -10   0   43.80    5.10
   0  10   0   36.10    4.00
   0  10   0   36.70    2.50
   0  10   0   34.90    2.40
   0  10   0   36.00    4.50
   0  10   0   43.40    4.20
   0  10   0   41.30    4.00
   0  10   0   34.50    4.00
  -1 -10   0  843.62   25.90
   1 -10   0  909.51   22.20
   1 -10   0  869.01   25.80
   1 -10   0  842.02   24.50
  -1 -10   0  814.52   23.60
   1 -10   0  836.02   24.70
   1 -10   0  872.01   25.10
   1 -10   0  853.91   24.20
  -1 -10   0  829.82   24.80
   1 -10   0  863.51   24.60
   1 -10   0  825.82   22.80
  -1 -10   0  835.82   25.20
   1 -10   0  824.92   24.70
  -1 -10   0  855.21   24.90
  -1 -10   0  800.42   24.20
   1  10   0  882.91   26.00
  -1  10   0  841.02   24.90
  -1  10   0  873.71   26.00
   1  10   0  810.12   24.80
   1  10   0  867.81   24.70
   1  10   0  850.51   22.70
  -1  10   0  830.32   24.50
  -1  10   0  872.61   22.20
  -1  10   0  852.41   24.60
   1  10   0  814.72   24.70
  -1  10   0  836.12   24.30
   1  10   0  828.82   24.40
  -2 -10   0    3.70    1.90
  -2 -10   0    4.40    2.10
   2 -10   0    4.90    2.50
   2 -10   0    4.80    1.20
   2 -10   0    6.00    1.50
   2 -10   0    6.40    2.70
   2 -10   0    2.90    1.80
  -2 -10   0    5.30    2.10
   2 -10   0    4.00    1.90
  -2 -10   0    2.20    1.80
  -2 -10   0    5.30    2.50
  -2 -10   0    0.70    2.30
   2 -10   0    3.20    2.20
   2 -10   0    4.90    2.00
  -2  10   0    3.20    2.10
   2  10   0    2.10    1.40
  -2  10   0    3.40    1.20
   2  10   0    3.70    2.10
   2  10   0    2.90    2.30
  -2  10   0    4.30    2.10
   2  10   0    2.50    2.00
   2  10   0    6.90    2.40
  -2  10   0    4.60    2.40
  -2  10   0   11.50    2.70
   2  10   0    4.50    2.20
   3 -10   0  645.14   16.80
  -3 -10   0  631.94   20.00
   3 -10   0  620.24   16.80
  -3 -10   0  612.84   19.20
   3 -10   0  631.14   20.00
  -3 -10   0  649.34   20.00
  -3 -10   0  605.54   20.40
   3 -10   0  641.14   20.30
  -3 -10   0  622.24   18.60
   3 -10   0  609.24   19.00
   3 -10   0  614.64   19.30
   3 -10   0  624.24   19.40
   3 -10   0  629.64   19.60
  -3 -10   0  628.94   19.70
  -3  10   0  648.84   20.50
  -3  10   0  657.23   18.70
   3  10   0  633.64   19.90
  -3  10   0  634.64   16.70
   3  10   0  647.44   19.60
   3  10   0  642.24   20.60
   3  10   0  644.74   20.10
  -3  10   0  602.84   18.90
  -3  10   0  616.24   17.00
   3  10   0  613.74   18.30
  -3  10   0  633.74   19.40
   3  10   0  637.94   19.70
   4 -10   0    0.10    1.90
   4 -10   0    2.60    2.00
   4 -10   0    0.90    2.20
   4 -10   0    4.30    2.00
  -4 -10   0    1.60    3.00
  -4 -10   0    3.90    1.90
  -4 -10   0    0.40    2.60
  -4 -10   0    0.80    1.70
  -4 -10   0    2.20    1.90
   4 -10   0    2.30    1.90
  -4 -10   0    1.70    1.10
   4 -10   0   -0.50    1.90
   4 -10   0   -0.80    1.50
   4  10   0   -0.70    1.90
   4  10   0    0.40    2.10
  -4  10   0   -1.60    1.90
   4  10   0    0.30    2.00
  -4  10   0   -1.70    1.50
   4  10   0    0.30    1.80
   4  10   0    1.00    2.50
   4  10   0    3.00    2.20
  -4  10   0    4.00    1.40
  -4  10   0    2.10    2.10
   4  10   0    3.10    1.80
  -4  10   0    1.10    0.70
  -4  10   0    0.60    1.80
  -5 -10   0    1.80    1.80
   5 -10   0    1.80    2.20
   5 -10   0    5.20    2.20
   5 -10   0    4.70    2.20
  -5 -10   0    3.40    2.40
   5 -10   0    3.40    2.00
  -5 -10   0    3.40    1.60
   5 -10   0    2.20    1.80
  -5 -10   0    2.70    1.30
   5 -10   0    5.00    2.50
  -5 -10   0    5.00    2.60
  -5  10   0    1.90    2.10
   5  10   0    2.10    2.40
   5  10   0    4.40    2.30
   5  10   0    7.10    2.70
   5  10   0   -0.20    2.00
   5  10   0    2.60    1.80
  -5  10   0    1.30    2.10
  -5  10   0    0.80    2.30
  -5  10   0    3.00    1.90
  -5  10   0    4.10    1.90
   5  10   0    9.20    2.70
   5  10   0    3.70    2.40
   6 -10   0   35.10    3.80
   6 -10   0   44.20    4.90
  -6 -10   0   47.30    5.20
  -6 -10   0   40.80    2.90
  -6 -10   0   39.40    3.20
   6 -10   0   39.60    4.70
   6 -10   0   39.80    4.00
  -6 -10   0   40.10    4.80
   6 -10   0   41.20    5.00
   6 -10   0   37.80    4.60
  -6 -10   0   33.10    4.30
  -6  10   0   38.00    4.60
   6  10   0   38.80    4.60
   6  10   0   42.90    5.00
   6  10   0   32.50    4.00
  -6  10   0   51.09    4.20
  -6  10   0   41.40    4.90
   6  10   0   36.80    4.60
   6  10   0   36.40    4.60
   6  10   0   38.90    4.70
  -6  10   0   51.89    4.40
   7 -10   0  417.76   11.70
   7 -10   0  425.26   13.80
   7 -10   0  415.46   14.00
   7 -10   0  400.16   13.60
   7 -10   0  407.06   15.30
  -7 -10   0  423.66   15.50
  -7 -10   0  398.86   15.10
   7 -10   0  427.66   11.80
  -7 -10   0  441.96   12.60
  -7 -10   0  426.46   12.10
   7 -10   0  418.06   15.70
   7 -10   0  419.46   15.30
  -7 -10   0  389.66   14.90
   7 -10   0  430.56   15.70
   7  10   0  411.96   15.20
   7  10   0  396.76   15.20
   7  10   0  416.66   15.40
  -7  10   0  424.86   13.60
   7  10   0  413.76   15.60
  -7  10   0  412.76   15.00
  -7  10   0  420.36   15.20
   7  10   0  419.66   15.50
  -7  10   0  404.96   13.30
   7  10   0  402.96   15.80
   8 -10   0   47.20    4.30
   8 -10   0   54.89    5.60
  -8 -10   0   55.09    5.80
   8 -10   0   61.29    5.20
  -8 -10   0   53.69    5.60
  -8 -10   0   56.09    3.40
   8 -10   0   51.79    5.90
   8 -10   0   58.49    6.20
   8 -10   0   54.09    5.90
   8 -10   0   51.09    4.50
   8 -10   0   49.10    3.20
  -8 -10   0   65.79    6.30
   8  10   0   46.80    5.50
   8  10   0   57.59    5.90
  -8  10   0   66.99    6.40
  -8  10   0   49.50    4.30
   8  10   0   73.79    7.50
   8  10   0   54.29    3.60
   8  10   0   58.29    6.10
  -8  10   0   56.29    4.60
   8  10   0   50.49    6.10
   8  10   0   57.79    5.90
  -8  10   0   52.99    5.50
   9 -10   0  425.16   14.60
   9 -10   0  452.75   17.20
  -9 -10   0  475.95   16.70
   9 -10   0  442.86   12.20
   9 -10   0  446.56   17.00
   9 -10   0  475.75   15.20
   9 -10   0  463.05   17.30
  -9 -10   0  465.15   13.70
  -9 -10   0  451.75   16.50
   9 -10   0  460.05   16.40
   9 -10   0  427.06   13.60
   9  10   0  441.66   17.60
   9  10   0  443.16   16.40
  -9  10   0  478.75   18.10
   9  10   0  427.86   16.40
   9  10   0  440.06   17.20
   9  10   0  478.05   17.30
   9  10   0  452.85   13.60
  -9  10   0  443.46   14.40
  -9  10   0  436.66   16.40
  10 -10   0   50.09    4.50
  10 -10   0   45.40    6.20
  10 -10   0   39.10    3.80
 -10 -10   0   47.40    5.80
  10 -10   0   59.69    6.80
 -10 -10   0   49.10    5.80
  10 -10   0   50.89    6.40
  10 -10   0   45.90    4.70
  10 -10   0   47.20    5.50
 -10  10   0   46.70    4.60
 -10  10   0   50.09    5.90
  10  10   0   48.80    3.80
  10  10   0   53.99    3.90
  10  10   0   52.89    6.70
  10  10   0   44.50    6.10
  10  10   0   42.90    5.40
  10  10   0   41.60    5.70
  10  10   0   40.40    5.20
  11 -10   0  660.23   20.20
 -11 -10   0  663.13   22.30
  11 -10   0  667.63   23.70
  11 -10   0  675.13   20.60
  11 -10   0  668.73   22.10
  11 -10   0  670.03   23.30
  11 -10   0  668.63   23.60
 -11  10   0  693.73   22.90
  11  10   0  683.43   24.30
  11  10   0  664.73   22.60
  11  10   0  646.24   23.90
  11  10   0  685.13   21.50
  11  10   0  647.94   19.50
  11  10   0  644.74   22.70
  11  10   0  665.43   23.50
  12 -10   0   57.99    7.20
  12 -10   0   52.19    6.90
  12 -10   0   47.90    6.70
  12 -10   0   66.29    5.10
  12 -10   0   60.59    6.40
  12 -10   0   62.69    5.50
 -12  10   0   56.59    6.80
  12  10   0   50.29    7.00
  12  10   0   50.29    6.30
  12  10   0   71.39    8.00
  12  10   0   61.09    6.90
  12  10   0   51.49    7.10
  13 -10   0  242.38   13.20
  13 -10   0  243.28   13.20
  13 -10   0  235.68    9.90
  13 -10   0  280.17   13.40
 -13  10   0  227.68   12.50
  13  10   0  256.07   14.20
  13  10   0  233.98   13.10
  13  10   0  231.08   13.50
  13  10   0  219.48   12.00
  13  10   0  221.88   12.20
  14 -10   0   -4.30    2.90
  14 -10   0   -5.50    3.50
  14 -10   0   -0.20    3.50
  14 -10   0   -5.00    5.30
  14 -10   0    0.60    2.30
  14  10   0    1.60    4.50
  14  10   0   -2.70    3.90
  14  10   0    0.40    3.50
 -14  10   0    3.70    4.20
  14  10   0   -1.00    3.50
  15 -10   0   -5.70    3.50
  15 -10   0    6.00    4.30
  15 -10   0    9.00    4.30
  15 -10   0   -0.90    2.30
 -15  10   0   -4.60    3.90
  15  10   0    2.60    4.50
  15  10   0    5.60    4.20
  15  10   0   -3.70    3.90
  15  10   0    2.60    3.90
  16 -10   0    2.50    4.80
  16 -10   0    5.80    5.00
  16 -10   0    3.90    3.00
  16 -10   0    6.80    4.40
  16  10   0   12.30    5.90
 -16  10   0   12.00    5.50
  16  10   0    5.10    4.40
  16  10   0    8.80    5.70
  16  10   0    9.70    5.00
  17 -10   0   79.19    9.80
  17 -10   0   96.49   11.00
  17 -10   0   96.39    6.90
  17 -10   0   84.09   10.20
  17  10   0  117.59   12.80
  17  10   0   77.79    9.90
  17  10   0  105.79    9.70
  17  10   0   90.29    9.70
 -17  10   0  117.19   11.40
  18 -10   0    2.40    5.50
  18 -10   0   -3.80    4.60
  18 -10   0    5.90    3.20
  18  10   0    0.00    4.50
  18  10   0   -1.60    5.70
 -18  10   0   -7.50    5.40
  18  10   0   12.40    5.40
  18  10   0    5.60    5.70
   0 -11   0    0.30    1.60
   0 -11   0   -0.90    2.10
   0 -11   0   -0.20    1.40
   0 -11   0   -2.40    1.60
   0 -11   0    1.80    2.20
   0 -11   0   -2.70    1.50
   0 -11   0    0.70    1.50
   0  11   0    0.20    1.90
   0  11   0   -0.20    1.00
   0  11   0   -0.70    1.80
   0  11   0    1.10    2.00
   0  11   0   -0.30    2.10
   0  11   0   -1.80    1.70
   0  11   0   -1.10    1.00
  -1 -11   0  148.69    7.40
   1 -11   0  157.28    5.40
  -1 -11   0  156.88    7.60
   1 -11   0  138.29    8.10
   1 -11   0  156.28    7.40
   1 -11   0  149.19    6.00
   1 -11   0  122.49    7.00
  -1 -11   0  150.18    6.70
   1 -11   0  151.78    7.60
   1 -11   0  155.68    7.50
  -1 -11   0  140.89    7.60
  -1 -11   0  142.99    8.20
   1 -11   0  147.29    7.30
  -1 -11   0  138.99    7.00
   1 -11   0  142.09    6.80
   1  11   0  145.29    7.50
   1  11   0  159.18    7.50
  -1  11   0  140.39    4.80
  -1  11   0  139.49    7.00
  -1  11   0  148.59    7.30
  -1  11   0  147.69    5.20
   1  11   0  146.79    5.70
   1  11   0  156.28    8.50
   1  11   0  157.78    7.60
  -1  11   0  145.49    7.50
  -1  11   0  144.69    7.20
   1  11   0  147.79    7.40
  -1  11   0  151.88    8.30
   2 -11   0    3.30    2.30
  -2 -11   0    2.60    1.80
  -2 -11   0    0.50    1.60
   2 -11   0    3.60    2.10
  -2 -11   0    0.80    1.80
   2 -11   0    2.40    1.30
   2 -11   0    0.70    1.60
   2 -11   0    1.00    1.90
   2 -11   0    1.20    1.00
   2 -11   0    1.70    1.90
  -2 -11   0    3.00    2.70
  -2 -11   0    3.40    2.80
   2 -11   0    3.40    2.50
  -2 -11   0    4.60    2.10
  -2  11   0    0.60    3.80
   2  11   0    1.40    2.00
  -2  11   0    2.30    2.00
  -2  11   0    1.50    2.00
   2  11   0    1.70    2.30
   2  11   0   -0.90    1.40
  -2  11   0    1.00    1.10
  -2  11   0    2.00    2.30
   2  11   0    6.70    2.80
   2  11   0   -0.70    1.90
  -2  11   0   -0.80    1.90
   2  11   0    1.40    2.00
   3 -11   0 1125.59   33.10
   3 -11   0 1150.28   32.60
  -3 -11   0 1145.99   33.00
  -3 -11   0 1110.49   33.20
   3 -11   0 1192.18   29.70
   3 -11   0 1137.69   29.70
  -3 -11   0 1272.57   35.50
   3 -11   0 1151.68   32.90
   3 -11   0 1138.49   33.60
   3 -11   0 1132.29   32.50
   3 -11   0 1117.49   32.20
  -3 -11   0 1130.99   33.90
  -3 -11   0 1131.99   31.70
  -3  11   0 1202.38   34.10
   3  11   0 1108.69   33.00
   3  11   0 1173.68   31.40
   3  11   0 1129.59   32.70
  -3  11   0 1130.39   29.80
  -3  11   0 1162.58   32.90
  -3  11   0 1162.88   32.60
  -3  11   0 1130.19   32.20
   3  11   0 1119.69   33.00
   3  11   0 1213.18   34.20
   3  11   0 1178.28   32.90
  -3  11   0 1183.48   29.60
  -3  11   0 1131.79   31.70
   4 -11   0    1.30    2.30
  -4 -11   0    3.70    1.50
   4 -11   0    1.50    2.00
   4 -11   0    0.90    2.00
  -4 -11   0    0.90    2.20
  -4 -11   0    2.40    1.80
   4 -11   0    3.40    1.10
  -4 -11   0    2.30    2.50
   4 -11   0    0.60    2.30
  -4 -11   0    3.90    2.30
   4 -11   0    2.30    1.90
   4 -11   0    6.50    2.40
   4  11   0    0.30    1.80
  -4  11   0    3.00    1.00
  -4  11   0    2.70    2.40
  -4  11   0    2.50    2.30
   4  11   0    3.40    2.70
  -4  11   0    1.70    2.00
  -4  11   0    1.50    1.90
  -4  11   0    5.00    2.70
   4  11   0   -1.60    2.00
   4  11   0   -0.70    2.20
   4  11   0   -0.10    2.00
   4  11   0   -0.10    2.10
  -4  11   0    4.10    1.40
   5 -11   0  957.40   28.50
  -5 -11   0  991.10   30.00
  -5 -11   0 1017.30   29.80
   5 -11   0 1007.30   30.30
   5 -11   0  995.60   29.00
   5 -11   0  987.30   30.20
  -5 -11   0  989.20   27.60
   5 -11   0  991.50   29.70
  -5 -11   0  999.90   30.40
  -5 -11   0 1032.40   27.10
   5 -11   0 1016.40   29.90
  -5  11   0 1027.70   29.70
  -5  11   0 1037.50   28.10
  -5  11   0 1099.19   31.70
   5  11   0  989.70   29.90
   5  11   0 1021.80   30.30
  -5  11   0  992.20   29.40
   5  11   0 1051.99   30.00
   5  11   0 1015.60   28.90
   5  11   0  972.90   29.80
  -5  11   0  987.50   28.50
   5  11   0  990.20   30.00
   6 -11   0    9.60    3.30
   6 -11   0   15.50    3.20
  -6 -11   0   19.40    3.50
   6 -11   0   24.30    4.20
  -6 -11   0   17.50    3.80
  -6 -11   0   18.50    2.30
  -6 -11   0   21.00    2.70
   6 -11   0   13.30    2.80
   6 -11   0   16.30    3.50
  -6 -11   0   25.00    4.00
   6 -11   0   16.00    3.50
   6  11   0   17.70    3.80
   6  11   0   16.50    3.70
  -6  11   0   28.00    3.50
  -6  11   0   19.60    3.10
  -6  11   0   26.70    4.00
   6  11   0   22.70    3.70
   6  11   0   25.00    4.40
   6  11   0   17.70    3.80
   6  11   0   20.50    3.50
  -7 -11   0 1199.58   35.40
   7 -11   0 1241.28   35.30
   7 -11   0 1229.58   33.50
   7 -11   0 1195.18   35.30
   7 -11   0 1232.68   35.60
   7 -11   0 1193.78   35.60
  -7 -11   0 1231.68   34.90
  -7 -11   0 1155.08   35.00
  -7 -11   0 1232.18   31.70
   7 -11   0 1196.88   33.70
  -7 -11   0 1242.28   31.60
  -7  11   0 1184.88   34.80
   7  11   0 1165.98   35.80
   7  11   0 1190.88   35.20
   7  11   0 1167.48   35.20
   7  11   0 1164.18   35.00
  -7  11   0 1160.08   33.00
   7  11   0 1188.38   35.20
  -7  11   0 1186.48   32.70
   8 -11   0    2.90    2.70
   8 -11   0    0.30    1.20
   8 -11   0    0.10    2.70
   8 -11   0    0.50    1.90
   8 -11   0    3.70    2.20
  -8 -11   0    2.70    2.80
   8 -11   0    2.10    2.60
   8 -11   0    4.30    2.80
  -8 -11   0    3.30    1.30
  -8 -11   0   -2.70    2.10
   8 -11   0    2.70    1.20
  -8 -11   0    2.10    1.40
  -8  11   0    1.00    2.80
   8  11   0   -1.80    2.80
   8  11   0    3.90    2.90
   8  11   0    2.90    2.70
   8  11   0    3.60    2.90
  -8  11   0    3.50    2.00
   8  11   0    2.20    2.70
  -8  11   0    2.90    2.10
   9 -11   0  145.19    5.80
   9 -11   0  120.99    8.50
   9 -11   0  129.09    8.90
   9 -11   0  138.49    7.10
   9 -11   0  146.49    8.60
  -9 -11   0  162.58    8.90
  -9 -11   0  149.09    8.70
   9 -11   0  155.68    7.60
   9 -11   0  143.39    9.00
   9 -11   0  131.49    5.70
   9  11   0  132.79    9.10
   9  11   0  144.39    9.00
  -9  11   0  133.69    8.60
   9  11   0  144.09    9.20
   9  11   0  147.89    8.80
   9  11   0  146.09    6.10
  -9  11   0  156.58    7.10
   9  11   0  120.49    8.50
  10 -11   0    2.90    3.20
 -10 -11   0    1.40    2.90
  10 -11   0    5.30    3.20
  10 -11   0    1.80    1.70
  10 -11   0    6.20    2.50
  10 -11   0    3.60    2.40
  10 -11   0    1.10    2.80
  10 -11   0    1.50    3.10
  10  11   0    4.50    3.20
  10  11   0    4.20    2.10
  10  11   0    4.30    3.60
 -10  11   0    6.30    3.40
  10  11   0    3.90    3.30
  10  11   0    1.10    3.20
  10  11   0    3.10    3.40
  11 -11   0    9.20    3.70
  11 -11   0    6.60    3.50
  11 -11   0   11.80    3.00
 -11 -11   0   13.10    3.90
  11 -11   0    6.00    2.90
  11 -11   0   15.60    4.50
  11 -11   0    8.20    4.00
  11  11   0   13.70    4.20
  11  11   0    7.80    4.10
  11  11   0   12.90    4.50
  11  11   0    4.00    3.50
 -11  11   0    5.90    4.10
  11  11   0    5.50    4.00
  12 -11   0    2.40    3.70
  12 -11   0    2.90    3.30
 -12 -11   0    2.60    3.50
  12 -11   0    1.70    2.30
  12 -11   0   -1.00    2.70
  12 -11   0   -1.00    3.40
  12 -11   0   -2.10    2.70
  12  11   0   -3.40    3.10
 -12  11   0   -1.10    3.60
  12  11   0    3.10    3.60
  12  11   0    1.40    3.80
  12  11   0    5.70    3.60
  12  11   0    4.20    3.90
  13 -11   0  460.75   19.00
  13 -11   0  473.15   19.80
  13 -11   0  468.45   19.70
  13 -11   0  448.06   15.70
  13  11   0  463.25   18.30
 -13  11   0  444.56   18.50
  13  11   0  427.56   18.30
  13  11   0  454.85   19.40
  13  11   0  477.55   20.20
  13  11   0  478.65   20.60
  14 -11   0    5.20    4.10
  14 -11   0    3.60    4.50
  14 -11   0   -0.10    2.40
  14  11   0   -2.10    4.50
  14  11   0    3.30    4.00
  14  11   0    3.50    4.30
  14  11   0   -1.00    3.50
 -14  11   0    3.90    4.50
  15 -11   0  384.66   18.50
  15 -11   0  397.36   14.50
  15 -11   0  411.56   18.20
  15 -11   0  427.06   19.30
  15  11   0  389.76   17.70
  15  11   0  425.96   17.60
  15  11   0  360.76   19.10
  15  11   0  386.86   18.70
 -15  11   0  351.66   17.50
  16 -11   0    8.80    4.90
  16 -11   0    5.40    4.50
  16 -11   0    4.80    2.90
  16 -11   0    2.70    5.00
  16  11   0    6.90    4.50
  16  11   0    2.90    5.50
 -16  11   0    6.70    5.30
  16  11   0    2.50    4.30
  16  11   0    5.30    5.20
  17 -11   0  277.57   16.70
  17 -11   0  313.07   17.20
  17 -11   0  249.38   14.90
  17 -11   0  276.87   11.90
  17  11   0  283.67   16.90
  17  11   0  278.47   17.50
 -17  11   0  299.67   16.40
  17  11   0  274.57   14.60
  17  11   0  249.58   14.80
  18 -11   0   -0.40    3.00
  18 -11   0    2.80    5.30
  18 -11   0    1.10    4.90
  18  11   0    3.80    4.90
  18  11   0    1.20    5.50
 -18  11   0    1.20    5.60
  18  11   0   -6.00    5.90
  18  11   0   -1.70    4.40
   0 -12   0    6.20    2.00
   0 -12   0    3.30    2.30
   0 -12   0    3.70    2.60
   0 -12   0    6.00    2.00
   0 -12   0    4.20    2.20
   0 -12   0    5.20    2.60
   0  12   0    4.80    1.60
   0  12   0    9.70    2.60
   0  12   0    7.00    2.70
   0  12   0    3.70    2.10
   0  12   0    6.50    2.50
   0  12   0    8.30    1.70
   1 -12   0   87.19    5.60
  -1 -12   0   89.39    6.10
   1 -12   0   90.29    6.20
   1 -12   0   97.29    4.80
  -1 -12   0   99.59    7.10
  -1 -12   0   88.59    5.80
   1 -12   0  107.39    7.20
  -1 -12   0  108.69    5.60
   1 -12   0   96.69    6.50
  -1 -12   0   88.79    6.50
   1 -12   0  100.09    6.20
  -1 -12   0   93.99    5.30
   1 -12   0   93.89    6.00
   1  12   0   93.69    6.40
   1  12   0   90.59    6.20
  -1  12   0   87.59    5.90
   1  12   0   91.79    4.50
  -1  12   0  107.89    6.50
  -1  12   0  106.99    6.40
  -1  12   0   96.99    4.10
   1  12   0   95.79    4.70
   1  12   0   95.69    6.30
  -1  12   0  100.39    6.40
   1  12   0   95.69    6.00
   2 -12   0   12.00    3.10
   2 -12   0    4.30    2.70
   2 -12   0    2.30    2.30
   2 -12   0    6.50    1.80
   2 -12   0   11.30    2.90
  -2 -12   0    7.90    3.30
  -2 -12   0    6.30    2.60
  -2 -12   0    9.20    2.90
   2 -12   0   12.30    1.70
   2 -12   0    6.40    2.10
  -2 -12   0    5.70    2.80
   2 -12   0   10.60    2.60
  -2  12   0    8.40    2.70
  -2  12   0   10.30    2.90
   2  12   0    8.20    2.70
  -2  12   0   10.40    3.00
  -2  12   0    7.10    1.50
   2  12   0   11.50    2.20
   2  12   0    6.70    2.80
  -2  12   0   16.50    3.40
   2  12   0   13.10    3.20
   2  12   0   10.80    2.90
   3 -12   0  210.28    7.20
   3 -12   0  185.78    6.50
  -3 -12   0  190.78    9.60
   3 -12   0  204.28    9.20
   3 -12   0  198.28    9.60
   3 -12   0  187.88    9.80
  -3 -12   0  194.98    9.30
   3 -12   0  188.68    8.70
  -3 -12   0  192.68   10.10
  -3 -12   0  205.48    8.50
   3 -12   0  193.08    8.90
  -3  12   0  176.68    8.20
   3  12   0  187.08    7.90
  -3  12   0  200.08    9.00
   3  12   0  190.18    9.50
   3  12   0  198.68    9.30
  -3  12   0  194.38    9.30
  -3  12   0  198.48    6.60
   3  12   0  182.48    9.20
  -3  12   0  203.28    9.10
   3  12   0  179.48    8.90
   4 -12   0    7.30    2.70
   4 -12   0    2.50    1.10
  -4 -12   0   -1.40    1.80
  -4 -12   0    1.70    2.10
   4 -12   0    1.10    2.30
  -4 -12   0    1.40    2.40
   4 -12   0    2.10    2.40
   4 -12   0    0.40    2.00
  -4 -12   0    2.20    2.60
   4 -12   0   -0.80    2.60
  -4 -12   0    4.00    1.40
   4 -12   0    1.20    2.30
  -4  12   0    3.40    2.20
  -4  12   0    2.20    2.40
   4  12   0    1.50    2.40
   4  12   0    2.70    2.00
  -4  12   0    1.60    2.50
   4  12   0    0.70    2.30
   4  12   0   -1.30    2.20
   4  12   0    0.50    2.40
  -4  12   0    1.30    1.40
  -4  12   0    0.70    0.90
  -4  12   0    1.80    2.10
  -5 -12   0  347.37   11.20
   5 -12   0  356.16   12.90
   5 -12   0  370.26   14.40
   5 -12   0  332.17   12.90
  -5 -12   0  369.96   14.70
   5 -12   0  328.37   13.40
   5 -12   0  333.27   14.00
  -5 -12   0  341.47   14.00
  -5 -12   0  358.86   13.80
  -5 -12   0  350.16   12.00
   5 -12   0  378.06   14.00
   5  12   0  357.46   14.10
  -5  12   0  359.96   13.50
  -5  12   0  358.36   12.80
   5  12   0  343.67   12.80
   5  12   0  353.96   14.30
   5  12   0  358.66   13.80
   5  12   0  341.47   13.70
  -5  12   0  324.57   13.40
  -5  12   0  344.37   12.20
  -6 -12   0   24.80    2.90
   6 -12   0   18.20    3.50
  -6 -12   0   15.10    3.50
   6 -12   0   11.60    2.80
  -6 -12   0   13.20    2.10
   6 -12   0   14.20    3.50
   6 -12   0   14.30    3.70
   6 -12   0   14.00    3.80
  -6 -12   0   16.10    4.00
  -6 -12   0   13.50    3.70
   6 -12   0   13.30    3.50
   6  12   0   21.20    4.00
   6  12   0   23.50    4.20
  -6  12   0   18.10    3.40
   6  12   0   11.80    3.60
   6  12   0   17.60    3.90
  -6  12   0   18.70    3.20
   6  12   0   18.00    3.50
   6  12   0   12.40    3.70
  -6  12   0   14.80    3.60
  -7 -12   0   60.89    3.80
   7 -12   0   79.39    7.40
   7 -12   0   68.09    5.70
  -7 -12   0   66.09    3.80
  -7 -12   0   63.89    6.70
   7 -12   0   63.89    6.60
   7 -12   0   62.39    6.50
   7 -12   0   67.29    6.90
  -7 -12   0   58.29    6.30
  -7 -12   0   71.09    7.80
   7 -12   0   74.09    5.60
   7  12   0   64.39    6.50
   7  12   0   68.89    6.40
   7  12   0   61.79    6.40
   7  12   0   51.19    6.10
   7  12   0   69.59    7.00
   7  12   0   48.40    6.00
  -7  12   0   77.99    7.00
  -7  12   0   61.79    4.90
  -7  12   0   65.99    4.90
   8 -12   0   20.80    4.70
  -8 -12   0   16.30    4.20
   8 -12   0   31.00    4.80
   8 -12   0   19.30    4.20
  -8 -12   0   22.30    2.40
   8 -12   0   22.50    3.60
  -8 -12   0   18.10    4.40
   8 -12   0   22.90    4.50
   8 -12   0   25.10    4.00
   8  12   0   25.60    4.80
   8  12   0   23.10    4.60
  -8  12   0   19.50    4.70
  -8  12   0   27.90    3.70
   8  12   0   29.80    4.80
   8  12   0   29.50    4.90
  -8  12   0   22.50    4.40
   8  12   0   18.50    4.20
   9 -12   0  229.48   11.80
   9 -12   0  237.18   10.00
  -9 -12   0  227.38   11.50
   9 -12   0  237.38   12.10
   9 -12   0  250.57   12.30
   9 -12   0  213.18   11.20
   9 -12   0  250.67    8.30
   9 -12   0  227.08   10.30
  -9 -12   0  237.18   11.60
  -9  12   0  207.58   11.00
   9  12   0  219.98   11.50
   9  12   0  247.58   12.60
   9  12   0  223.78   12.00
   9  12   0  233.78   11.80
   9  12   0  224.98   11.70
  -9  12   0  237.98   10.00
 -10 -12   0   18.00    4.50
  10 -12   0   18.80    4.60
  10 -12   0   12.80    4.10
  10 -12   0   22.90    5.30
  10 -12   0   16.60    3.90
  10 -12   0   19.40    3.50
  10 -12   0   13.90    4.40
  10  12   0   19.90    4.70
  10  12   0   17.30    4.30
 -10  12   0   24.40    5.10
  10  12   0   28.10    5.30
  10  12   0   22.30    5.30
  10  12   0   24.30    5.10
  11 -12   0  238.68   12.30
  11 -12   0  252.27   13.40
  11 -12   0  260.27   11.20
  11 -12   0  275.57   13.80
  11 -12   0  274.77   13.80
  11 -12   0  264.97   10.90
 -11 -12   0  265.47   12.80
  11  12   0  252.27   13.30
  11  12   0  271.97   14.30
  11  12   0  261.67   12.90
 -11  12   0  269.07   13.20
  11  12   0  264.97   14.00
  11  12   0  269.67   13.30
  12 -12   0    7.70    4.40
 -12 -12   0    8.20    3.90
  12 -12   0    9.20    3.00
  12 -12   0    4.10    3.60
  12 -12   0   10.40    4.60
  12 -12   0    5.20    3.70
  12  12   0   14.20    5.30
  12  12   0   11.30    4.90
  12  12   0    4.20    4.00
  12  12   0    9.90    4.30
  12  12   0    4.30    4.10
 -12  12   0    7.80    4.60
  13 -12   0   77.49    9.00
  13 -12   0   81.19    6.30
  13 -12   0   79.89    9.00
  13  12   0   69.89    8.30
  13  12   0   72.89    8.10
  13  12   0   72.59    8.70
  13  12   0   68.19    8.70
 -13  12   0   61.59    8.00
  14 -12   0   -2.00    4.00
  14 -12   0    4.10    2.80
  14 -12   0    5.80    4.40
  14  12   0    3.30    4.20
  14  12   0    1.90    4.20
  14  12   0    0.50    4.40
  14  12   0    2.40    4.60
 -14  12   0    3.60    4.40
  15 -12   0    2.60    4.70
  15 -12   0    5.40    5.10
  15 -12   0    4.60    4.90
  15 -12   0    6.60    3.10
 -15  12   0    1.90    4.80
  15  12   0   11.40    5.80
  15  12   0    4.80    5.10
  15  12   0    4.10    4.50
  15  12   0    9.90    4.80
  16 -12   0    1.90    4.40
  16 -12   0   -1.60    4.80
  16 -12   0    2.30    3.10
  16 -12   0   -3.80    4.00
  16  12   0   -2.70    4.90
  16  12   0    4.10    5.30
 -16  12   0   -3.30    4.80
  16  12   0    2.60    4.80
  16  12   0    0.00    4.10
  17 -12   0   68.39    9.60
  17 -12   0   75.79    9.60
  17 -12   0   78.19    6.90
  17 -12   0   70.39   10.00
  17  12   0   88.89   11.30
  17  12   0   83.39    9.10
  17  12   0   88.89   10.00
  17  12   0   90.99   11.30
 -17  12   0   84.39   10.50
  18 -12   0    1.30    3.20
  18 -12   0    9.90    6.30
  18 -12   0   13.90    6.00
  18  12   0   16.00    5.90
  18  12   0   13.20    7.00
  18  12   0    5.00    5.70
  18  12   0   -0.70    4.50
 -18  12   0    7.60    6.30
   0 -13   0    1.00    1.80
   0 -13   0    0.80    2.10
   0 -13   0   -1.80    2.10
   0 -13   0    0.20    1.60
   0 -13   0    0.00    2.50
   0 -13   0   -1.10    2.30
   0  13   0   -5.80    1.70
   0  13   0   -2.40    2.10
   0  13   0    0.30    1.20
   0  13   0    1.40    2.30
   0  13   0   -0.10    1.30
   0  13   0   -1.10    2.10
  -1 -13   0    4.30    1.90
  -1 -13   0    7.90    2.80
  -1 -13   0    2.70    2.30
   1 -13   0    2.10    1.60
   1 -13   0    2.60    2.40
  -1 -13   0    2.80    2.60
   1 -13   0    6.40    2.40
   1 -13   0    8.70    3.30
   1 -13   0    6.30    2.80
  -1 -13   0    2.60    2.80
   1 -13   0    2.00    2.30
  -1  13   0    2.60    2.60
  -1  13   0    7.00    2.70
   1  13   0    1.90    2.50
   1  13   0    2.00    1.70
  -1  13   0    4.50    1.50
   1  13   0    3.40    1.70
  -1  13   0    4.50    2.60
   1  13   0    5.30    2.70
  -1  13   0    2.60    2.60
   1  13   0    4.90    2.80
   1  13   0    2.10    2.40
   2 -13   0    8.00    1.90
   2 -13   0    6.30    3.30
  -2 -13   0    8.40    3.20
   2 -13   0   10.50    2.80
  -2 -13   0    9.40    3.40
   2 -13   0    8.60    2.60
   2 -13   0    6.90    3.00
   2 -13   0    5.90    2.40
   2 -13   0    6.20    2.90
  -2 -13   0    6.70    2.80
  -2 -13   0    5.50    2.60
  -2  13   0    7.70    2.90
   2  13   0   10.80    3.40
  -2  13   0    7.40    1.60
  -2  13   0    6.60    2.80
   2  13   0    2.90    2.60
   2  13   0   10.50    3.40
  -2  13   0    6.90    2.90
  -2  13   0    6.00    2.80
   2  13   0    8.90    2.20
   2  13   0    8.10    2.90
  -3 -13   0   66.69    5.00
   3 -13   0   65.59    6.00
   3 -13   0   59.19    6.20
  -3 -13   0   53.99    6.00
   3 -13   0   57.79    6.40
  -3 -13   0   66.29    6.10
   3 -13   0   68.49    6.00
  -3 -13   0   63.69    6.90
   3 -13   0   66.69    6.20
   3  13   0   72.09    6.50
  -3  13   0   62.09    5.80
  -3  13   0   63.39    3.40
  -3  13   0   64.69    5.60
  -3  13   0   71.19    6.10
   3  13   0   61.89    6.10
   3  13   0   66.29    6.40
   3  13   0   50.29    5.70
   3  13   0   66.69    4.70
  -3  13   0   70.09    6.50
  -4 -13   0   17.40    4.00
   4 -13   0   11.60    3.20
   4 -13   0    9.40    3.80
  -4 -13   0   11.70    3.30
  -4 -13   0   18.40    4.30
   4 -13   0   18.20    3.50
  -4 -13   0    7.40    2.80
   4 -13   0   14.90    3.60
   4 -13   0   12.60    3.20
   4 -13   0   10.00    3.60
  -4 -13   0   13.20    2.20
   4  13   0   15.20    3.50
  -4  13   0   18.30    2.10
   4  13   0   15.50    3.00
   4  13   0   12.00    3.50
  -4  13   0   23.30    3.50
   4  13   0   19.60    3.70
   4  13   0   17.80    4.00
  -4  13   0   22.20    3.90
  -4  13   0   15.20    3.50
  -5 -13   0   32.10    3.20
  -5 -13   0   40.70    5.40
  -5 -13   0   25.50    4.20
   5 -13   0   31.00    4.70
  -5 -13   0   33.40    3.90
   5 -13   0   25.40    4.50
   5 -13   0   32.40    4.20
   5 -13   0   37.90    5.00
   5 -13   0   25.80    4.80
  -5 -13   0   23.20    4.50
   5 -13   0   29.30    4.30
   5  13   0   23.60    4.50
  -5  13   0   29.50    4.00
   5  13   0   32.70    4.20
   5  13   0   23.70    4.70
  -5  13   0   26.60    3.90
  -5  13   0   25.60    4.80
  -5  13   0   30.80    4.70
   5  13   0   27.10    4.60
   5  13   0   28.80    4.60
  -6 -13   0    5.10    2.70
   6 -13   0    5.20    2.60
  -6 -13   0    7.30    1.70
   6 -13   0    4.90    3.20
  -6 -13   0   -1.50    2.00
   6 -13   0   -0.90    2.80
   6 -13   0    1.20    2.50
  -6 -13   0    5.20    3.10
  -6 -13   0    4.70    3.10
   6 -13   0    6.20    3.10
   6 -13   0    5.00    3.10
   6  13   0    4.20    3.10
   6  13   0    9.60    3.00
  -6  13   0    6.20    2.60
   6  13   0    6.70    3.40
  -6  13   0    7.00    3.20
   6  13   0    7.30    3.10
   6  13   0    9.20    3.40
  -6  13   0    6.50    2.60
   7 -13   0   14.90    3.40
  -7 -13   0   13.10    4.20
   7 -13   0   17.80    4.20
   7 -13   0   15.90    4.10
   7 -13   0   12.50    3.40
  -7 -13   0   13.20    4.30
  -7 -13   0   17.10    3.70
   7 -13   0   12.70    3.90
  -7 -13   0   14.30    2.70
   7 -13   0   11.00    3.80
   7  13   0   16.10    4.10
  -7  13   0   17.80    3.30
   7  13   0   17.20    3.80
  -7  13   0   14.40    3.20
   7  13   0   13.40    3.50
   7  13   0   15.20    4.00
   7  13   0   17.10    4.10
   7  13   0   11.40    3.60
  -7  13   0   17.20    4.50
  -8 -13   0    3.00    3.10
   8 -13   0    2.10    3.00
  -8 -13   0    0.70    3.10
   8 -13   0   -5.60    2.20
   8 -13   0    0.60    2.20
   8 -13   0   -0.40    3.10
   8 -13   0   -2.70    2.50
   8 -13   0   -0.50    2.90
   8  13   0    3.60    3.10
  -8  13   0   -3.40    2.80
   8  13   0    4.70    3.40
   8  13   0    4.10    3.40
  -8  13   0   -0.20    2.40
   8  13   0    3.50    2.90
   8  13   0    1.30    3.00
   8  13   0   -1.00    2.90
   9 -13   0   59.69    7.20
  -9 -13   0   45.50    6.30
   9 -13   0   51.49    5.30
   9 -13   0   57.89    6.00
  -9 -13   0   47.50    6.30
   9 -13   0   52.09    6.80
   9 -13   0   45.90    6.10
   9 -13   0   65.29    7.30
   9  13   0   38.70    5.90
  -9  13   0   60.09    7.00
   9  13   0   49.70    6.30
   9  13   0   40.40    6.20
   9  13   0   48.90    6.40
   9  13   0   39.60    6.10
   9  13   0   48.50    6.60
  10 -13   0   -2.00    2.80
  10 -13   0   -3.40    2.90
  10 -13   0   -0.20    2.90
  10 -13   0    4.10    3.70
  10 -13   0    3.60    2.60
  10 -13   0   -4.50    2.90
 -10 -13   0    1.80    3.30
  10  13   0    7.40    3.90
  10  13   0    3.00    3.50
  10  13   0   -2.60    3.20
 -10  13   0    4.10    3.70
  10  13   0    0.90    3.50
  10  13   0    2.90    3.60
  10  13   0    1.20    4.00
  11 -13   0   -2.90    3.30
  11 -13   0   -0.10    2.50
  11 -13   0   -0.20    2.70
 -11 -13   0    0.00    3.10
  11 -13   0   -1.60    3.60
  11 -13   0   -2.50    2.80
  11 -13   0   -1.70    3.00
  11  13   0   -0.80    3.30
  11  13   0   -5.00    3.10
  11  13   0   -3.60    3.60
 -11  13   0   -0.30    4.00
  11  13   0    1.00    4.10
  11  13   0   -4.90    3.20
  12 -13   0    6.40    4.30
  12 -13   0    5.70    4.40
  12 -13   0    5.80    4.40
  12 -13   0   -2.90    3.30
 -12 -13   0    3.60    3.60
  12 -13   0    1.30    2.60
  12  13   0    6.00    4.70
  12  13   0   -1.30    3.50
  12  13   0    0.60    3.90
  12  13   0    5.20    4.60
 -12  13   0    2.00    4.10
  12  13   0    4.20    4.60
  13 -13   0   19.50    5.90
  13 -13   0   20.80    3.90
  13 -13   0   10.20    5.10
 -13 -13   0   10.80    4.50
  13  13   0    4.30    4.80
  13  13   0   23.40    6.00
  13  13   0   16.70    5.50
 -13  13   0   13.70    5.10
  13  13   0    9.80    4.60
  14 -13   0    6.00    3.10
  14 -13   0    4.40    4.70
  14 -13   0    6.60    4.60
  14  13   0   14.40    6.10
  14  13   0    5.20    4.50
 -14  13   0    5.60    5.00
  14  13   0    5.60    4.90
  14  13   0    2.30    4.30
  15 -13   0   63.29    9.10
  15 -13   0   62.89    6.30
  15 -13   0   52.69    8.20
  15  13   0   56.49    7.70
  15  13   0   44.60    8.60
  15  13   0   34.90    7.50
  15  13   0   70.29    8.70
 -15  13   0   63.79    8.70
  16 -13   0   -3.40    3.80
  16 -13   0    5.80    5.40
  16 -13   0    0.00    2.70
  16 -13   0   10.30    5.80
  16  13   0    1.00    4.90
  16  13   0    3.10    4.80
  16  13   0   -6.40    4.20
  16  13   0    1.00    5.60
 -16  13   0    1.70    5.70
  16  13   0    3.30    5.50
  17 -13   0    1.20    5.20
  17 -13   0    4.80    5.20
  17 -13   0   -0.70    5.20
  17 -13   0   -0.90    3.10
  17  13   0   10.10    6.40
 -17  13   0   -1.10    5.80
  17  13   0   -3.40    5.00
  17  13   0    6.40    6.70
  17  13   0    0.40    4.80
  17  13   0    2.60    4.70
   0 -14   0    6.80    3.00
   0 -14   0    8.60    2.70
   0 -14   0    6.40    3.00
   0 -14   0    8.60    3.60
   0 -14   0    9.50    3.50
   0  14   0   11.60    3.40
   0  14   0    4.00    2.90
   0  14   0   10.90    3.60
   0  14   0    4.10    1.70
   0  14   0    8.30    3.10
   0  14   0   13.60    2.10
   0  14   0    6.10    1.80
  -1 -14   0  994.70   30.60
   1 -14   0  979.40   30.20
   1 -14   0 1037.90   30.40
   1 -14   0  991.30   29.30
   1 -14   0 1005.20   31.60
   1 -14   0  982.30   30.40
  -1 -14   0 1000.90   28.70
  -1 -14   0 1003.70   31.80
  -1 -14   0 1002.00   30.30
  -1 -14   0  999.10   29.80
  -1  14   0  986.90   29.70
   1  14   0  986.70   27.20
  -1  14   0  999.30   30.40
   1  14   0  998.30   30.50
   1  14   0 1028.40   30.70
  -1  14   0 1052.89   30.40
   1  14   0 1015.00   30.20
  -1  14   0  981.30   30.10
   1  14   0 1002.00   27.10
   1  14   0  962.10   29.80
  -1  14   0 1007.90   26.50
  -2 -14   0   17.80    4.20
  -2 -14   0   11.10    3.20
   2 -14   0    9.80    3.70
  -2 -14   0   10.00    3.10
   2 -14   0   10.30    3.00
  -2 -14   0   16.70    4.30
  -2 -14   0   11.20    2.50
   2 -14   0    5.50    3.40
   2 -14   0   11.80    3.70
   2 -14   0    9.30    3.10
   2 -14   0    9.80    2.80
   2  14   0   12.50    3.50
  -2  14   0   10.70    3.40
   2  14   0    7.60    2.50
   2  14   0    9.50    3.40
   2  14   0    8.90    2.20
  -2  14   0   17.90    4.10
   2  14   0    7.50    3.20
  -2  14   0    8.50    3.10
  -2  14   0    7.60    1.80
  -2  14   0    4.70    3.00
   2  14   0    8.30    3.10
  -3 -14   0  165.98    9.20
  -3 -14   0  165.78   10.20
  -3 -14   0  154.38    9.20
   3 -14   0  155.68    8.40
  -3 -14   0  158.88    8.10
   3 -14   0  159.28    8.50
   3 -14   0  173.78    9.50
   3 -14   0  154.78    8.50
   3 -14   0  151.18    8.80
   3 -14   0  163.08   10.00
   3 -14   0  157.28    8.60
  -3  14   0  173.08    8.80
  -3  14   0  156.78    8.30
   3  14   0  156.48    9.20
  -3  14   0  149.88    8.90
   3  14   0  173.88    7.50
   3  14   0  168.58    9.10
  -3  14   0  184.68    9.20
   3  14   0  159.98    9.30
  -3  14   0  181.48    6.10
   3  14   0  169.98    9.20
   4 -14   0    5.20    2.80
   4 -14   0    6.90    3.10
   4 -14   0    5.60    3.10
  -4 -14   0    5.20    2.80
   4 -14   0    2.90    2.60
  -4 -14   0    9.70    3.60
  -4 -14   0    4.40    1.70
  -4 -14   0    9.50    3.80
   4 -14   0   -1.90    2.80
  -4 -14   0    4.60    2.50
   4 -14   0    4.70    3.30
  -4  14   0    5.30    1.60
  -4  14   0    7.00    2.90
   4  14   0    4.40    2.50
  -4  14   0    6.40    3.10
   4  14   0    5.20    3.10
   4  14   0    8.10    3.30
  -4  14   0    6.30    3.30
   4  14   0    3.90    2.90
   4  14   0    1.80    3.00
  -4  14   0    4.30    2.70
  -5 -14   0    5.70    2.80
   5 -14   0    6.30    2.90
  -5 -14   0    2.80    3.10
  -5 -14   0    1.30    1.50
   5 -14   0    1.10    3.20
   5 -14   0    1.70    3.20
   5 -14   0   -0.60    2.60
  -5 -14   0    7.00    2.70
   5 -14   0    2.20    2.60
  -5 -14   0    6.40    3.50
   5 -14   0    2.50    2.70
   5  14   0    1.10    2.90
  -5  14   0    1.80    2.40
  -5  14   0    4.10    2.70
  -5  14   0    0.90    2.80
   5  14   0    8.60    3.60
  -5  14   0   -2.80    2.80
   5  14   0    4.60    3.30
   5  14   0    1.80    2.90
   5  14   0    0.70    2.40
   6 -14   0   -4.00    2.70
   6 -14   0    1.80    3.10
   6 -14   0   -1.20    2.50
   6 -14   0    1.50    2.30
   6 -14   0    4.40    2.90
  -6 -14   0   -5.70    2.90
  -6 -14   0   -0.80    2.10
  -6 -14   0   -1.50    3.20
  -6 -14   0    1.20    1.90
   6 -14   0    4.50    3.00
   6  14   0    4.40    3.30
   6  14   0   -2.40    2.50
   6  14   0    0.90    2.80
  -6  14   0   -3.70    2.60
  -6  14   0    3.00    2.60
  -6  14   0   -2.40    2.10
   6  14   0    4.50    3.30
   6  14   0    1.70    2.70
   7 -14   0   55.39    7.00
   7 -14   0   48.80    6.30
   7 -14   0   60.19    6.10
   7 -14   0   61.69    6.00
  -7 -14   0   59.89    7.00
  -7 -14   0   58.59    6.90
   7 -14   0   53.59    6.70
  -7 -14   0   55.89    4.70
   7 -14   0   49.99    6.50
  -7  14   0   55.79    5.30
   7  14   0   61.29    6.40
   7  14   0   53.59    6.60
   7  14   0   54.29    6.60
  -7  14   0   65.59    7.20
   7  14   0   53.99    6.50
  -7  14   0   52.79    5.60
   7  14   0   54.79    6.50
   8 -14   0   -1.80    2.20
   8 -14   0   -2.00    3.00
   8 -14   0    5.90    3.30
   8 -14   0    0.10    3.20
  -8 -14   0   -2.70    3.00
  -8 -14   0   -1.70    2.80
   8 -14   0   -2.20    2.90
   8 -14   0   -0.50    2.90
   8  14   0   -1.70    3.00
   8  14   0   -0.90    3.20
  -8  14   0   -1.80    2.90
  -8  14   0   -1.40    2.50
   8  14   0    1.30    3.20
   8  14   0    1.50    3.30
   8  14   0   -3.00    2.80
   8  14   0    2.10    3.40
   9 -14   0  674.93   22.10
   9 -14   0  642.44   23.60
  -9 -14   0  648.84   23.60
   9 -14   0  667.83   24.30
  -9 -14   0  675.63   23.90
   9 -14   0  655.33   21.50
   9 -14   0  709.33   24.30
   9 -14   0  634.24   23.40
   9  14   0  627.54   22.80
   9  14   0  662.43   23.80
   9  14   0  670.93   23.80
  -9  14   0  659.53   23.20
   9  14   0  617.74   23.60
   9  14   0  643.54   24.40
   9  14   0  716.43   24.10
 -10 -14   0    7.50    4.00
  10 -14   0    9.90    4.50
  10 -14   0    3.40    3.90
  10 -14   0    6.40    3.20
 -10 -14   0    3.10    4.00
  10 -14   0    9.10    4.10
  10 -14   0    5.70    4.20
  10 -14   0    5.80    3.40
 -10  14   0   13.70    4.60
  10  14   0    9.90    4.00
  10  14   0    8.70    4.40
  10  14   0    8.60    4.10
  10  14   0   17.00    4.80
  10  14   0   10.70    4.60
  10  14   0   10.00    4.20
  11 -14   0  333.87   16.20
  11 -14   0  322.47   15.40
  11 -14   0  344.27   16.50
  11 -14   0  359.66   14.10
  11 -14   0  334.07   13.50
  11 -14   0  349.77   16.40
 -11 -14   0  314.67   15.20
  11  14   0  307.87   15.90
  11  14   0  350.36   16.40
 -11  14   0  353.16   15.80
  11  14   0  330.47   15.80
  11  14   0  339.17   16.00
  11  14   0  328.27   15.90
  11  14   0  315.27   16.40
 -12 -14   0   -0.40    3.50
  12 -14   0    8.60    5.30
  12 -14   0    4.90    3.00
  12 -14   0    7.10    4.40
  12 -14   0    4.80    4.60
  12  14   0    2.80    4.50
 -12  14   0   -1.50    4.20
  12  14   0    5.10    4.50
  12  14   0    4.00    4.60
  12  14   0    4.10    4.20
  12  14   0    5.70    5.00
  13 -14   0   91.19    7.30
  13 -14   0   97.49   10.40
 -13 -14   0   98.89    9.70
  13 -14   0   97.99   10.30
  13  14   0   94.39   10.70
  13  14   0  110.29   10.30
  13  14   0  106.19   10.10
 -13  14   0  108.49   10.60
  13  14   0  126.39   11.60
  13  14   0   85.59    9.70
  14 -14   0   -5.00    4.10
  14 -14   0   -1.40    2.80
  14 -14   0    3.30    4.80
  14  14   0    4.00    4.70
  14  14   0   -2.00    4.30
  14  14   0    1.80    4.50
 -14  14   0   -4.80    4.50
  14  14   0   -1.70    4.60
  14  14   0   -1.50    5.20
  15 -14   0    1.40    3.20
  15 -14   0    8.50    5.30
  15 -14   0   11.40    6.10
 -15  14   0   15.90    6.30
  15  14   0   13.20    5.90
  15  14   0   12.30    5.80
  15  14   0    4.60    6.30
  15  14   0    8.60    5.40
  15  14   0    9.40    5.10
  16 -14   0   -2.10    4.80
  16 -14   0   -2.10    4.90
  16 -14   0   -1.70    3.10
  16 -14   0    6.40    5.30
  16  14   0   -1.00    5.30
  16  14   0    2.50    5.90
 -16  14   0    6.70    6.20
  16  14   0   -1.60    4.60
  16  14   0   -3.40    5.90
  16  14   0    3.00    5.00
  17 -14   0   23.50    7.50
  17 -14   0   24.50    4.90
  17 -14   0   36.60    8.00
  17 -14   0   41.50    8.00
  17  14   0   37.10    8.50
  17  14   0   24.10    6.70
  17  14   0   47.00    9.50
 -17  14   0   46.20    8.80
  17  14   0   58.39    8.60
  17  14   0   31.70    8.10
   0 -15   0   -1.80    2.10
   0 -15   0   -4.90    2.50
   0 -15   0    0.60    1.90
   0 -15   0    0.40    2.60
   0 -15   0   -0.50    2.80
   0  15   0    2.50    2.80
   0  15   0    1.20    2.70
   0  15   0   -2.20    1.20
   0  15   0    1.60    1.40
   0  15   0    0.60    2.60
   0  15   0    0.70    1.50
   0  15   0   -2.00    2.40
   1 -15   0   66.39    7.40
   1 -15   0   66.09    6.70
  -1 -15   0   61.69    6.20
   1 -15   0   75.99    7.20
  -1 -15   0   79.19    5.50
  -1 -15   0   78.99    6.90
  -1 -15   0   74.89    7.20
   1 -15   0   78.89    6.00
  -1 -15   0   78.59    8.10
   1 -15   0   69.29    6.80
   1  15   0   69.09    4.30
  -1  15   0   64.19    6.80
   1  15   0   83.99    7.20
   1  15   0   70.79    4.40
  -1  15   0   77.19    7.30
  -1  15   0   68.09    3.80
   1  15   0   82.89    7.50
  -1  15   0   62.89    6.50
  -1  15   0   78.99    6.90
   1  15   0   61.39    6.30
   1  15   0   79.99    7.30
  -2 -15   0    3.40    2.80
   2 -15   0    3.90    2.90
   2 -15   0    2.40    2.70
  -2 -15   0    4.80    2.70
  -2 -15   0    7.00    3.60
  -2 -15   0    1.40    2.90
  -2 -15   0    9.80    2.50
   2 -15   0    5.50    3.30
   2 -15   0    3.10    2.40
   2 -15   0    4.00    3.40
  -2  15   0    6.90    1.60
  -2  15   0    8.90    3.50
   2  15   0    6.30    3.30
   2  15   0    6.10    2.20
   2  15   0    9.60    2.40
   2  15   0   -0.20    2.60
   2  15   0    8.10    3.40
  -2  15   0    2.20    2.70
  -2  15   0   10.30    3.20
  -2  15   0    8.70    3.60
   2  15   0    6.60    3.10
  -3 -15   0  793.42   25.20
  -3 -15   0  814.92   24.10
   3 -15   0  819.02   27.70
  -3 -15   0  831.02   28.00
   3 -15   0  804.52   26.70
   3 -15   0  839.12   26.50
   3 -15   0  813.22   25.90
   3 -15   0  812.12   25.90
  -3 -15   0  796.02   26.90
  -3 -15   0  833.12   26.70
   3 -15   0  829.42   25.90
   3  15   0  823.32   26.90
  -3  15   0  826.72   22.00
  -3  15   0  798.82   25.20
   3  15   0  816.52   24.30
   3  15   0  833.32   26.50
   3  15   0  830.12   23.90
   3  15   0  840.22   27.00
  -3  15   0  826.62   26.00
  -3  15   0  869.91   26.20
   3  15   0  855.21   26.50
  -3  15   0  765.72   26.20
   4 -15   0    0.50    2.50
  -4 -15   0    2.00    3.60
   4 -15   0    0.70    3.10
   4 -15   0    2.10    3.20
  -4 -15   0   -0.60    1.40
  -4 -15   0    4.70    2.70
  -4 -15   0   -1.70    3.10
   4 -15   0   -1.70    2.50
  -4 -15   0    0.50    2.50
   4 -15   0    0.40    2.80
   4 -15   0    1.80    3.00
   4  15   0    1.80    3.00
   4  15   0   -1.80    3.00
  -4  15   0   -4.20    2.70
  -4  15   0   -3.30    2.50
  -4  15   0   -1.60    2.40
  -4  15   0    0.40    2.50
   4  15   0    1.60    2.80
   4  15   0    2.10    3.10
   4  15   0   -1.80    2.10
  -4  15   0   -1.60    1.70
   5 -15   0  520.75   19.00
  -5 -15   0  497.65   17.10
  -5 -15   0  490.15   18.90
   5 -15   0  511.05   19.90
  -5 -15   0  490.05   19.80
  -5 -15   0  556.34   20.60
   5 -15   0  526.95   18.30
   5 -15   0  515.85   19.60
  -5 -15   0  498.05   19.40
   5 -15   0  501.25   18.50
   5 -15   0  507.05   18.70
  -5  15   0  483.05   18.80
   5  15   0  514.65   19.60
   5  15   0  518.55   19.10
  -5  15   0  517.95   17.50
  -5  15   0  509.55   18.80
   5  15   0  516.35   19.20
   5  15   0  554.74   20.00
  -5  15   0  528.55   18.20
   5  15   0  533.25   17.60
   6 -15   0    2.90    3.00
  -6 -15   0    5.70    3.60
   6 -15   0   11.80    3.60
   6 -15   0    1.20    3.20
   6 -15   0    7.70    3.60
  -6 -15   0    2.60    2.30
   6 -15   0    7.60    3.40
   6 -15   0    6.40    3.70
  -6 -15   0    2.90    3.60
   6  15   0    0.20    3.10
  -6  15   0    4.90    3.60
  -6  15   0    3.90    2.80
   6  15   0    9.10    3.20
   6  15   0    5.80    3.70
  -6  15   0    2.40    3.40
  -6  15   0    1.30    2.60
   6  15   0    8.00    3.90
   6  15   0    3.80    3.30
  -7 -15   0  236.48   12.50
   7 -15   0  252.67   12.60
  -7 -15   0  248.68   13.10
   7 -15   0  260.47   11.50
   7 -15   0  257.97   13.30
  -7 -15   0  227.38    9.60
   7 -15   0  264.97   13.30
   7 -15   0  254.07   11.80
   7 -15   0  246.08   12.60
  -7  15   0  244.78   10.50
   7  15   0  237.38   12.60
   7  15   0  233.98   12.50
  -7  15   0  251.97   12.60
   7  15   0  227.38   12.00
   7  15   0  240.08   12.80
   7  15   0  235.48   11.20
   8 -15   0   -2.20    2.40
   8 -15   0   -1.70    3.10
   8 -15   0    3.50    3.50
   8 -15   0   -2.50    2.60
   8 -15   0    3.10    3.40
   8 -15   0   -0.50    3.00
  -8 -15   0   -0.10    3.40
  -8 -15   0   -3.80    2.80
   8  15   0    2.20    3.80
  -8  15   0    3.40    3.80
   8  15   0   -4.00    3.20
   8  15   0    1.40    3.70
   8  15   0    1.80    3.10
   8  15   0   -3.20    3.20
   9 -15   0   17.60    4.50
   9 -15   0    9.90    4.30
   9 -15   0   14.30    4.60
   9 -15   0   10.80    3.60
   9 -15   0   15.10    4.40
  -9 -15   0   10.90    4.60
  -9 -15   0   17.80    5.00
   9 -15   0   14.70    5.10
   9  15   0   15.00    4.50
   9  15   0   17.80    5.00
  -9  15   0   11.30    4.40
   9  15   0   26.30    5.70
   9  15   0   19.70    5.30
   9  15   0   15.90    5.00
  10 -15   0   -0.30    3.70
  10 -15   0   -2.90    3.60
  10 -15   0   -0.10    3.70
 -10 -15   0   -2.80    3.30
  10 -15   0   -0.70    3.80
 -10 -15   0    3.10    3.50
  10 -15   0    1.40    2.80
  10 -15   0    4.50    3.50
  10  15   0    0.90    4.20
  10  15   0   -1.10    3.70
  10  15   0    5.10    4.00
  10  15   0    0.60    3.90
  10  15   0    5.40    4.40
 -10  15   0   -2.50    3.50
  11 -15   0    7.50    4.80
 -11 -15   0    2.30    4.00
  11 -15   0    1.20    4.30
  11 -15   0    5.60    3.20
  11 -15   0   -2.00    3.20
  11 -15   0    6.40    4.40
  11  15   0   -0.90    3.60
  11  15   0    6.70    4.10
  11  15   0   -1.40    4.20
  11  15   0   -3.40    3.80
  11  15   0   -0.30    4.10
 -11  15   0    5.30    4.60
  12 -15   0    0.20    3.80
 -12 -15   0   -0.10    3.90
  12 -15   0    4.90    3.10
  12 -15   0    1.00    4.30
  12 -15   0   -1.80    4.20
 -12  15   0   -0.40    4.70
  12  15   0    0.10    4.30
  12  15   0   -1.10    4.60
  12  15   0    1.80    4.50
  12  15   0   -3.10    4.10
  12  15   0    0.80    4.30
 -13 -15   0  255.47   13.90
  13 -15   0  262.87   15.20
  13 -15   0  239.88   11.60
  13 -15   0  254.37   14.90
  13  15   0  244.18   14.50
  13  15   0  247.18   14.70
  13  15   0  244.78   14.30
 -13  15   0  215.38   13.70
  13  15   0  244.08   15.40
  13  15   0  222.38   14.10
  14 -15   0    0.40    4.60
  14 -15   0   -0.50    4.70
  14 -15   0   -0.30    2.90
  14  15   0    6.30    4.90
 -14  15   0   -0.60    4.90
  14  15   0    1.20    4.70
  14  15   0    7.00    5.60
  14  15   0    4.30    5.10
  14  15   0   -2.90    4.70
  15 -15   0  202.18   14.40
  15 -15   0  243.38   15.60
  15 -15   0  200.28   10.80
  15  15   0  213.08   13.90
  15  15   0  204.48   15.60
 -15  15   0  205.38   14.00
  15  15   0  199.78   14.50
  15  15   0  187.48   14.30
  15  15   0  222.28   14.60
  16 -15   0   -4.60    5.00
  16 -15   0    1.60    3.50
  16 -15   0   -1.10    4.30
  16 -15   0   -2.20    5.10
  16  15   0   -6.60    5.20
  16  15   0    3.90    5.80
  16  15   0    4.20    5.40
 -16  15   0    1.50    5.90
  16  15   0   -1.70    6.20
   0 -16   0   54.99    6.40
   0 -16   0   49.90    5.40
   0 -16   0   65.19    7.10
   0 -16   0   53.99    6.30
   0 -16   0   56.69    7.10
   0  16   0   66.59    6.80
   0  16   0   52.99    6.40
   0  16   0   42.20    5.80
   0  16   0   51.69    6.40
   0  16   0   55.69    3.90
   0  16   0   48.50    3.50
  -1 -16   0  377.96   16.70
   1 -16   0  404.76   15.40
   1 -16   0  327.27   14.60
   1 -16   0  351.36   13.80
  -1 -16   0  341.87   14.80
  -1 -16   0  369.66   14.60
  -1 -16   0  390.06   15.90
   1 -16   0  382.76   16.50
   1 -16   0  322.27   14.70
  -1 -16   0  369.66   13.50
   1  16   0  336.67   11.50
  -1  16   0  366.86   15.10
  -1  16   0  348.47   11.20
   1  16   0  347.77   11.60
   1  16   0  372.06   15.00
  -1  16   0  366.16   14.80
   1  16   0  346.87   15.10
   1  16   0  343.47   14.60
  -1  16   0  335.07   15.00
   1  16   0  362.06   15.30
  -2 -16   0   40.60    6.10
  -2 -16   0   41.60    5.80
   2 -16   0   45.70    6.50
  -2 -16   0   61.79    7.70
   2 -16   0   52.09    5.70
   2 -16   0   51.89    6.50
   2 -16   0   45.70    6.10
  -2 -16   0   46.20    4.70
  -2 -16   0   43.70    5.70
   2 -16   0   49.10    5.80
  -2  16   0   50.19    6.10
   2  16   0   35.90    3.90
   2  16   0   54.19    6.40
   2  16   0   33.30    5.40
   2  16   0   41.20    5.60
  -2  16   0   51.29    6.40
  -2  16   0   39.80    5.70
  -2  16   0   42.80    5.80
   2  16   0   46.00    4.30
   2  16   0   40.70    6.10
  -3 -16   0   99.49    9.00
   3 -16   0   92.29    7.00
  -3 -16   0   97.89    8.70
   3 -16   0   98.79    7.60
   3 -16   0   83.59    8.10
  -3 -16   0   81.99    8.80
  -3 -16   0   92.49    6.90
   3 -16   0   91.89    8.50
  -3 -16   0   92.59    5.90
   3 -16   0  110.79    8.90
   3 -16   0   94.19    7.10
  -3  16   0   85.19    7.30
  -3  16   0   91.29    8.20
   3  16   0   85.89    5.70
  -3  16   0  103.89    7.70
   3  16   0   97.99    8.90
   3  16   0   95.69    8.40
   3  16   0  103.39    8.20
   3  16   0   95.99    8.40
   3  16   0   90.09    6.00
  -4 -16   0    0.40    1.90
   4 -16   0    2.20    3.50
   4 -16   0   -0.50    3.30
  -4 -16   0   -2.30    3.10
   4 -16   0    1.30    2.80
  -4 -16   0    3.50    3.90
   4 -16   0    0.50    2.70
   4 -16   0    0.80    3.20
  -4 -16   0    0.10    2.40
   4 -16   0    1.90    2.70
  -4 -16   0    2.40    3.00
  -4  16   0   -0.50    3.20
   4  16   0    0.90    3.20
  -4  16   0    2.20    3.50
   4  16   0   -0.10    2.30
   4  16   0    1.10    2.20
   4  16   0   -0.20    3.10
  -4  16   0    5.40    3.20
   4  16   0    1.00    3.20
   4  16   0    6.10    3.80
  -4  16   0    6.40    3.30
  -5 -16   0    1.20    2.90
  -5 -16   0    3.20    4.00
   5 -16   0    4.50    3.90
   5 -16   0    0.40    2.80
   5 -16   0    4.20    3.10
   5 -16   0    3.20    2.90
   5 -16   0    4.10    3.80
   5 -16   0    2.10    3.30
  -5 -16   0   -1.20    3.60
  -5  16   0    1.50    3.40
   5  16   0    3.30    3.60
  -5  16   0    0.60    2.90
   5  16   0    1.20    3.30
   5  16   0   -0.70    2.90
  -5  16   0    0.60    3.50
  -5  16   0    0.20    2.70
   5  16   0    0.80    2.50
   5  16   0    1.30    3.20
   6 -16   0    9.50    3.70
   6 -16   0    7.20    3.80
   6 -16   0    5.10    3.70
  -6 -16   0    5.70    2.80
   6 -16   0    4.90    4.10
   6 -16   0    5.40    3.20
   6 -16   0    8.20    4.10
  -6 -16   0    4.20    3.80
  -6 -16   0   12.00    4.40
   6  16   0    9.40    4.10
   6  16   0    5.70    3.80
   6  16   0    5.70    3.20
  -6  16   0   11.00    3.60
  -6  16   0    8.50    3.30
   6  16   0    9.10    4.30
  -6  16   0    1.20    3.80
   6  16   0    5.70    3.80
  -6  16   0    7.30    4.00
   7 -16   0   78.69    8.60
   7 -16   0   67.89    7.10
   7 -16   0   59.39    7.40
   7 -16   0   60.59    6.90
  -7 -16   0   61.69    7.80
   7 -16   0   70.19    7.70
  -7 -16   0   63.99    8.00
   7 -16   0   61.79    7.70
   7  16   0   47.90    6.80
  -7  16   0   54.19    7.10
   7  16   0   53.49    7.10
   7  16   0   70.59    8.30
  -7  16   0   69.79    6.50
   7  16   0   59.49    7.80
   7  16   0   69.19    6.90
   8 -16   0   25.00    5.40
   8 -16   0   23.90    5.20
  -8 -16   0   30.40    5.90
  -8 -16   0   23.30    5.50
   8 -16   0   20.70    5.60
   8 -16   0   25.40    4.70
   8 -16   0   31.70    5.30
   8 -16   0   23.90    5.60
   8  16   0   15.40    4.40
   8  16   0   15.80    5.10
   8  16   0   26.10    5.50
   8  16   0   16.60    5.20
  -8  16   0   23.70    5.50
   8  16   0   22.80    5.70
   9 -16   0  366.96   16.60
  -9 -16   0  348.87   16.60
   9 -16   0  328.27   14.20
   9 -16   0  331.77   14.70
   9 -16   0  346.37   16.40
   9 -16   0  350.26   16.90
   9 -16   0  336.77   16.20
  -9 -16   0  344.27   16.10
   9  16   0  333.77   16.00
   9  16   0  347.37   16.70
   9  16   0  341.77   16.40
   9  16   0  355.46   16.60
   9  16   0  336.77   15.20
  -9  16   0  317.47   15.70
 -10 -16   0   17.00    4.90
 -10 -16   0   13.90    5.10
  10 -16   0   11.10    4.80
  10 -16   0   13.40    5.10
  10 -16   0   13.10    5.20
  10 -16   0   24.40    5.20
  10 -16   0   13.70    4.00
  10  16   0   15.80    5.60
 -10  16   0   14.90    5.20
  10  16   0   19.80    5.10
  10  16   0    7.10    4.90
  10  16   0   16.00    5.30
  11 -16   0  219.58   11.60
  11 -16   0  236.28   14.40
 -11 -16   0  229.68   13.40
  11 -16   0  196.48   13.30
  11 -16   0  232.58   11.40
  11 -16   0  195.38   12.70
  11  16   0  200.98   13.00
  11  16   0  231.18   13.70
  11  16   0  248.68   13.60
  11  16   0  226.78   13.90
 -11  16   0  191.68   12.50
  12 -16   0    2.00    4.80
  12 -16   0    5.70    5.00
  12 -16   0   -0.10    3.20
  12 -16   0    0.60    4.80
 -12 -16   0    0.20    4.10
  12  16   0    5.60    5.00
  12  16   0    3.70    4.80
  12  16   0    6.00    5.10
 -12  16   0   -3.10    4.70
  12  16   0    3.80    5.20
 -13 -16   0   43.60    7.30
  13 -16   0   42.90    6.00
  13 -16   0   44.80    8.30
  13 -16   0   47.30    8.50
  13  16   0   51.39    8.50
  13  16   0   57.99    8.80
 -13  16   0   47.50    8.50
  13  16   0   60.29    8.60
  13  16   0   39.30    7.70
  14 -16   0    3.80    5.10
  14 -16   0   10.20    5.80
 -14 -16   0    2.10    4.30
  14 -16   0    7.00    3.90
 -14  16   0   12.10    6.50
  14  16   0    4.10    5.80
  14  16   0    1.80    5.10
  14  16   0    6.20    6.00
  14  16   0    7.70    5.40
  15 -16   0    7.10    6.00
  15 -16   0    9.40    4.20
  15 -16   0    0.90    5.20
  15  16   0   14.60    6.20
  15  16   0    3.80    5.50
  15  16   0    1.90    5.60
  15  16   0    8.00    6.80
 -15  16   0    0.20    6.40
  16 -16   0    4.20    3.80
  16 -16   0    8.20    6.30
  16 -16   0   15.20    7.10
  16  16   0   18.40    7.20
  16  16   0   11.30    6.30
  16  16   0    4.60    6.90
  16  16   0   -1.90    6.20
 -16  16   0   -1.60    6.20
   0 -17   0    2.40    3.20
   0 -17   0    2.20    3.70
   0 -17   0   -4.10    3.20
   0 -17   0   -2.40    2.60
   0 -17   0    1.10    2.30
   0  17   0   -2.30    3.10
   0  17   0   -1.10    3.00
   0  17   0    0.60    3.10
   0  17   0   -0.80    3.20
   1 -17   0   67.59    8.10
   1 -17   0   65.19    6.40
   1 -17   0   65.29    7.40
  -1 -17   0   62.19    8.00
   1 -17   0   92.29    8.60
  -1 -17   0   63.29    7.50
  -1 -17   0   53.09    5.60
  -1 -17   0   67.29    7.10
  -1 -17   0   65.79    7.20
   1 -17   0   66.89    7.30
  -1  17   0   65.29    7.20
  -1  17   0   67.49    7.10
   1  17   0   67.49    5.60
   1  17   0   56.39    6.60
   1  17   0   73.79    7.90
  -1  17   0   71.09    7.80
   1  17   0   61.29    7.10
   1  17   0   71.39    7.30
  -2 -17   0   70.69    5.60
   2 -17   0   79.49    7.30
   2 -17   0   62.49    7.90
  -2 -17   0   81.69    7.60
   2 -17   0   76.59    8.10
  -2 -17   0   85.29    9.20
   2 -17   0   73.59    7.50
  -2 -17   0   82.59    8.20
   2 -17   0   74.39    7.90
  -2 -17   0   71.39    8.00
   2 -17   0   70.19    7.00
  -2  17   0   70.79    7.70
   2  17   0   72.99    5.10
  -2  17   0   80.29    7.60
   2  17   0   82.59    5.50
   2  17   0   77.69    8.20
  -2  17   0   70.99    7.50
   2  17   0   71.09    7.20
  -2  17   0   76.19    7.90
   2  17   0   74.99    7.80
   2  17   0   60.79    7.00
  -3 -17   0    0.00    4.00
   3 -17   0    3.60    3.70
  -3 -17   0    0.90    3.30
  -3 -17   0    9.50    3.50
  -3 -17   0    1.10    4.00
   3 -17   0    6.20    3.90
  -3 -17   0    4.00    2.50
   3 -17   0    5.60    4.30
   3 -17   0    4.60    3.20
   3 -17   0    2.50    3.10
   3 -17   0    4.20    3.10
   3  17   0    4.00    3.70
   3  17   0    1.70    2.40
   3  17   0    0.00    3.50
  -3  17   0   -0.80    3.20
   3  17   0   -0.10    3.10
   3  17   0    0.60    2.30
   3  17   0   -0.40    3.50
  -3  17   0    1.20    3.60
  -3  17   0    5.70    3.50
  -3  17   0    5.20    3.60
  -4 -17   0   81.09    9.00
  -4 -17   0   66.29    7.40
   4 -17   0   63.79    7.10
   4 -17   0   65.89    8.00
  -4 -17   0   84.49    8.70
   4 -17   0   63.09    6.90
  -4 -17   0   79.19    5.50
  -4 -17   0   65.09    6.60
   4 -17   0   74.29    7.50
   4 -17   0   65.59    8.10
   4 -17   0   68.29    7.60
  -4  17   0   84.99    6.80
   4  17   0   64.09    6.20
   4  17   0   78.59    5.90
  -4  17   0   56.59    7.10
  -4  17   0   80.49    7.70
  -4  17   0   77.99    7.80
   4  17   0   83.09    8.00
   4  17   0   89.69    8.50
   4  17   0   80.69    8.80
   4  17   0   75.39    8.20
   5 -17   0    5.90    4.30
   5 -17   0    5.30    3.60
   5 -17   0    2.40    3.70
  -5 -17   0    3.70    3.10
   5 -17   0    5.40    3.50
   5 -17   0    1.40    3.70
  -5 -17   0   14.10    4.70
  -5 -17   0    0.70    3.90
   5 -17   0    5.90    3.30
   5  17   0    2.80    4.00
  -5  17   0    2.70    3.10
   5  17   0    1.10    2.90
  -5  17   0    5.70    4.10
   5  17   0   -2.40    3.10
   5  17   0    0.80    3.50
  -5  17   0    2.40    3.20
  -5  17   0    6.50    4.20
   5  17   0    1.00    2.80
   5  17   0    6.60    4.20
  -6 -17   0   99.09   10.10
   6 -17   0  104.99    9.50
  -6 -17   0  115.99    7.50
   6 -17   0  124.19    8.60
   6 -17   0   94.69    8.90
   6 -17   0  100.39    9.10
   6 -17   0   95.39    9.90
   6 -17   0   96.69   10.00
  -6 -17   0   96.09   10.40
   6  17   0   90.89    9.10
  -6  17   0   97.39    9.00
   6  17   0   92.59    9.40
   6  17   0  121.09    9.30
   6  17   0  101.39    7.90
  -6  17   0  100.19    7.60
   6  17   0  124.39    8.10
  -6  17   0   98.89    9.10
   6  17   0  103.49    9.40
   7 -17   0    2.00    3.80
   7 -17   0   12.40    5.10
   7 -17   0    0.10    3.30
  -7 -17   0   11.50    4.70
   7 -17   0    5.80    4.30
   7 -17   0    2.50    3.80
  -7 -17   0    4.50    3.80
   7 -17   0    6.20    3.60
   7  17   0    7.20    3.90
   7  17   0    2.40    3.90
  -7  17   0    3.80    4.30
   7  17   0   13.20    4.70
   7  17   0    9.50    5.10
   7  17   0    6.70    4.50
   8 -17   0   40.40    6.60
  -8 -17   0   56.99    8.00
   8 -17   0   47.10    6.50
   8 -17   0   66.19    7.20
   8 -17   0   51.59    7.80
  -8 -17   0   58.99    8.10
   8 -17   0   53.29    7.30
   8 -17   0   48.80    7.40
   8  17   0   70.69    8.80
   8  17   0   50.59    7.30
   8  17   0   48.70    7.40
   8  17   0   53.89    7.60
   8  17   0   52.19    6.70
  -8  17   0   54.19    7.50
   9 -17   0   -1.40    3.40
  -9 -17   0    0.20    3.80
   9 -17   0   -1.40    4.00
   9 -17   0   -1.30    4.60
   9 -17   0    2.90    3.30
  -9 -17   0    5.10    4.30
   9 -17   0    1.00    3.90
   9 -17   0   -4.20    3.30
   9  17   0   -3.70    3.40
   9  17   0    1.10    4.60
   9  17   0    1.00    4.80
   9  17   0   -2.00    3.90
  -9  17   0    3.90    4.50
   9  17   0   -7.20    3.70
  10 -17   0    5.30    4.50
 -10 -17   0   -2.60    4.00
  10 -17   0   -2.70    3.90
 -10 -17   0    4.50    4.30
  10 -17   0    6.50    5.00
  10 -17   0    2.40    3.80
  10 -17   0    7.80    3.60
  10  17   0    3.30    4.60
  10  17   0   -3.70    3.70
  10  17   0   -1.20    4.30
  10  17   0    3.10    4.70
 -10  17   0    2.60    4.70
  11 -17   0    0.40    3.30
  11 -17   0   -5.30    4.40
  11 -17   0    2.40    5.30
  11 -17   0   -8.20    3.80
  11 -17   0   -2.00    4.10
 -11 -17   0    1.50    4.30
 -11  17   0   -2.70    4.20
  11  17   0    4.10    4.80
  11  17   0    8.90    5.30
  11  17   0   -0.90    4.70
  11  17   0    5.50    4.40
 -12 -17   0   26.50    6.30
  12 -17   0   27.10    5.20
  12 -17   0   18.20    6.30
  12 -17   0   24.60    7.10
  12  17   0   40.60    8.10
  12  17   0   27.80    7.10
  12  17   0   29.90    6.90
  12  17   0   29.50    6.70
 -12  17   0   24.40    7.00
  13 -17   0   34.10    7.50
 -13 -17   0   27.10    6.70
  13 -17   0   19.10    4.70
  13 -17   0   23.30    7.00
  13  17   0   31.80    7.30
  13  17   0   26.30    7.30
  13  17   0    8.60    5.60
 -13  17   0    9.00    6.50
  13  17   0   27.50    6.90
  14 -17   0   68.99   10.00
  14 -17   0   71.29    7.70
  14 -17   0   70.99   10.30
 -14 -17   0   64.39    9.00
 -14  17   0   76.29   10.50
  14  17   0   65.69    9.60
  14  17   0   84.39   10.20
  14  17   0   68.79    9.90
  14  17   0   59.39    9.40
  15 -17   0   -3.90    5.20
  15 -17   0    4.40    3.80
  15 -17   0   -6.00    5.50
  15  17   0   -2.60    5.00
  15  17   0   -5.00    5.10
  15  17   0   -5.00    5.30
  15  17   0    4.20    5.80
 -15  17   0    3.00    6.50
   0 -18   0   74.99    8.40
   0 -18   0   68.59    8.00
   0 -18   0   64.79    6.40
   0 -18   0   63.09    8.20
   0 -18   0   63.29    7.40
   0  18   0   65.29    7.70
   0  18   0   54.99    6.80
   0  18   0   77.39    8.30
   0  18   0   60.49    7.10
  -1 -18   0  194.68   12.80
   1 -18   0  202.38   11.50
  -1 -18   0  202.88   12.00
   1 -18   0  201.08   12.90
   1 -18   0  183.58   10.10
  -1 -18   0  226.48   12.00
   1 -18   0  222.88   12.30
   1 -18   0  170.98   11.20
  -1 -18   0  187.08    9.80
  -1 -18   0  193.08   11.00
   1  18   0  213.88   11.80
   1  18   0  232.98   12.50
  -1  18   0  185.88   11.60
   1  18   0  206.18   11.50
  -1  18   0  224.78   12.10
  -1  18   0  190.38   11.40
   1  18   0  207.78   12.00
  -1  18   0  197.78   11.40
   2 -18   0  182.18   10.10
  -2 -18   0  168.38    8.90
   2 -18   0  181.68   11.30
   2 -18   0  193.78   10.40
   2 -18   0  168.88   11.10
  -2 -18   0  185.18   10.60
   2 -18   0  179.18   10.90
  -2 -18   0  189.08   11.40
   2 -18   0  185.98   12.20
  -2 -18   0  177.38   11.60
  -2 -18   0  177.28   12.40
   2  18   0  176.28   11.00
  -2  18   0  194.08   11.50
   2  18   0  174.68   11.10
   2  18   0  163.88   11.30
  -2  18   0  189.28   11.20
  -2  18   0  189.88   11.10
   2  18   0  178.38   10.90
  -2  18   0  197.28   11.90
   3 -18   0   65.79    7.40
   3 -18   0   66.19    7.00
  -3 -18   0   76.79    7.60
  -3 -18   0   73.59    9.00
   3 -18   0   65.69    7.90
  -3 -18   0   70.89    6.00
   3 -18   0   60.59    7.00
  -3 -18   0   61.49    7.50
   3 -18   0   76.39    8.80
   3 -18   0   67.89    7.90
  -3 -18   0   66.09    8.20
   3  18   0   88.39    9.10
   3  18   0   62.59    7.50
  -3  18   0   79.99    8.00
  -3  18   0   69.19    7.70
   3  18   0   70.39    8.00
  -3  18   0   67.89    7.20
  -3  18   0   66.79    8.00
   3  18   0   75.59    8.30
   4 -18   0    2.10    4.10
   4 -18   0    3.60    3.20
   4 -18   0   -2.30    2.90
   4 -18   0    0.20    3.10
   4 -18   0    1.70    4.20
   4 -18   0    0.50    3.80
  -4 -18   0   -0.90    4.50
  -4 -18   0   -4.70    4.10
  -4 -18   0    3.60    3.50
  -4  18   0    2.60    3.50
   4  18   0   -2.70    2.40
   4  18   0   -1.50    3.50
   4  18   0    6.30    4.30
   4  18   0    4.30    2.80
   4  18   0    4.60    4.30
  -4  18   0    0.70    3.90
  -4  18   0    1.20    3.20
  -4  18   0    0.00    3.80
   5 -18   0   29.20    5.30
  -5 -18   0   21.80    5.70
   5 -18   0   28.70    5.20
   5 -18   0   25.50    6.10
   5 -18   0   31.70    5.90
  -5 -18   0   20.20    4.30
   5 -18   0   31.50    6.00
   5 -18   0   28.00    6.30
  -5 -18   0   27.70    6.30
  -5  18   0   30.60    6.00
  -5  18   0   29.00    5.50
   5  18   0   26.90    4.50
   5  18   0   18.90    5.30
   5  18   0   40.80    6.90
   5  18   0   22.40    5.50
   5  18   0   25.40    5.90
   5  18   0   20.10    4.20
  -5  18   0   29.00    5.50
  -5  18   0   21.50    5.70
  -6 -18   0   13.40    5.20
   6 -18   0   15.80    5.00
   6 -18   0   22.50    5.80
   6 -18   0    9.10    5.00
  -6 -18   0   21.90    4.80
  -6 -18   0   24.30    6.20
   6 -18   0    9.10    4.30
   6 -18   0   13.00    4.50
   6 -18   0   20.60    5.10
  -6  18   0   15.90    5.40
  -6  18   0   13.80    5.20
   6  18   0   10.30    3.90
   6  18   0   24.90    5.80
   6  18   0   18.20    5.60
   6  18   0    9.40    3.80
  -6  18   0   17.80    4.70
   6  18   0   16.20    5.20
   6  18   0    9.60    5.00
   7 -18   0   20.30    5.50
   7 -18   0   24.20    5.60
   7 -18   0   26.40    6.30
   7 -18   0   30.90    7.00
   7 -18   0   23.50    5.30
  -7 -18   0   28.60    6.10
   7 -18   0   14.90    4.80
  -7 -18   0   27.60    6.30
   7  18   0   12.70    5.20
   7  18   0   23.40    6.00
   7  18   0   17.80    4.60
   7  18   0   24.10    4.90
  -7  18   0   27.90    6.40
   7  18   0   34.50    6.80
   7  18   0   30.10    6.60
   8 -18   0   43.60    7.40
   8 -18   0   38.40    7.30
  -8 -18   0   37.30    7.20
   8 -18   0   50.49    6.60
   8 -18   0   52.29    7.20
   8 -18   0   41.80    6.70
  -8 -18   0   47.30    7.40
   8 -18   0   44.50    7.70
   8  18   0   51.39    6.70
   8  18   0   50.99    7.80
  -8  18   0   37.20    6.90
   8  18   0   59.89    8.20
   8  18   0   59.39    8.60
   8  18   0   41.40    6.30
   9 -18   0  100.89   10.20
   9 -18   0   96.39   10.20
  -9 -18   0   76.19    9.30
   9 -18   0   80.39    8.50
   9 -18   0   81.89    8.20
   9 -18   0   84.49   10.00
  -9 -18   0   86.89    9.80
  -9  18   0   78.59    9.40
   9  18   0   93.29    9.20
   9  18   0  104.59   10.70
   9  18   0   91.69   10.00
   9  18   0   97.99   10.10
   9  18   0   85.39    8.40
  10 -18   0  185.88   11.50
  10 -18   0  181.88   12.90
  10 -18   0  163.18   12.60
  10 -18   0  196.68   13.90
  10 -18   0  168.98   10.70
 -10 -18   0  160.28   12.20
 -10 -18   0  157.78   12.30
  10  18   0  169.98   12.70
  10  18   0  169.78   11.50
  10  18   0  177.58   12.50
 -10  18   0  183.88   12.90
  10  18   0  188.08   13.30
  11 -18   0  128.79    9.50
  11 -18   0  161.88   14.10
 -11 -18   0  113.89   11.50
  11 -18   0  143.09   12.80
 -11 -18   0  151.68   11.60
  11 -18   0  125.49   11.80
  11  18   0  139.09   13.00
  11  18   0  165.88   12.50
  11  18   0  132.49   11.90
  11  18   0  164.18   11.60
 -11  18   0  109.89   11.00
  12 -18   0   69.39   10.10
  12 -18   0   77.49   10.40
 -12 -18   0   81.09    9.90
  12 -18   0   56.39    7.10
  12  18   0   69.69    9.30
 -12  18   0   69.79    9.40
  12  18   0   65.79    9.90
  12  18   0   73.49    9.40
  12  18   0   67.79    9.60
  13 -18   0   69.29   10.30
  13 -18   0   57.19    9.70
 -13 -18   0   64.49    9.10
  13 -18   0   60.99    7.40
  13  18   0   82.29   10.30
  13  18   0   70.39   10.30
  13  18   0   64.19    8.90
  13  18   0   55.09    9.10
 -13  18   0   62.29    9.80
  14 -18   0   14.80    6.50
 -14 -18   0   24.90    6.80
  14 -18   0   10.30    6.80
  14 -18   0   10.50    4.40
  14  18   0   14.10    6.30
  14  18   0   18.10    7.30
 -14  18   0   -0.90    6.40
  14  18   0   19.30    7.10
  14  18   0   18.80    6.90
  15 -18   0   -3.40    3.60
  15 -18   0    0.40    6.00
  15 -18   0   -6.00    5.30
  15  18   0    3.30    6.10
  15  18   0    6.60    6.80
  15  18   0    4.70    5.90
  15  18   0    4.20    6.10
 -15  18   0   -2.30    6.60
   0 -19   0   -5.70    3.50
   0 -19   0    3.80    4.70
   0 -19   0    1.30    4.70
   0 -19   0   -0.40    3.40
   0 -19   0    2.90    2.90
   0  19   0    1.10    3.60
   0  19   0    0.50    3.80
   0  19   0    3.60    4.30
   0  19   0    4.70    3.90
   1 -19   0   12.70    4.70
   1 -19   0   17.70    4.40
  -1 -19   0   27.80    6.60
   1 -19   0   10.50    5.20
   1 -19   0   20.30    5.30
  -1 -19   0   22.80    5.20
   1 -19   0   22.20    6.00
  -1 -19   0   20.00    3.90
  -1 -19   0   22.90    5.40
  -1 -19   0   19.70    5.90
   1 -19   0   18.90    4.30
  -1  19   0   19.00    5.20
  -1  19   0   11.40    4.80
   1  19   0   29.30    5.90
  -1  19   0   13.90    4.90
   1  19   0   23.10    5.50
   1  19   0   13.30    4.90
  -1  19   0   15.40    5.20
   1  19   0   24.40    5.50
   2 -19   0    5.90    3.40
   2 -19   0   11.60    4.80
   2 -19   0   10.20    4.50
  -2 -19   0   13.90    4.80
  -2 -19   0    6.10    3.20
   2 -19   0   12.80    5.20
  -2 -19   0    7.80    4.80
   2 -19   0   10.00    4.90
   2 -19   0    6.80    3.70
  -2 -19   0   15.40    5.70
  -2 -19   0   14.40    4.50
   2  19   0    1.00    3.80
   2  19   0    4.20    4.30
  -2  19   0    7.30    4.30
  -2  19   0    3.40    4.40
   2  19   0   14.70    4.70
  -2  19   0    2.90    4.30
   2  19   0   12.10    4.90
   3 -19   0  232.38   12.20
  -3 -19   0  229.48   13.50
  -3 -19   0  232.98   12.10
   3 -19   0  238.88   14.30
   3 -19   0  237.08   13.60
   3 -19   0  211.38   12.90
   3 -19   0  246.68   12.60
  -3 -19   0  217.48   14.10
   3 -19   0  246.38   13.10
   3  19   0  231.38   13.40
   3  19   0  209.68   13.30
  -3  19   0  243.28   12.90
  -3  19   0  240.88   12.10
  -3  19   0  233.38   13.10
   3  19   0  231.08   13.20
   3  19   0  240.38   13.20
  -3  19   0  238.58   13.10
  -4 -19   0   35.80    7.20
   4 -19   0   42.20    6.40
   4 -19   0   44.90    7.30
   4 -19   0   43.40    6.60
   4 -19   0   63.79    8.60
  -4 -19   0   49.40    6.40
  -4 -19   0   42.80    7.40
   4 -19   0   48.00    6.50
   4 -19   0   47.80    7.40
   4  19   0   50.69    7.60
  -4  19   0   47.00    7.00
   4  19   0   45.00    7.20
  -4  19   0   53.89    6.70
  -4  19   0   34.80    6.80
   4  19   0   44.60    7.10
  -4  19   0   39.30    6.30
   4  19   0   45.00    7.30
  -5 -19   0  308.17   15.60
  -5 -19   0  281.97   12.90
   5 -19   0  264.47   13.90
   5 -19   0  297.87   14.60
   5 -19   0  262.97   14.90
   5 -19   0  282.87   14.10
   5 -19   0  270.17   14.60
  -5 -19   0  289.67   16.00
   5 -19   0  279.57   15.70
   5  19   0  285.27   14.90
   5  19   0  296.97   15.60
  -5  19   0  258.67   14.40
  -5  19   0  302.67   15.00
   5  19   0  275.07   14.70
   5  19   0  296.37   15.50
  -5  19   0  274.77   13.30
   6 -19   0   -2.90    3.40
   6 -19   0    3.70    3.80
   6 -19   0   -2.90    3.60
   6 -19   0   -5.90    4.00
   6 -19   0   -3.50    3.90
   6 -19   0    1.60    4.40
  -6 -19   0   -1.50    3.60
  -6 -19   0    0.60    4.20
   6  19   0   -4.50    4.30
   6  19   0   -9.90    3.60
  -6  19   0    4.60    4.70
   6  19   0    1.40    4.40
  -6  19   0   -4.70    4.20
   6  19   0    1.50    4.40
   7 -19   0  202.58   13.60
  -7 -19   0  217.18   13.50
   7 -19   0  208.08   12.50
   7 -19   0  198.68   12.40
   7 -19   0  179.08   13.00
   7 -19   0  204.38   12.80
   7 -19   0  187.78   11.70
  -7 -19   0  177.58   12.90
   7  19   0  181.98   12.40
   7  19   0  193.88   12.90
   7  19   0  201.18   11.10
   7  19   0  187.38   11.30
   7  19   0  207.68   13.10
  -7  19   0  188.58   12.50
   8 -19   0   18.70    6.20
   8 -19   0   19.40    5.00
   8 -19   0   35.80    6.50
   8 -19   0   30.70    6.80
   8 -19   0   33.40    7.10
  -8 -19   0   20.40    6.30
  -8 -19   0   37.20    7.30
   8  19   0   24.90    5.60
  -8  19   0   24.10    6.70
   8  19   0   21.60    6.30
   8  19   0   25.60    5.60
   8  19   0   16.80    5.90
   8  19   0   33.70    7.30
   9 -19   0   63.09    8.10
   9 -19   0   57.39    7.30
  -9 -19   0   47.10   12.30
   9 -19   0   59.09    8.50
   9 -19   0   45.30    7.70
  -9 -19   0   59.69    9.00
   9 -19   0   63.49    9.50
   9  19   0   51.99    8.00
   9  19   0   68.19    8.20
   9  19   0   67.59    9.50
   9  19   0   58.29    7.80
   9  19   0   51.09    8.50
  -9  19   0   51.79    8.20
  10 -19   0   11.20    5.80
  10 -19   0   22.30    5.30
  10 -19   0   14.20    5.40
  10 -19   0   16.40    8.80
  10 -19   0    9.90    6.40
 -10 -19   0    6.80    5.20
  10  19   0    9.60    4.80
  10  19   0   23.10    7.00
  10  19   0   23.70    6.50
 -10  19   0   12.80    6.10
  10  19   0   21.20    5.90
  10  19   0   25.00    7.00
  11 -19   0   -3.70    5.40
 -11 -19   0    1.90    4.90
  11 -19   0    4.20    5.60
  11 -19   0   -0.90    3.40
  11  19   0    9.10    5.80
  11  19   0   -1.60    4.50
 -11  19   0   -0.70    5.60
  11  19   0    1.80    5.50
  11  19   0   -4.00    4.80
  12 -19   0   -2.40    3.50
  12 -19   0   -1.50    5.30
 -12 -19   0   -0.10    4.90
  12 -19   0   -1.70    5.70
  12  19   0    0.20    5.80
 -12  19   0    7.80    6.20
  12  19   0   -0.20    5.30
  12  19   0   -5.40    4.70
  12  19   0    2.70    5.00
 -13 -19   0   83.99   10.50
  13 -19   0   85.39   11.20
  13 -19   0   64.69    7.80
  13 -19   0   76.89   11.10
  13  19   0   86.49   10.80
 -13  19   0   76.29   10.60
  13  19   0   89.19   11.00
  13  19   0   61.59    9.30
  13  19   0   86.19   11.10
  14 -19   0   10.10    7.10
  14 -19   0   -0.40    6.50
  14 -19   0    9.90    4.70
 -14 -19   0    7.50    5.70
 -14  19   0    9.20    8.00
  14  19   0   16.40    6.80
  14  19   0   22.30    8.10
  14  19   0    6.90    6.30
  14  19   0   15.40    6.40
   0 -20   0   73.59    7.40
   0 -20   0  102.19   10.40
   0 -20   0   75.19    7.50
   0 -20   0   93.19   10.60
   0 -20   0   88.49    8.90
   0 -20   0   78.89    8.60
   0  20   0   90.99    9.60
   0  20   0   78.59    8.90
   0  20   0   68.29    8.40
   1 -20   0  294.67   16.60
  -1 -20   0  279.17   14.00
   1 -20   0  262.07   12.90
   1 -20   0  267.17   13.10
  -1 -20   0  254.77   12.20
   1 -20   0  267.97   14.40
  -1 -20   0  268.87   16.10
   1 -20   0  250.57   14.10
   1 -20   0  279.07   15.20
  -1 -20   0  265.07   15.10
  -1 -20   0  296.47   14.90
   1  20   0  271.27   14.90
  -1  20   0  244.88   14.10
  -1  20   0  255.97   14.60
   1  20   0  262.77   14.30
  -1  20   0  279.87   14.80
   1  20   0  261.47   14.80
  -1  20   0  273.87   14.60
   1  20   0  288.77   14.80
   2 -20   0   61.29    8.30
   2 -20   0   67.69    8.40
  -2 -20   0   62.49    8.60
   2 -20   0   61.29    7.40
  -2 -20   0   52.09    7.10
  -2 -20   0   47.60    8.10
   2 -20   0   67.19    9.10
   2 -20   0   60.19    7.10
   2 -20   0   56.09    7.60
   2  20   0   63.29    8.70
   2  20   0   46.20    7.30
  -2  20   0   59.99    7.90
  -2  20   0   57.99    7.60
  -2  20   0   56.59    8.10
   2  20   0   51.29    7.80
   2  20   0   56.49    7.80
  -2  20   0   42.50    6.90
  -3 -20   0   69.99    9.20
   3 -20   0   55.79    8.10
   3 -20   0   66.79    9.10
   3 -20   0   67.59    8.70
   3 -20   0   60.59    7.20
  -3 -20   0   66.59    8.70
   3 -20   0   70.09    8.00
   3 -20   0   64.09    8.00
  -3 -20   0   80.29    8.20
   3  20   0   55.49    8.00
  -3  20   0   73.99    8.10
  -3  20   0   62.89    7.90
  -3  20   0   65.09    8.40
   3  20   0   73.39    8.90
   3  20   0   67.39    8.60
  -3  20   0   73.29    8.90
   3  20   0   57.79    7.90
  -4 -20   0    8.70    4.40
   4 -20   0   19.50    5.30
   4 -20   0   16.90    5.80
   4 -20   0    7.40    4.00
  -4 -20   0   32.00    6.80
  -4 -20   0   16.50    5.60
   4 -20   0   10.60    5.50
   4 -20   0   16.70    5.90
   4 -20   0   11.80    4.70
   4  20   0   14.90    5.50
  -4  20   0   14.30    7.40
  -4  20   0   13.30    5.00
  -4  20   0   21.20    6.10
  -4  20   0    6.20    4.90
   4  20   0    9.30    5.30
   4  20   0   11.40    5.10
   4  20   0   15.90    6.20
   5 -20   0    6.10    4.10
   5 -20   0    8.30    4.30
   5 -20   0    3.90    5.00
  -5 -20   0    5.20    3.80
  -5 -20   0   10.20    5.60
   5 -20   0    5.40    5.00
   5 -20   0    3.60    4.20
  -5 -20   0    5.10    5.80
   5 -20   0    7.70    5.20
  -5  20   0   -0.30    4.60
   5  20   0    5.70    4.70
  -5  20   0   -1.00    4.60
   5  20   0    6.70    5.10
   5  20   0    8.80    4.90
  -5  20   0    8.50    4.60
   6 -20   0   11.40    8.20
   6 -20   0    9.60    5.50
   6 -20   0   11.60    5.60
   6 -20   0   18.10    5.70
  -6 -20   0   14.60    5.80
   6 -20   0   11.00    4.80
   6 -20   0   16.80    5.40
   6  20   0   26.70    6.70
   6  20   0    8.30    5.50
  -6  20   0   18.60    6.10
  -6  20   0   25.50    6.50
   6  20   0   18.50    6.00
   7 -20   0   48.90    7.80
  -7 -20   0   42.40    7.80
   7 -20   0   40.20    8.10
   7 -20   0   46.70    7.90
   7 -20   0   40.80    6.70
   7  20   0   37.40    7.40
   7  20   0   53.39    9.00
   7  20   0   46.30    7.80
  -7  20   0   26.90    6.80
   8 -20   0   34.30    7.20
   8 -20   0   43.90    8.60
   8 -20   0   33.90    6.20
  -8 -20   0   42.10    7.90
   8 -20   0   42.30    7.40
   8  20   0   32.70    7.70
   8  20   0   57.29    9.30
   8  20   0   43.70    7.70
  -8  20   0   23.50    6.80
  -9 -20   0  213.18   14.40
   9 -20   0  218.48   12.90
   9 -20   0  260.97   16.30
   9 -20   0  206.18   13.20
   9 -20   0  215.28   14.50
  -9  20   0  232.98   14.60
   9  20   0  191.28   14.30
   9  20   0  250.87   15.70
   9  20   0  215.18   14.50
  10 -20   0   33.00    6.70
  10 -20   0   33.10    7.70
  10 -20   0   38.10    8.70
  10 -20   0   42.80    6.50
 -10 -20   0   43.80    8.10
  10  20   0   30.60    7.70
  10  20   0   35.50    8.10
  10  20   0   39.60    7.80
 -10  20   0   44.00    8.20
  11 -20   0   85.49    8.70
  11 -20   0   93.29   11.30
 -11 -20   0   88.29   10.90
  11 -20   0  102.89   12.40
  11  20   0   90.59   11.20
 -11  20   0   81.39   10.30
  11  20   0   86.39   10.50
  11  20   0   80.99   11.70
  11  20   0  106.09   11.80
  12 -20   0   12.40    6.60
  12 -20   0   12.00    4.90
  12 -20   0    3.00    6.50
 -12 -20   0   10.80    6.10
  12  20   0    3.00    5.70
  12  20   0    1.80    5.50
 -12  20   0   16.90    6.90
  12  20   0   -2.20    5.70
  12  20   0   11.40    6.60
 -13 -20   0   35.50    7.70
  13 -20   0   34.40    9.10
  13 -20   0   34.30    6.50
  13 -20   0   36.70    8.20
  13  20   0   29.50    8.00
  13  20   0   38.50    9.20
  13  20   0   41.90    8.90
 -13  20   0   41.50    9.40
  13  20   0   45.10    8.00
   0 -21   0    3.70    3.40
   0 -21   0    1.30    4.90
   0 -21   0   -2.60    2.80
   0 -21   0    1.30    4.40
   0 -21   0    1.50    4.10
   0  21   0   -5.40    4.30
   0  21   0    2.40    4.80
   0  21   0    5.30    4.90
   0  21   0    0.30    4.80
   1 -21   0    7.50    5.30
  -1 -21   0    4.70    4.30
   1 -21   0    6.10    3.70
  -1 -21   0    8.60    3.70
   1 -21   0   10.30    4.20
  -1 -21   0    4.60    4.30
   1 -21   0    2.40    4.20
  -1 -21   0    9.20    5.30
   1 -21   0   -1.10    4.50
   1  21   0    2.70    4.80
   1  21   0    8.20    5.40
  -1  21   0    3.70    4.90
  -1  21   0   13.40    6.00
  -1  21   0    5.20    4.90
   1  21   0   -2.40    6.90
  -1  21   0    1.50    4.80
   1  21   0    5.20    4.70
   2 -21   0  114.19   11.10
  -2 -21   0  122.39   11.50
   2 -21   0  100.49    9.80
   2 -21   0   87.99    8.60
  -2 -21   0   85.09    8.80
   2 -21   0   81.79    8.20
   2 -21   0  105.39   10.60
   2  21   0   83.29    9.50
  -2  21   0   98.89   10.10
  -2  21   0   94.09    9.80
  -2  21   0  100.89   10.70
   2  21   0   93.59    9.90
  -2  21   0  117.49   10.30
   2  21   0   93.69   10.50
   3 -21   0    3.10    5.20
  -3 -21   0    9.30    4.50
   3 -21   0    8.00    4.10
  -3 -21   0    6.60    5.50
   3 -21   0    4.70    4.10
   3 -21   0    8.30    4.70
   3 -21   0   -0.80    4.70
   3  21   0    2.30    5.10
  -3  21   0    8.70    4.90
  -3  21   0    4.50    5.20
  -3  21   0    8.80    4.90
   3  21   0    2.30    4.60
  -3  21   0    2.70    5.10
   3  21   0   13.70    5.50
   4 -21   0  281.17   14.80
   4 -21   0  261.27   14.10
  -4 -21   0  279.87   16.00
   4 -21   0  290.77   16.20
   4 -21   0  284.87   15.20
   4 -21   0  306.27   16.00
  -4 -21   0  305.97   14.40
  -4  21   0  260.37   15.20
  -4  21   0  285.57   14.30
  -4  21   0  282.77   15.30
   4  21   0  296.67   16.20
   4  21   0  266.97   15.60
   4  21   0  280.57   15.60
  -5 -21   0    6.00    5.40
   5 -21   0    1.70    5.10
   5 -21   0    4.90    4.80
   5 -21   0    7.90    5.50
   5 -21   0    2.60    4.40
   5 -21   0    3.80    4.50
  -5  21   0    5.40    5.50
   5  21   0   11.60    6.20
   5  21   0   21.40    6.30
  -5  21   0   -3.90    5.20
   5  21   0    4.60    5.00
   6 -21   0  259.97   14.70
   6 -21   0  214.08   13.40
  -6 -21   0  225.08   14.80
   6 -21   0  250.77   15.60
   6 -21   0  222.58   13.80
   6  21   0  246.08   15.50
  -6  21   0  230.38   14.30
   6  21   0  226.28   14.50
   6  21   0  238.58   14.90
  -6  21   0  230.38   14.40
   7 -21   0    3.60    5.50
   7 -21   0    5.50    5.10
  -7 -21   0    0.30    5.10
   7 -21   0   -1.00    5.50
   7 -21   0    3.20    4.30
   7  21   0    5.10    5.90
  -7  21   0    4.00    5.30
   7  21   0   -6.20    4.70
   7  21   0   -3.70    5.40
   8 -21   0  126.39   12.20
   8 -21   0  138.69   10.90
   8 -21   0  146.19   13.60
  -8 -21   0  141.19   13.20
   8 -21   0  155.78   12.80
   8  21   0  112.79   12.00
   8  21   0  136.29   13.20
   8  21   0  122.39   12.20
  -8  21   0  110.99   11.80
   9 -21   0   -4.00    4.60
   9 -21   0    0.20    3.90
   9 -21   0   11.10    5.60
  -9 -21   0    2.30    5.00
   9 -21   0    5.60    6.50
   9  21   0   -0.20    5.50
   9  21   0   -0.20    5.30
   9  21   0  -10.90    5.00
  -9  21   0    4.10    5.90
  10 -21   0   -9.10    4.60
 -10 -21   0   -8.60    4.40
  10 -21   0   -0.70    5.20
  10 -21   0    4.40    4.40
  10  21   0   -7.20    5.30
  10  21   0    6.30    5.90
 -10  21   0   -1.20    5.80
  10  21   0    0.70    5.50
 -11 -21   0    2.40    5.50
  11 -21   0    0.90    4.30
  11 -21   0   -7.90    5.90
  11 -21   0    8.80    6.10
  11  21   0    0.50    6.10
  11  21   0   -2.20    5.50
 -11  21   0    7.70    6.20
  11  21   0   -0.20    5.70
  12 -21   0   57.99   10.50
 -12 -21   0   51.69    9.20
  12 -21   0   65.29   10.90
  12 -21   0   36.00    6.60
 -12  21   0   47.90    9.60
  12  21   0   62.79   10.10
  12  21   0   46.70    9.00
  12  21   0   36.60    8.70
   0 -22   0  336.17   17.70
   0 -22   0  299.47   15.80
   0 -22   0  331.07   16.90
   0 -22   0  310.57   14.60
   0  22   0  294.27   16.60
   0  22   0  342.07   17.30
   0  22   0  310.67   16.20
  -1 -22   0   39.10    7.80
   1 -22   0   17.10    4.90
  -1 -22   0   19.20    5.70
   1 -22   0   22.50    6.90
   1 -22   0   30.40    6.20
   1 -22   0   25.70    6.30
   1 -22   0   15.70    4.90
  -1  22   0   22.80    6.50
   1  22   0   22.80    6.40
  -1  22   0   23.70    6.70
   1  22   0   31.90    7.30
  -1  22   0   15.20    5.90
   1  22   0   26.20    7.00
   2 -22   0  195.88   13.50
  -2 -22   0  183.78   12.20
   2 -22   0  194.58   12.80
   2 -22   0  183.08   11.30
  -2 -22   0  170.58   13.20
   2 -22   0  163.68   11.10
   2 -22   0  163.48   12.60
   2  22   0  184.38   13.50
   2  22   0  186.38   13.00
  -2  22   0  163.68   11.80
  -2  22   0  135.19   12.60
  -2  22   0  175.48   12.40
  -2  22   0  181.08   12.70
   2  22   0  177.78   12.90
  -3 -22   0    4.50    5.20
   3 -22   0    2.80    3.80
   3 -22   0   11.80    6.00
   3 -22   0    3.40    5.30
   3 -22   0    4.70    4.50
   3 -22   0   10.70    5.00
  -3 -22   0   11.10    4.80
  -3  22   0    0.20    5.10
   3  22   0    6.80    5.50
  -3  22   0    9.30    5.40
   3  22   0    1.50    4.90
   3  22   0   -6.10    4.60
  -3  22   0    5.80    5.60
   4 -22   0   30.10    6.00
   4 -22   0   33.10    7.50
   4 -22   0   30.30    6.60
  -4 -22   0   15.60    6.40
   4 -22   0   24.60    6.10
  -4 -22   0   40.00    6.70
   4 -22   0   43.90    8.10
  -4  22   0   29.20    6.50
  -4  22   0   41.10    8.00
   4  22   0   34.20    7.30
   4  22   0   41.10    8.00
  -4  22   0   30.30    6.90
   4  22   0   22.80    7.20
   5 -22   0   -8.80    4.60
   5 -22   0    4.10    4.30
  -5 -22   0   -5.60    4.40
   5 -22   0   -1.10    3.70
   5 -22   0   -2.00    5.30
   5  22   0   -0.60    5.00
   5  22   0   -5.30    4.80
  -5  22   0    1.00    5.40
  -5  22   0    1.60    5.20
   5  22   0    2.30    5.20
   6 -22   0    6.10    5.10
  -6 -22   0   10.50    6.00
   6 -22   0    4.50    5.90
   6 -22   0    7.60    5.10
   6 -22   0   15.50    6.10
   6  22   0   11.30    6.20
   6  22   0   10.20    6.20
  -6  22   0    8.30    5.90
   6  22   0    7.50    5.70
  -6  22   0    7.00    5.60
   7 -22   0    7.60    5.60
   7 -22   0    6.60    5.00
   7 -22   0    6.10    6.30
   7 -22   0    3.90    5.20
  -7 -22   0   17.00    6.60
   7  22   0    2.70    6.10
  -7  22   0   13.60    6.30
   7  22   0    4.00    6.10
   7  22   0    7.30    6.00
   8 -22   0  167.98   12.40
   8 -22   0  172.48   15.50
   8 -22   0  204.28   14.20
  -8 -22   0  200.18   15.10
   8 -22   0  235.78   14.40
  -8  22   0  158.08   14.30
   8  22   0  186.08   14.60
   8  22   0  174.48   15.20
   8  22   0  157.28   14.10
   9 -22   0   12.40    6.00
   9 -22   0   21.30    6.90
   9 -22   0   13.50    5.40
  -9 -22   0   12.60    6.50
   9 -22   0   10.10    6.60
   9  22   0   18.60    7.60
   9  22   0   21.80    7.30
  -9  22   0   13.10    6.90
   9  22   0   20.30    7.30
 -10 -22   0  175.08   15.50
  10 -22   0  165.38   14.70
  10 -22   0  203.68   13.00
  10 -22   0  156.88   15.20
 -10  22   0  143.29   13.60
  10  22   0  195.48   15.20
  10  22   0  166.98   14.60
  10  22   0  180.98   15.70
  11 -22   0   -1.70    5.90
  11 -22   0    2.90    6.70
 -11 -22   0    6.40    6.10
  11 -22   0   19.80    6.00
 -11  22   0   12.60    7.30
  11  22   0   -2.20    6.00
  11  22   0    1.10    5.90
  11  22   0   12.90    6.80
   0 -23   0   -3.80    4.50
   0 -23   0   -0.80    5.30
   0  23   0    5.00    5.90
   0  23   0    2.20    5.10
   0  23   0    0.20    5.20
  -1 -23   0   18.60    6.70
   1 -23   0    5.50    4.50
  -1 -23   0    2.60    4.70
   1 -23   0    3.30    5.10
   1 -23   0   13.10    6.10
   1 -23   0    6.50    4.10
  -1  23   0   19.70    6.90
  -1  23   0   10.30    6.30
   1  23   0    0.00    5.40
  -1  23   0   12.30    5.80
   1  23   0   13.70    6.20
   2 -23   0   25.00    6.30
   2 -23   0   25.30    7.10
  -2 -23   0   22.80    6.00
   2 -23   0   14.40    5.30
  -2 -23   0   18.60    6.50
   2 -23   0   27.30    6.90
  -2  23   0   30.40    7.10
   2  23   0   13.10    6.30
   2  23   0   13.00    6.00
  -2  23   0   13.00    6.60
  -2  23   0   26.50    7.20
  -2  23   0   25.90    6.90
   2  23   0   11.60    6.10
   3 -23   0    4.90    5.50
  -3 -23   0    8.90    5.00
   3 -23   0   13.50    5.50
  -3 -23   0    8.60    6.20
   3 -23   0   11.50    5.30
   3 -23   0    3.70    5.00
   3 -23   0    7.90    6.10
  -3  23   0    9.50    5.90
   3  23   0    4.60    5.50
   3  23   0    5.70    6.10
  -3  23   0    5.60    5.30
  -3  23   0   16.90    6.10
   3  23   0    4.00    5.60
   4 -23   0   41.50    8.10
  -4 -23   0   35.20    8.00
   4 -23   0   22.70    7.10
   4 -23   0   39.90    7.30
   4 -23   0   30.40    6.80
  -4  23   0   29.20    7.70
   4  23   0   53.69    8.90
   4  23   0   41.50    8.30
   4  23   0   31.60    8.00
  -4  23   0   34.30    7.40
   5 -23   0   45.30    8.30
   5 -23   0   38.20    7.50
  -5 -23   0   30.60    7.60
   5 -23   0   39.80    7.30
   5 -23   0   22.70    7.50
  -5  23   0   29.00    7.60
   5  23   0   33.30    8.30
   5  23   0   31.60    7.70
   5  23   0   45.90    8.20
  -5  23   0   34.90    7.40
   6 -23   0    6.70    6.30
   6 -23   0   -0.10    4.40
   6 -23   0    8.10    5.40
  -6 -23   0    4.30    5.40
   6 -23   0   -2.00    5.90
   6  23   0    6.70    6.50
   6  23   0    5.70    6.00
  -6  23   0    0.80    6.00
   6  23   0   -4.10    5.10
  -6  23   0   -3.80    5.30
   7 -23   0   17.90    6.10
  -7 -23   0   32.80    8.30
   7 -23   0   30.40    7.30
   7 -23   0   21.20    7.50
   7 -23   0   29.90    8.20
   7  23   0   33.40    7.90
   7  23   0   34.40    8.80
   7  23   0   24.40    7.50
  -7  23   0   35.60    7.80
   8 -23   0   30.30    7.90
  -8 -23   0   34.40    8.40
   8 -23   0   33.50    8.20
   8 -23   0   39.50    7.50
   8 -23   0   45.70    9.70
  -8  23   0   30.30    8.70
   8  23   0   35.50    8.70
   8  23   0   31.80    8.70
   8  23   0   18.90    7.40
   9 -23   0   15.80    6.80
   9 -23   0    7.60    7.00
  -9 -23   0    9.30    6.30
   9 -23   0   15.70    6.60
   9 -23   0   15.00    5.50
   9  23   0   18.10    7.00
   9  23   0    5.40    6.50
   9  23   0   15.50    7.10
  -9  23   0    8.90    7.00
  10 -23   0   -1.10    7.00
 -10 -23   0   -5.70    5.10
  10 -23   0    6.60    5.10
  10 -23   0    3.50    5.60
  10  23   0   -1.60    5.80
 -10  23   0    4.50    6.90
  10  23   0    7.00    6.80
  10  23   0    4.90    6.30
   0 -24   0   27.90    7.00
   0 -24   0   10.60    6.10
   0  24   0    7.20    5.80
   0  24   0    6.50    6.50
   0  24   0    8.10    6.20
  -1 -24   0   28.90    7.80
   1 -24   0   34.00    7.80
   1 -24   0   22.00    6.90
  -1 -24   0   13.90    6.00
   1  24   0   16.90    7.00
   1  24   0    8.80    6.30
  -1  24   0   30.60    8.00
  -1  24   0   28.40    7.70
  -1  24   0   39.80    7.70
   1  24   0   13.90    6.60
  -1  24   0   21.80    7.10
   2 -24   0    7.00    5.50
   2 -24   0    4.40    4.90
  -2 -24   0    4.30    4.80
   2 -24   0   17.50    7.10
   2 -24   0    5.30    5.60
  -2 -24   0    4.30    5.90
  -2  24   0    0.60    6.30
  -2  24   0    7.10    6.20
  -2  24   0   15.10    6.50
   2  24   0    6.30    5.90
   2  24   0   20.80    7.30
   2  24   0    7.30    6.40
   3 -24   0    1.00    5.60
  -3 -24   0   16.50    6.10
   3 -24   0   13.30    5.80
   3 -24   0   19.30    6.90
  -3 -24   0    4.70    6.00
   3 -24   0    8.60    5.30
   3  24   0   11.70    6.50
   3  24   0   17.00    6.90
   3  24   0   19.90    7.00
  -3  24   0   14.50    6.70
  -3  24   0   11.10    6.30
  -3  24   0    5.20    5.30
   4 -24   0    7.30    6.20
   4 -24   0    0.30    4.50
   4 -24   0   -1.90    4.00
   4 -24   0    3.10    5.80
  -4 -24   0    2.30    5.50
  -4  24   0    1.80    5.80
   4  24   0   -2.50    6.00
  -4  24   0    1.30    5.80
   4  24   0   -3.60    5.50
   4  24   0    0.50    6.00
   5 -24   0   -5.10    3.90
   5 -24   0    2.40    4.70
   5 -24   0    6.20    6.40
   5 -24   0   -5.40    5.50
  -5 -24   0    0.00    5.20
   5  24   0    2.00    6.20
  -5  24   0    8.80    6.70
  -5  24   0   -4.90    5.20
   5  24   0   -5.70    5.50
   5  24   0   -2.30    5.50
   6 -24   0   15.10    6.00
  -6 -24   0   16.00    7.20
   6 -24   0   17.50    7.40
   6 -24   0   10.00    5.70
   6 -24   0   16.40    7.50
   6  24   0   11.30    6.60
   6  24   0    2.10    6.00
  -6  24   0    9.80    7.60
   6  24   0    5.00    6.60
  -6  24   0   -5.10    6.10
   7 -24   0    8.90    6.80
   7 -24   0   14.30    7.40
   7 -24   0    1.50    5.50
  -7 -24   0    7.40    6.60
   7 -24   0   -0.60    4.60
   7  24   0    4.10    5.90
  -7  24   0   10.60    7.20
   7  24   0   -3.70    5.70
   7  24   0   -2.60    6.20
   8 -24   0   24.90    8.60
   8 -24   0   17.50    7.30
  -8 -24   0   30.70    8.50
   8 -24   0   12.90    6.50
   8 -24   0   11.50    5.90
   8  24   0   14.70    7.60
   8  24   0   13.80    7.60
  -8  24   0   17.70    8.30
   8  24   0   15.30    6.90
   9 -24   0    4.90    4.90
   9  24   0    5.00    6.50
   9  24   0   10.80    6.80
   9  24   0   12.80    7.60
   0 -25   0    4.10    5.50
   0 -25   0    7.60    6.40
   0  25   0    5.60    6.20
   0  25   0  -10.30    6.00
   0  25   0   -6.10    5.70
  -1 -25   0    2.10    4.90
  -1 -25   0   10.20    6.70
   1 -25   0   -3.70    5.30
   1 -25   0   -4.00    4.80
  -1  25   0   -1.60    6.10
  -1  25   0   -3.40    5.60
   1  25   0   -2.90    6.00
  -1  25   0    1.50    5.70
   1  25   0    2.20    6.40
   1  25   0   -4.40    5.70
  -2 -25   0   61.29   10.30
   2 -25   0   58.99    9.90
  -2 -25   0   71.19    9.30
   2 -25   0   37.10    8.50
  -2  25   0   52.49    8.80
   2  25   0   34.20    8.40
  -2  25   0   49.00    9.20
   2  25   0   43.10    9.00
  -2  25   0   55.49    9.80
   3 -25   0   12.60    7.10
   3 -25   0   15.30    7.00
   3 -25   0    4.00    4.80
   3 -25   0   13.70    5.80
  -3 -25   0    8.20    6.30
   3  25   0    0.90    5.80
   3  25   0    4.90    6.30
  -3  25   0   18.40    7.60
  -3  25   0    1.20    6.10
   3  25   0    9.70    6.90
   4 -25   0  131.89   13.40
   4 -25   0  129.19   11.80
  -4 -25   0  120.49   13.10
   4 -25   0  132.99   13.50
   4 -25   0  108.19   12.30
  -4  25   0  117.99   12.10
   4  25   0   74.79   11.00
  -4  25   0  108.79   12.80
   4  25   0  120.79   12.90
   4  25   0   90.89   12.00
   5 -25   0   11.10    6.50
   5 -25   0    0.50    6.30
   5 -25   0    4.90    5.60
  -5 -25   0   -1.70    5.60
   5 -25   0    0.10    5.30
  -5  25   0   -1.00    6.40
   5  25   0   -2.70    6.20
   5  25   0    5.90    7.40
   5  25   0   -2.20    5.80
  -5  25   0    0.10    6.00
  -6 -25   0  144.99   15.20
   6 -25   0  132.39   12.80
   6 -25   0  183.78   13.60
   6 -25   0  164.98   14.40
   6 -25   0  148.29   14.90
   6  25   0  150.38   14.70
   6  25   0  160.18   14.80
  -6  25   0  131.29   14.10
   6  25   0  116.79   13.70
   7 -25   0  -12.60    5.80
   7 -25   0    4.40    6.10
  -7 -25   0   -1.00    6.10
   7 -25   0   -4.50    4.50
   7 -25   0   -5.70    5.20
   7  25   0   -0.90    6.30
   7  25   0   -0.50    6.20
  -7  25   0   11.60    7.90
   7  25   0    0.80    6.70
   0 -26   0  182.38   16.00
   0 -26   0  140.99   13.60
   0  26   0  154.98   15.00
   0  26   0  138.29   13.60
   0  26   0  161.88   14.60
   1 -26   0    0.20    6.00
  -1 -26   0   10.40    6.10
   1 -26   0   -1.60    5.30
  -1 -26   0    1.70    6.20
   1  26   0   -2.90    6.20
  -1  26   0    2.20    6.40
  -1  26   0   -1.50    5.60
   1  26   0   -7.70    6.30
  -1  26   0   -3.20    6.30
   1  26   0   -2.80    6.40
  -2 -26   0  109.89   13.20
   2 -26   0   43.60    9.40
  -2 -26   0   84.89   11.40
   2 -26   0   85.89   11.60
   2  26   0   48.40    9.80
   2  26   0   63.79   10.50
  -2  26   0   63.39   10.40
  -2  26   0   66.59   10.30
   2  26   0   70.69   10.70
  -2  26   0   80.39   11.20
  -3 -26   0   -9.30    5.10
   3 -26   0    4.50    6.50
   3 -26   0   -1.00    5.80
   3  26   0   -6.90    5.80
  -3  26   0   -3.90    6.00
  -3  26   0    1.70    7.10
   3  26   0    0.00    6.10
   3  26   0   -9.30    5.50
   4 -26   0   10.70    6.00
   4 -26   0   14.60    7.60
   4 -26   0    8.00    6.90
   4 -26   0   24.70    7.00
  -4 -26   0   22.30    7.40
  -4  26   0   29.10    9.20
   4  26   0    6.20    7.20
   4  26   0   11.10    7.30
   4  26   0    7.80    6.70
  -4  26   0    7.60    6.50
  20   0  -1    7.30    5.80
  20   0  -1    4.20    5.10
  20   0  -1    2.50    3.60
 -20   0   1    8.40    5.30
  19   0  -1   -0.10    3.40
 -19   0   1   -5.10    4.40
  19   0  -1   -4.50    4.30
  19   0  -1   -3.70    3.50
  19   0  -1    2.70    5.30
  18   0  -1    2.40    3.40
  18   0  -1    6.10    5.20
  18   0  -1    3.20    4.50
  18   0  -1    2.20    3.30
 -18   0   1    3.40    4.60
  17   0  -1   -0.80    2.90
 -17   0   1   -1.40    4.10
  17   0  -1    0.70    4.20
  17   0  -1   -2.30    3.00
  17   0  -1   -2.70    4.40
  17   0  -1    1.40    3.30
  16   0  -1   -1.30    2.60
  16   0  -1    1.00    4.00
  16   0  -1   -1.00    3.00
  16   0  -1   -0.20    3.50
 -16   0   1   -2.00    3.40
  16   0  -1   -0.60    3.00
  15   0  -1    1.00    2.70
  15   0  -1   -1.60    3.10
 -15   0   1    4.90    3.80
  15   0  -1    2.10    3.60
  15   0  -1    0.60    2.60
  15   0  -1   -3.20    3.30
  15   0  -1   -1.00    2.30
  14   0  -1    0.20    3.40
  14   0  -1    2.30    2.70
  14   0  -1   -2.30    2.30
  14   0  -1    3.00    3.20
  14   0  -1   -0.60    3.10
 -14   0   1    1.60    2.90
  14   0  -1   -0.90    2.00
  13   0  -1   -2.40    2.50
  13   0  -1    0.40    2.20
  13   0  -1   -1.30    1.40
  13   0  -1    1.40    2.90
  13   0  -1    0.90    2.10
  13   0  -1   -0.10    1.80
 -13   0   1   -1.00    2.60
  13   0  -1   -3.50    2.40
  12   0  -1   -2.10    1.80
  12   0  -1    0.70    2.10
  12   0  -1    0.70    1.70
  12   0  -1   -1.80    1.40
  12   0  -1   -0.30    2.20
  12   0  -1   -1.00    2.20
 -12   0   1   -2.90    2.10
 -11   0   1    0.60    1.20
 -11   0   1   -0.10    2.10
  11   0  -1    3.10    2.50
  11   0  -1   -0.60    2.20
  11   0  -1    1.00    1.90
  11   0  -1    2.00    1.70
  11   0  -1   -1.10    1.30
  11   0  -1    1.00    2.00
  11   0  -1    1.10    1.50
  10   0  -1    0.00    1.80
  10   0  -1    5.40    2.50
 -10   0   1   -0.30    2.10
  10   0  -1    2.50    1.60
 -10   0   1    0.00    1.20
  10   0  -1   -1.40    1.30
  10   0  -1    1.40    1.40
  10   0  -1   -0.30    2.10
 -10   0   1   -0.80    1.70
  10   0  -1    2.90    2.00
   9   0  -1   -0.20    1.50
  -9   0   1    1.20    1.20
  -9   0   1   -0.30    1.60
   9   0  -1    1.50    1.90
   9   0  -1   -0.70    1.10
   9   0  -1   -0.30    1.50
   9   0  -1    1.00    1.30
   9   0  -1    1.50    1.30
   9   0  -1    2.20    2.00
  -8   0   1   -1.70    1.30
   8   0  -1    0.60    1.10
  -8   0   1   -0.40    1.00
   8   0  -1    1.80    1.60
   8   0  -1   -1.40    1.40
   8   0  -1    0.00    1.40
   8   0  -1    0.20    1.50
   8   0  -1   -2.70    1.00
   8   0  -1   -0.80    1.10
   7   0  -1    0.30    1.40
   7   0  -1   -0.60    1.10
   7   0  -1   -2.70    1.50
  -7   0   1    0.00    1.10
   7   0  -1   -2.40    1.20
  -7   0   1   -3.60    1.20
  -7   0   1   -3.40    1.20
   7   0  -1   -1.70    1.50
   7   0  -1   -2.20    1.10
   7   0  -1   -0.70    0.90
   7   0  -1   -1.10    1.10
   6   0  -1   -1.90    1.30
  -6   0   1    0.40    1.30
   6   0  -1    1.10    1.30
   6   0  -1   -0.20    1.10
  -6   0   1   -0.50    1.00
   6   0  -1   -1.30    0.90
  -6   0   1   -0.90    1.20
   6   0  -1   -2.00    0.90
   6   0  -1   -0.90    1.20
   6   0  -1    0.10    0.80
   6   0  -1   -1.30    0.90
  -6   0   1   -1.90    0.70
   5   0  -1   -1.80    0.90
   5   0  -1    0.40    1.10
   5   0  -1   -1.10    0.80
   5   0  -1   -2.40    1.00
  -5   0   1   -2.70    0.80
  -5   0   1   -3.10    0.80
  -5   0   1   -1.50    1.10
   5   0  -1   -2.70    0.80
   5   0  -1   -1.80    1.10
   5   0  -1    0.50    1.50
   5   0  -1   -1.60    1.20
   4   0  -1   -0.60    0.90
  -4   0   1   -0.60    0.80
  -4   0   1    0.00    1.00
   4   0  -1   -0.40    0.70
   4   0  -1   -0.20    0.70
   4   0  -1   -1.00    0.80
   4   0  -1   -0.20    1.10
  -4   0   1   -0.10    0.60
  -4   0   1    1.00    1.10
   4   0  -1    0.30    0.60
   4   0  -1    0.20    0.90
   4   0  -1    0.10    1.00
   4   0  -1    0.80    0.80
  -3   0   1    0.30    0.70
  -3   0   1    0.70    0.60
   3   0  -1    0.60    0.40
  -3   0   1    0.20    0.80
   3   0  -1    1.50    0.70
  -3   0   1    0.40    0.80
   3   0  -1   -0.50    0.80
  -3   0   1   -0.30    0.80
  -3   0   1    0.60    0.80
   3   0  -1   -0.60    0.30
   3   0  -1    1.80    0.90
   3   0  -1   -0.70    0.50
   3   0  -1    0.20    0.50
   3   0  -1    0.80    0.70
   3   0  -1    0.10    0.50
  -3   0   1    0.40    0.60
   2   0  -1   -4.00    0.30
  -2   0   1   -2.90    0.50
   2   0  -1   -4.50    0.30
   2   0  -1   -3.30    0.50
   2   0  -1   -4.40    0.30
   2   0  -1   -4.10    0.30
  -2   0   1   -3.00    0.60
  -2   0   1   -4.20    0.50
  -2   0   1   -2.30    0.60
  -2   0   1   -1.50    0.70
   2   0  -1   -2.40    0.70
  -2   0   1   -2.80    0.60
   2   0  -1   -4.50    0.30
   2   0  -1   -4.30    0.30
   2   0  -1   -2.60    0.70
  -2   0   1   -3.50    0.50
  -1   0   1   -5.90    0.30
  -1   0   1   -6.60    0.10
  -1   0   1   -6.40    0.20
   1   0  -1   -7.00    0.10
  -1   0   1   -6.60    0.20
   1   0  -1   -6.90    0.20
   1   0  -1   -6.60    0.20
  -1   0   1   -6.70    0.20
  -1   0   1   -6.20    0.30
   1   0  -1   -6.80    0.20
   0   0  -1    0.10    0.10
   0   0   1   -0.20    0.10
   0   0  -1    0.10    0.10
   0   0  -1    0.00    0.10
   0   0  -1   -0.20    0.10
  -1   0  -1    0.40    0.30
  -1   0  -1    0.50    0.30
  -1   0  -1    0.20    0.30
  -2   0  -1   -0.70    0.50
   2   0   1   -1.00    0.30
   2   0   1   -1.20    0.20
  -2   0  -1   -0.50    0.60
  -2   0  -1   -1.10    0.30
   2   0   1   -1.20    0.20
   2   0   1   -1.20    0.20
   3   0   1   -0.10    0.50
   3   0   1    0.20    0.50
  -3   0  -1    0.30    0.80
   3   0   1   -0.90    0.40
   3   0   1   -0.40    0.60
  -3   0  -1    0.30    0.50
   3   0   1   -0.80    0.50
  -3   0  -1    0.00    0.90
   3   0   1    0.10    0.80
   4   0   1   -3.00    1.10
  -4   0  -1   -2.50    0.70
   4   0   1   -2.90    1.30
   4   0   1   -2.20    1.00
   4   0   1   -3.00    0.70
   4   0   1   -3.50    0.90
  -4   0  -1   -2.30    1.20
   4   0   1   -5.10    0.60
  -4   0  -1   -2.80    1.10
   5   0   1   -1.30    1.20
  -5   0  -1   -0.70    0.80
   5   0   1   -3.40    0.80
   5   0   1   -0.90    1.40
  -5   0  -1   -1.80    1.10
   5   0   1   -0.10    1.10
   5   0   1   -2.80    0.70
  -5   0  -1   -2.70    1.20
   5   0   1   -1.60    1.00
   5   0   1   -1.50    0.70
  -5   0  -1   -1.90    1.20
   6   0   1    1.20    0.90
   6   0   1   -0.70    0.90
   6   0   1    0.90    0.80
   6   0   1   -1.60    1.20
  -6   0  -1    0.50    1.20
   6   0   1   -0.10    1.10
   6   0   1    1.90    1.10
   6   0   1   -0.20    1.30
  -6   0  -1    0.50    1.20
  -6   0  -1    0.50    1.30
  -6   0  -1   -0.20    0.70
   7   0   1   -0.30    1.10
   7   0   1   -0.90    1.40
   7   0   1    0.20    1.20
   7   0   1   -0.10    1.10
   7   0   1   -1.40    1.50
   7   0   1    0.30    0.90
   7   0   1    1.60    1.10
  -7   0  -1    0.60    1.70
  -7   0  -1   -0.20    1.30
   8   0   1   -1.20    1.30
  -8   0  -1   -2.50    1.70
  -8   0  -1   -1.10    1.50
   8   0   1   -0.40    1.20
   8   0   1    0.10    1.50
   8   0   1    1.10    1.80
   8   0   1   -0.40    1.30
   8   0   1   -0.40    1.00
   8   0   1   -1.00    0.90
   8   0   1   -0.40    1.60
   9   0   1   -0.30    1.40
  -9   0  -1    1.50    1.70
   9   0   1   -0.20    1.30
   9   0   1    3.00    1.70
  -9   0  -1    0.70    1.80
   9   0   1   -0.70    1.10
   9   0   1   -1.30    1.90
   9   0   1    1.90    1.60
   9   0   1    0.60    1.10
   9   0   1    1.60    1.90
  -9   0  -1   -0.10    1.80
  10   0   1   -0.80    1.80
  10   0   1   -0.40    1.50
 -10   0  -1   -0.10    1.00
  10   0   1    1.90    1.50
  10   0   1    0.10    1.80
  10   0   1   -0.50    1.10
  10   0   1    1.60    2.20
 -10   0  -1   -0.40    1.70
  10   0   1   -2.10    1.90
  10   0   1    0.70    1.70
 -10   0  -1    3.00    2.30
  10   0   1    2.70    1.80
  11   0   1   -0.30    1.80
 -11   0  -1    0.30    2.10
  11   0   1    0.00    2.40
  11   0   1    2.10    2.40
  11   0   1   -1.50    1.50
  11   0   1   -0.60    1.40
  11   0   1    1.50    1.30
  11   0   1    2.10    2.60
  11   0   1    0.30    1.70
 -11   0  -1   -4.70    1.80
  11   0   1   -1.00    1.60
 -11   0  -1    1.00    2.10
  12   0   1    1.90    2.60
  12   0   1    0.70    2.80
  12   0   1    0.40    1.70
  12   0   1   -1.10    1.60
  12   0   1    0.40    2.00
  12   0   1   -3.20    1.60
  12   0   1   -0.80    2.70
  12   0   1   -1.30    1.80
 -12   0  -1   -1.60    2.30
 -12   0  -1    1.30    2.40
 -13   0  -1   -1.00    2.30
  13   0   1   -0.40    1.80
  13   0   1    0.50    2.10
  13   0   1   -1.30    2.80
 -13   0  -1    2.00    2.80
  13   0   1    1.10    1.80
  13   0   1   -1.00    2.60
  13   0   1    0.90    1.70
  13   0   1   -0.80    2.30
  13   0   1    7.60    3.70
  14   0   1    2.90    2.30
  14   0   1   -6.40    2.50
  14   0   1   -4.20    2.70
 -14   0  -1    0.30    2.60
  14   0   1   -2.20    2.30
  14   0   1    0.50    2.30
  14   0   1   -2.30    3.10
 -15   0  -1   -1.50    3.30
  15   0   1    2.20    2.90
  15   0   1   -1.50    2.20
  15   0   1    5.00    2.80
  15   0   1   -2.90    3.00
  15   0   1   -2.30    3.60
  15   0   1   -0.80    3.40
  16   0   1    2.20    3.70
  16   0   1   -0.20    2.50
  16   0   1   -5.50    3.60
  16   0   1    3.20    3.00
  16   0   1   -0.20    3.00
 -16   0  -1   -2.00    3.30
  17   0   1    5.10    3.50
  17   0   1   -7.50    4.50
  17   0   1    0.70    2.80
 -17   0  -1   -0.90    3.50
  17   0   1    2.60    3.90
  17   0   1   -2.60    3.90
  18   0   1    3.40    3.00
  18   0   1    7.10    4.30
  18   0   1    1.90    4.90
 -18   0  -1    5.00    4.30
  18   0   1    8.40    4.80
  19   0   1    1.80    3.40
  19   0   1    4.00    4.70
  19   0   1   -2.60    5.00
  20   0   1   -2.70    4.50
  20   0   1    2.70    3.30
  20   0   1   -2.20    5.60
  20  -1  -1    1.60    4.70
 -20  -1   1    5.10    5.50
  20  -1  -1   -2.80    5.80
  20  -1  -1    0.60    3.50
  20   1  -1    0.40    4.80
  20   1  -1    5.90    6.10
  20   1  -1   -3.70    3.40
 -20   1   1   -6.30    4.70
  19  -1  -1   61.59    9.50
  19  -1  -1   74.99   10.00
  19  -1  -1   56.49    8.00
  19  -1  -1   59.69    6.50
 -19  -1   1   63.59    9.40
  19   1  -1   67.99   10.50
  19   1  -1   76.89    9.90
  19   1  -1   69.59    7.40
 -19   1   1   77.99   10.00
  18  -1  -1    2.80    4.00
  18  -1  -1    5.80    4.20
  18  -1  -1    7.50    5.80
 -18  -1   1   14.30    5.50
  18  -1  -1    5.70    4.50
  18  -1  -1   12.00    3.90
  18   1  -1   10.20    4.30
 -18   1   1    0.80    4.20
  18   1  -1    9.40    5.10
  18   1  -1    2.90    3.50
  18   1  -1    6.70    5.50
 -17  -1   1  429.96   19.00
  17  -1  -1  444.26   18.50
  17  -1  -1  447.06   16.30
  17  -1  -1  444.26   18.20
  17  -1  -1  416.66   20.30
  17  -1  -1  447.86   19.80
  17   1  -1  448.66   19.90
  17   1  -1  448.56   20.90
  17   1  -1  449.66   18.00
  17   1  -1  481.85   18.30
  17   1  -1  449.36   16.70
 -17   1   1  454.25   19.50
 -16  -1   1   22.90    5.40
  16  -1  -1   17.20    5.50
  16  -1  -1   11.30    4.10
  16  -1  -1   16.00    3.60
  16  -1  -1   17.70    5.00
  16  -1  -1   14.10    4.00
  16   1  -1   11.50    4.10
 -16   1   1   24.50    5.60
  16   1  -1   15.00    5.00
  16   1  -1   19.90    5.70
  16   1  -1   22.00    4.70
  16   1  -1   25.20    4.30
  15  -1  -1  360.56   13.10
  15  -1  -1  325.27   14.50
  15  -1  -1  372.46   17.00
 -15  -1   1  363.16   15.70
  15  -1  -1  333.97   16.20
  15  -1  -1  333.67   15.70
  15  -1  -1  371.56   15.20
  15   1  -1  363.06   14.60
  15   1  -1  363.16   16.90
  15   1  -1  341.57   16.60
  15   1  -1  370.26   14.90
  15   1  -1  325.47   13.20
 -15   1   1  344.67   15.50
  15   1  -1  373.46   16.50
 -14  -1   1   11.10    3.90
  14  -1  -1    1.40    3.10
  14  -1  -1   10.00    4.00
  14  -1  -1   12.30    3.50
  14  -1  -1    6.40    3.30
  14  -1  -1    7.20    2.60
  14   1  -1   12.70    3.00
  14   1  -1    4.60    3.40
  14   1  -1   13.10    3.50
  14   1  -1    9.70    3.20
  14   1  -1   16.30    4.50
  14   1  -1    5.20    3.80
 -14   1   1   10.50    3.60
  13  -1  -1  300.27   13.60
  13  -1  -1  299.77   12.70
  13  -1  -1  309.37   12.80
  13  -1  -1  292.97   10.70
  13  -1  -1  289.97   13.80
  13  -1  -1  287.17   11.00
 -13  -1   1  302.57   13.30
  13  -1  -1  308.17   10.10
  13   1  -1  313.87   14.30
  13   1  -1  303.57   12.40
  13   1  -1  304.47   12.30
  13   1  -1  287.27   13.80
 -13   1   1  300.37   13.00
  13   1  -1  306.47   13.50
  13   1  -1  293.67   11.30
  12  -1  -1    4.50    2.90
  12  -1  -1   -0.60    1.90
 -12  -1   1    1.30    2.60
  12  -1  -1   -2.10    2.10
  12  -1  -1    1.50    2.20
  12  -1  -1   -1.20    1.70
  12  -1  -1   -0.10    1.60
  12   1  -1   -0.60    2.30
  12   1  -1   -0.90    2.70
  12   1  -1    3.90    2.10
  12   1  -1   -1.30    2.30
  12   1  -1    2.20    2.10
 -12   1   1    1.30    2.50
  12   1  -1   -1.10    1.30
  12   1  -1    0.60    2.00
  11  -1  -1  193.08    7.70
  11  -1  -1  189.38    7.40
  11  -1  -1  197.58   10.00
  11  -1  -1  193.18    9.10
  11  -1  -1  195.98    9.60
  11  -1  -1  205.28    7.80
 -11  -1   1  195.48   12.60
 -11  -1   1  194.98    9.40
 -11  -1   1  191.88    7.80
  11  -1  -1  187.58    9.00
  11   1  -1  206.58    8.90
  11   1  -1  191.58    8.70
  11   1  -1  185.78   10.00
  11   1  -1  197.88   10.20
 -11   1   1  197.28    9.40
 -11   1   1  183.28    8.80
  11   1  -1  206.18    8.20
  11   1  -1  205.78    7.90
  11   1  -1  201.48    9.90
  11   1  -1  194.78    6.90
  10  -1  -1   36.50    4.20
 -10  -1   1   43.10    4.80
  10  -1  -1   45.00    5.10
 -10  -1   1   42.30    4.50
  10  -1  -1   45.60    3.70
  10  -1  -1   43.00    4.50
  10  -1  -1   34.10    3.20
 -10  -1   1   38.70    3.70
  10  -1  -1   45.30    4.90
  10  -1  -1   46.50    3.80
 -10   1   1   49.70    4.60
  10   1  -1   37.00    4.70
 -10   1   1   47.20    5.00
  10   1  -1   40.40    3.80
 -10   1   1   41.00    4.60
  10   1  -1   34.50    4.10
  10   1  -1   27.60    4.20
 -10   1   1   42.20    3.20
  10   1  -1   47.90    4.60
  10   1  -1   36.70    2.70
  10   1  -1   45.40    3.80
  -9  -1   1  293.87    9.80
   9  -1  -1  272.17   11.30
  -9  -1   1  288.77   10.60
   9  -1  -1  272.57   10.90
   9  -1  -1  277.87    9.40
   9  -1  -1  265.97    9.30
   9  -1  -1  261.87    9.10
   9  -1  -1  282.77   10.60
   9  -1  -1  293.97   10.70
   9   1  -1  274.17   10.30
   9   1  -1  301.87   11.60
   9   1  -1  294.37   10.40
  -9   1   1  287.27   10.20
   9   1  -1  293.87    9.70
   9   1  -1  285.57    9.70
   9   1  -1  264.07   11.00
  -9   1   1  283.77    9.30
   9   1  -1  289.37    8.70
  -9   1   1  289.17   10.90
   8  -1  -1   80.99    5.00
  -8  -1   1   86.69    5.60
  -8  -1   1   84.49    5.00
   8  -1  -1   90.49    3.70
  -8  -1   1   89.19    4.40
   8  -1  -1   86.79    5.00
   8  -1  -1   85.49    4.30
   8  -1  -1   81.69    5.40
   8  -1  -1   79.99    4.10
   8  -1  -1   81.59    5.20
   8  -1  -1   84.49    4.00
   8   1  -1   89.59    4.90
   8   1  -1   83.59    4.80
   8   1  -1   83.79    4.30
   8   1  -1   84.19    5.30
  -8   1   1   88.29    5.30
   8   1  -1   82.49    3.60
  -8   1   1   82.89    4.10
  -8   1   1   89.39    4.70
   8   1  -1   82.39    4.40
   8   1  -1   81.49    5.50
  -7  -1   1  440.26   14.50
   7  -1  -1  441.76   13.70
  -7  -1   1  442.16   13.60
   7  -1  -1  423.46   13.70
   7  -1  -1  435.36   12.80
   7  -1  -1  439.56   14.10
   7  -1  -1  442.86   12.60
   7  -1  -1  459.65   12.60
   7  -1  -1  444.56   14.40
  -7  -1   1  423.56   12.90
  -7   1   1  423.26   12.60
  -7   1   1  439.76   13.20
  -7   1   1  419.26   13.80
   7   1  -1  429.96   12.10
   7   1  -1  447.06   14.20
   7   1  -1  441.56   13.40
   7   1  -1  420.06   11.90
   7   1  -1  446.66   12.90
   7   1  -1  436.16   12.90
   7   1  -1  422.76   13.40
   7   1  -1  426.36   14.30
   6  -1  -1   11.30    1.60
   6  -1  -1    8.00    1.90
  -6  -1   1    7.90    1.90
   6  -1  -1   10.50    1.50
   6  -1  -1   10.70    2.00
   6  -1  -1    6.30    1.70
   6  -1  -1   11.60    2.20
  -6  -1   1   15.70    2.00
   6  -1  -1    9.60    1.60
  -6  -1   1    7.10    1.70
   6   1  -1    9.50    1.80
   6   1  -1   13.40    1.90
   6   1  -1    7.90    1.20
   6   1  -1   10.40    1.80
   6   1  -1   11.50    1.50
   6   1  -1   13.80    2.30
  -6   1   1    8.20    1.40
  -6   1   1    3.90    1.70
   6   1  -1   10.00    1.70
   6   1  -1    9.70    2.00
   5  -1  -1  453.25   13.40
   5  -1  -1  467.45   12.60
  -5  -1   1  474.65   13.30
  -5  -1   1  446.16   12.90
  -5  -1   1  475.05   14.00
   5  -1  -1  440.46   13.50
   5  -1  -1  465.75   12.60
   5  -1  -1  448.66   12.70
   5  -1  -1  422.86   13.30
   5  -1  -1  458.75   13.80
   5   1  -1  450.75   13.60
   5   1  -1  462.15   11.90
  -5   1   1  452.25   12.60
   5   1  -1  440.46   13.00
  -5   1   1  438.06   13.40
   5   1  -1  448.06   12.30
   5   1  -1  440.96   13.80
  -5   1   1  466.35   12.80
   5   1  -1  476.05   12.90
   5   1  -1  454.85   13.10
   5   1  -1  440.56   12.80
   4  -1  -1   77.39    3.70
  -4  -1   1   83.49    4.10
  -4  -1   1   82.29    3.10
   4  -1  -1   81.39    3.20
   4  -1  -1   78.69    3.80
  -4  -1   1   87.89    4.10
   4  -1  -1   84.79    3.30
   4  -1  -1   82.79    3.30
   4  -1  -1   80.19    3.70
  -4  -1   1   85.39    3.70
  -4  -1   1   78.59    3.80
   4  -1  -1   80.19    3.40
  -4  -1   1   87.19    2.70
  -4  -1   1   83.19    3.50
   4   1  -1   81.69    3.50
   4   1  -1   88.79    3.70
  -4   1   1   88.69    3.50
   4   1  -1   80.19    4.10
   4   1  -1   84.99    2.70
   4   1  -1   92.89    3.60
   4   1  -1   83.19    3.60
  -4   1   1   83.09    3.30
   4   1  -1   82.39    3.90
   4   1  -1   83.99    3.10
  -4   1   1   85.29    3.90
  -3  -1   1  149.09    5.30
   3  -1  -1  152.58    5.30
  -3  -1   1  155.28    5.70
  -3  -1   1  144.29    4.80
  -3  -1   1  156.08    5.40
  -3  -1   1  147.89    4.50
  -3  -1   1  154.08    5.00
   3  -1  -1  154.68    4.70
  -3  -1   1  161.58    5.10
   3  -1  -1  148.89    4.70
   3  -1  -1  157.58    4.70
  -3  -1   1  148.29    4.90
   3  -1  -1  145.69    5.10
  -3   1   1  152.88    4.90
   3   1  -1  151.08    4.90
  -3   1   1  142.59    5.20
   3   1  -1  140.79    5.20
   3   1  -1  152.48    5.30
   3   1  -1  154.78    5.00
  -3   1   1  147.39    4.70
   3   1  -1  156.88    4.60
  -3   1   1  148.69    5.20
   3   1  -1  150.38    5.20
  -3   1   1  148.29    4.80
  -3   1   1  162.58    4.70
   2  -1  -1   12.80    1.30
  -2  -1   1   11.20    0.90
  -2  -1   1   14.20    1.30
  -2  -1   1   17.70    1.40
   2  -1  -1   10.20    1.10
  -2  -1   1   15.00    1.20
  -2  -1   1   15.80    1.50
  -2  -1   1   13.80    1.20
  -2  -1   1   11.90    1.00
  -2  -1   1   13.60    1.20
  -2   1   1   14.30    1.10
  -2   1   1   14.10    1.20
  -2   1   1   11.00    1.20
  -2   1   1   13.50    1.00
   2   1  -1   13.00    1.30
  -2   1   1   11.80    1.30
  -2   1   1   12.80    1.30
  -2   1   1   12.70    1.10
   1  -1  -1    0.70    0.40
  -1  -1   1    0.00    0.30
  -1  -1   1   -0.20    0.20
   1  -1  -1   -0.10    0.10
   1  -1  -1    0.10    0.20
  -1  -1   1    0.00    0.20
   1  -1  -1   -0.20    0.30
  -1  -1   1   -0.50    0.20
   1  -1  -1   -0.10    0.20
  -1  -1   1    0.10    0.30
   1  -1  -1   -0.30    0.20
  -1  -1   1   -0.10    0.20
   1  -1  -1   -0.60    0.10
  -1  -1   1   -0.30    0.20
   1  -1  -1   -0.20    0.20
   1   1  -1   -0.20    0.20
   1   1  -1    0.00    0.20
  -1   1   1   -0.10    0.30
   1   1  -1   -0.10    0.20
   1   1  -1   -0.30    0.20
  -1   1   1   -0.20    0.20
  -1   1   1    0.20    0.30
  -1   1   1   -0.40    0.20
   1   1  -1    0.00    0.30
  -1   1   1   -0.20    0.20
  -1   1   1    3.70    0.60
   1   1  -1    0.20    0.40
   1   1  -1   -0.30    0.20
   1   1  -1   -0.60    0.30
   1   1  -1    0.70    0.40
  -1   1   1   -0.40    0.20
  -1   1   1   -0.30    0.10
   1   1  -1   -0.10    0.20
   0  -1   1    0.00    0.10
   0  -1  -1    0.00    0.20
   0  -1  -1   -0.10    0.10
   0  -1   1   -0.20    0.20
   0  -1  -1    0.20    0.20
   0  -1  -1    0.00    0.10
   0  -1  -1    0.00    0.20
   0  -1  -1    0.00    0.20
   0   1  -1   -0.10    0.20
   0   1   1    0.30    0.20
   0   1   1    0.10    0.20
   0   1  -1    0.00    0.20
   0   1  -1    0.00    0.10
   0   1  -1    0.10    0.20
   0   1  -1   -0.20    0.20
   0   1  -1    0.00    0.20
   0   1   1    0.00    0.20
  -1  -1  -1  307.67    7.90
  -1  -1  -1  292.57    8.10
   2  -1   1   -0.20    0.30
  -2  -1  -1    1.10    0.70
  -2  -1  -1    0.50    0.60
   2  -1   1    0.20    0.30
  -2  -1  -1    0.40    0.40
  -2  -1  -1    0.80    0.70
  -2  -1  -1    1.40    0.50
  -2  -1  -1    1.10    0.50
   2   1   1   -0.20    0.20
  -2   1  -1    0.90    0.60
   2   1   1    0.20    0.30
   2   1   1   -0.40    0.20
   2   1   1    0.10    0.30
   2   1   1   -0.40    0.30
   2   1   1    1.50    0.60
  -2   1  -1    0.30    0.70
   2   1   1    0.70    0.40
   2   1   1   -0.40    0.30
   2   1   1   -0.30    0.30
  -3  -1  -1 1936.01   47.30
   3  -1   1 1464.85   46.60
   3  -1   1 1736.73   47.00
  -3  -1  -1 1940.51   46.40
  -3  -1  -1 1889.81   46.40
  -3  -1  -1 1939.61   46.20
  -3  -1  -1 1920.21   47.00
   3   1   1 1940.61   46.40
  -3   1  -1 1923.51   47.00
   3   1   1 1895.91   47.30
   3   1   1 1854.11   47.20
   3   1   1 1936.51   46.30
   3   1   1 1900.11   46.70
   4  -1   1   13.40    1.60
   4  -1   1   12.80    1.60
   4  -1   1   12.70    1.70
   4  -1   1   12.70    0.90
  -4  -1  -1   14.10    1.50
  -4  -1  -1   12.10    1.50
  -4  -1  -1   13.00    1.80
   4  -1   1   14.20    0.90
   4  -1   1   13.60    1.80
   4  -1   1   11.90    1.60
  -4  -1  -1   15.60    1.30
  -4   1  -1   12.30    1.00
   4   1   1   14.30    1.80
  -4   1  -1   10.60    1.60
   4   1   1   12.80    1.80
   4   1   1   13.40    1.40
   4   1   1   12.00    1.40
   4   1   1   14.50    1.60
   4   1   1   12.30    1.30
   4   1   1   12.10    1.90
   4   1   1   11.70    1.40
   5  -1   1  501.05   14.30
   5  -1   1  514.45   13.20
   5  -1   1  531.75   15.20
  -5  -1  -1  501.25   14.30
   5  -1   1  517.95   14.90
   5  -1   1  513.05   14.40
  -5  -1  -1  519.55   15.30
   5  -1   1  518.55   13.30
   5  -1   1  519.45   14.70
  -5  -1  -1  506.25   14.90
   5  -1   1  516.75   14.60
  -5  -1  -1  508.65   13.50
  -5   1  -1  508.35   14.80
   5   1   1  483.45   14.80
   5   1   1  495.05   15.10
   5   1   1  506.35   14.10
   5   1   1  517.15   15.30
  -5   1  -1  508.95   13.20
   5   1   1  497.85   13.70
   5   1   1  501.35   13.70
   5   1   1  519.35   14.20
  -6  -1  -1   99.19    4.50
   6  -1   1  107.29    4.60
  -6  -1  -1  104.29    5.20
   6  -1   1  105.39    4.80
   6  -1   1  105.09    3.60
   6  -1   1  107.79    4.90
   6  -1   1  107.09    5.10
   6  -1   1  108.19    4.70
   6  -1   1   98.19    5.20
  -6  -1  -1  108.29    5.40
   6  -1   1  105.09    3.70
  -6   1  -1  109.79    5.10
  -6   1  -1  113.49    5.00
   6   1   1  104.79    4.10
   6   1   1  105.09    4.50
   6   1   1  107.69    5.40
   6   1   1  111.59    4.20
  -6   1  -1  103.59    3.60
   6   1   1  102.69    4.10
   6   1   1  102.59    4.40
   6   1   1  103.39    5.10
   6   1   1  104.59    5.40
  -7  -1  -1  804.12   23.60
   7  -1   1  837.52   22.20
   7  -1   1  806.92   20.90
   7  -1   1  855.01   23.80
   7  -1   1  772.62   23.00
  -7  -1  -1  803.12   23.00
   7  -1   1  818.42   22.80
  -7  -1  -1  797.62   22.40
   7  -1   1  822.02   22.80
   7  -1   1  811.52   21.10
   7  -1   1  804.42   22.10
  -7   1  -1  801.52   21.00
  -7   1  -1  809.82   22.70
  -7   1  -1  799.12   22.90
   7   1   1  797.52   21.40
   7   1   1  801.52   23.60
   7   1   1  814.22   22.30
   7   1   1  818.62   21.50
   7   1   1  776.92   23.10
   7   1   1  804.92   21.50
   7   1   1  809.02   23.70
   7   1   1  788.92   22.20
   8  -1   1   27.90    2.90
  -8  -1  -1   33.10    4.10
  -8  -1  -1   34.10    3.80
   8  -1   1   29.80    3.40
   8  -1   1   30.10    2.10
  -8  -1  -1   28.90    3.20
   8  -1   1   25.40    3.30
   8  -1   1   31.50    3.30
   8  -1   1   25.00    2.20
   8  -1   1   24.90    3.50
   8  -1   1   26.40    2.90
   8   1   1   35.50    2.80
   8   1   1   31.00    2.40
   8   1   1   26.70    3.00
  -8   1  -1   26.50    2.20
   8   1   1   25.90    3.50
   8   1   1   31.90    3.80
   8   1   1   36.20    2.90
  -8   1  -1   32.20    3.70
   8   1   1   33.60    4.00
  -8   1  -1   37.80    3.80
   8   1   1   37.30    3.40
   9  -1   1   46.20    3.50
  -9  -1  -1   46.30    4.20
   9  -1   1   51.19    4.60
   9  -1   1   46.60    2.60
   9  -1   1   45.20    4.80
   9  -1   1   45.10    3.50
  -9  -1  -1   54.19    5.20
   9  -1   1   44.70    2.90
   9  -1   1   42.30    4.60
   9  -1   1   40.60    4.10
   9   1   1   43.10    4.80
  -9   1  -1   50.49    4.60
   9   1   1   49.40    3.20
   9   1   1   55.39    5.60
   9   1   1   46.90    4.10
   9   1   1   43.50    3.20
   9   1   1   47.70    4.80
  -9   1  -1   42.60    2.60
  -9   1  -1   45.90    4.40
   9   1   1   46.70    4.00
   9   1   1   39.70    2.90
  10  -1   1    2.10    1.90
  10  -1   1    3.10    2.40
  10  -1   1    4.20    1.90
  10  -1   1    4.20    1.40
 -10  -1  -1    1.90    2.20
 -10  -1  -1    1.40    1.80
  10  -1   1    5.70    2.30
  10  -1   1    2.70    2.10
  10  -1   1    5.20    1.60
  10  -1   1    1.90    1.80
  10   1   1    7.50    2.90
 -10   1  -1    5.10    2.30
  10   1   1    2.00    2.20
  10   1   1    3.60    1.60
  10   1   1    6.10    1.50
  10   1   1    5.70    1.80
  10   1   1    5.10    1.90
  10   1   1    6.20    2.50
 -10   1  -1    1.80    1.20
 -10   1  -1    1.50    2.30
  10   1   1    1.50    1.80
 -11  -1  -1   18.30    3.20
  11  -1   1   27.10    3.30
  11  -1   1   25.90    3.80
  11  -1   1   23.90    2.60
 -11  -1  -1   18.90    3.90
  11  -1   1   24.10    3.20
  11  -1   1   25.90    4.40
  11  -1   1   24.80    2.50
  11  -1   1   27.30    4.40
 -11  -1  -1   29.70    4.40
  11  -1   1   26.40    3.90
  11   1   1   26.90    3.60
  11   1   1   25.70    4.50
  11   1   1   27.20    2.90
  11   1   1   20.10    2.80
  11   1   1   21.70    2.70
  11   1   1   24.80    3.20
 -11   1  -1   25.20    4.10
  11   1   1   18.00    3.80
 -11   1  -1   26.90    3.90
  11   1   1   23.70    4.20
  11   1   1   21.30    3.30
  12  -1   1   -0.70    1.70
  12  -1   1    0.40    2.40
  12  -1   1   -0.80    1.60
  12  -1   1    0.80    2.00
 -12  -1  -1    3.50    2.60
  12  -1   1   -2.50    2.30
  12  -1   1   -0.50    1.90
  12  -1   1    0.30    1.80
  12   1   1   -0.70    1.60
  12   1   1    0.20    1.60
  12   1   1    1.70    2.70
  12   1   1   -2.10    1.80
  12   1   1    0.20    1.70
  12   1   1   -1.10    2.80
 -12   1  -1    0.20    2.30
  12   1   1   -0.50    1.90
  12   1   1   -0.30    2.50
 -12   1  -1    5.00    2.60
  13  -1   1  446.86   17.20
  13  -1   1  451.65   17.80
  13  -1   1  433.16   16.00
  13  -1   1  418.96   13.80
 -13  -1  -1  440.76   16.40
  13  -1   1  466.85   16.30
  13  -1   1  453.05   17.90
  13  -1   1  437.46   14.50
  13  -1   1  447.36   14.60
  13   1   1  429.26   17.80
  13   1   1  413.36   15.40
  13   1   1  434.16   14.40
  13   1   1  441.76   15.60
  13   1   1  433.86   14.60
  13   1   1  431.56   17.00
 -13   1  -1  415.26   16.00
 -13   1  -1  431.36   16.30
  13   1   1  428.56   13.70
  13   1   1  445.86   17.90
  14  -1   1    3.90    3.00
  14  -1   1    2.10    2.60
  14  -1   1    1.30    2.90
  14  -1   1   -0.40    2.00
  14  -1   1   -3.70    2.60
  14  -1   1    3.00    3.40
 -14  -1  -1   -4.30    2.30
  14  -1   1   -2.20    2.00
 -14   1  -1    2.40    2.90
  14   1   1   -2.30    2.90
  14   1   1    4.20    2.50
 -14   1  -1    0.30    2.60
  14   1   1    3.00    2.30
  14   1   1    2.30    3.50
  14   1   1    2.60    2.40
  14   1   1    2.50    2.90
  15  -1   1  256.57   13.80
 -15  -1  -1  257.97   12.50
  15  -1   1  262.97   12.20
  15  -1   1  240.38    9.90
  15  -1   1  228.48   11.60
  15  -1   1  254.67   13.20
  15  -1   1  245.98   13.70
  15   1   1  248.78   13.60
  15   1   1  240.38   13.10
 -15   1  -1  251.77   12.50
  15   1   1  251.87   13.90
  15   1   1  258.07   11.60
  15   1   1  256.27   10.50
  15   1   1  251.37   11.60
  16  -1   1   18.00    4.60
  16  -1   1   11.40    5.30
  16  -1   1   20.20    5.30
 -16  -1  -1   19.00    4.90
  16  -1   1   10.80    3.70
  16  -1   1   12.60    3.30
  16   1   1    8.10    4.80
  16   1   1   20.30    5.40
 -16   1  -1   11.60    4.60
  16   1   1   12.20    3.40
  16   1   1   19.90    4.40
  16   1   1   16.10    3.90
  17  -1   1  250.87   14.50
  17  -1   1  262.47   15.60
  17  -1   1  287.07   13.50
 -17  -1  -1  264.27   13.90
  17  -1   1  285.17   11.40
  17  -1   1  267.17   13.40
  17   1   1  262.57   15.70
  17   1   1  270.07   14.70
  17   1   1  265.57   11.60
 -17   1  -1  297.77   14.50
  17   1   1  241.98   12.50
  18  -1   1    4.40    4.40
  18  -1   1    2.70    3.50
 -18  -1  -1   -0.30    3.90
  18  -1   1   17.40    6.40
  18  -1   1    0.30    3.00
  18   1   1    5.20    4.70
  18   1   1    6.30    3.50
  18   1   1    8.30    6.00
 -18   1  -1    7.00    4.90
  19  -1   1    7.30    5.90
  19  -1   1    2.60    3.30
  19  -1   1   -5.80    4.10
  19   1   1    4.90    3.80
  19   1   1    1.00    5.90
  19   1   1    0.50    4.90
  20  -1   1    4.40    6.50
  20  -1   1    7.50    5.30
  20   1   1   15.10    4.40
  20   1   1   13.80    6.10
  20   1   1    3.50    6.20
  20  -2  -1    3.50    3.60
  20  -2  -1   -2.30    5.00
 -20  -2   1    2.80    5.20
  20  -2  -1   -1.90    5.50
  20  -2  -1    1.00    4.50
  20   2  -1    0.00    3.90
  20   2  -1   -1.60    5.30
  20   2  -1   -5.00    4.80
 -20   2   1   -2.30    5.00
 -19  -2   1  196.78   13.80
  19  -2  -1  225.08   13.50
  19  -2  -1  211.98   14.30
  19  -2  -1  231.38   15.50
  19  -2  -1  231.98   11.30
 -19   2   1  228.28   14.50
  19   2  -1  212.98   15.60
  19   2  -1  231.68   12.10
  19   2  -1  216.28   14.60
  18  -2  -1    1.70    3.10
  18  -2  -1    4.00    4.00
  18  -2  -1    0.10    4.90
 -18  -2   1    4.00    4.60
  18  -2  -1   -4.30    3.70
  18   2  -1   -7.90    2.80
 -18   2   1   -7.80    3.90
  18   2  -1    1.80    4.50
  18   2  -1   -4.80    4.60
  17  -2  -1  154.58   10.40
  17  -2  -1  137.59    9.90
  17  -2  -1  150.78    8.50
 -17  -2   1  130.89   10.60
  17  -2  -1  156.48   13.50
  17  -2  -1  153.58   11.40
  17   2  -1  157.08   11.40
  17   2  -1  139.79    9.00
 -17   2   1  138.19   10.90
  17   2  -1  134.79   12.60
  17   2  -1  152.08    9.70
  16  -2  -1    1.50    3.60
  16  -2  -1    5.90    3.40
 -16  -2   1    0.20    3.70
  16  -2  -1    0.20    4.00
  16  -2  -1    1.80    2.50
  16  -2  -1    6.40    3.70
  16   2  -1   -3.60    4.00
 -16   2   1   -2.50    3.70
  16   2  -1    1.60    2.90
  16   2  -1    3.40    3.00
  16   2  -1   -1.40    3.60
  16   2  -1    2.10    2.90
  15  -2  -1  201.58   11.10
  15  -2  -1  181.58   10.70
  15  -2  -1  210.88   12.00
 -15  -2   1  198.38   11.40
  15  -2  -1  201.18    9.00
  15  -2  -1  201.48   12.30
 -15   2   1  211.28   11.60
  15   2  -1  209.48   12.30
  15   2  -1  210.78   12.00
  15   2  -1  162.78   11.60
  15   2  -1  197.38   10.20
  15   2  -1  204.58   10.30
  15   2  -1  188.08    9.60
  14  -2  -1    6.50    2.50
  14  -2  -1    2.80    2.90
  14  -2  -1    3.30    2.40
 -14  -2   1    6.20    3.40
  14  -2  -1    7.20    3.70
  14  -2  -1    8.90    3.70
  14  -2  -1    5.60    3.10
  14   2  -1   10.30    3.90
  14   2  -1   11.20    4.40
 -14   2   1    7.90    3.60
  14   2  -1   11.40    3.20
  14   2  -1    0.00    3.40
  14   2  -1    9.60    3.10
  14   2  -1    9.00    3.00
  13  -2  -1  634.44   21.60
  13  -2  -1  691.73   19.90
  13  -2  -1  627.14   21.60
  13  -2  -1  677.13   19.80
 -13  -2   1  629.24   22.00
  13  -2  -1  636.34   22.30
  13  -2  -1  635.24   22.90
  13  -2  -1  603.54   19.20
  13   2  -1  641.64   20.20
  13   2  -1  624.74   20.70
  13   2  -1  628.54   23.00
  13   2  -1  638.44   22.40
  13   2  -1  631.04   23.00
  13   2  -1  633.04   20.80
 -13   2   1  653.83   22.00
  12  -2  -1    4.40    2.90
  12  -2  -1    5.40    2.00
  12  -2  -1    5.10    3.00
  12  -2  -1    7.80    1.80
  12  -2  -1    7.30    2.70
  12  -2  -1    3.50    2.60
  12  -2  -1    5.50    2.20
 -12  -2   1    4.50    2.80
  12   2  -1    1.50    2.90
  12   2  -1    5.10    2.50
 -12   2   1    1.10    2.80
  12   2  -1    2.60    2.80
  12   2  -1    2.70    2.20
  12   2  -1    3.00    2.20
  12   2  -1    5.10    2.90
  11  -2  -1  895.71   27.60
  11  -2  -1  887.11   26.50
  11  -2  -1  880.01   26.50
  11  -2  -1  885.91   23.50
 -11  -2   1  847.32   24.90
  11  -2  -1  869.71   24.40
 -11  -2   1  876.91   26.80
  11  -2  -1  887.21   27.10
 -11  -2   1  894.01   26.20
  11  -2  -1  875.01   24.90
  11  -2  -1  884.61   24.00
  11   2  -1  854.01   27.40
  11   2  -1  868.01   25.60
  11   2  -1  830.82   25.00
  11   2  -1  859.11   27.50
  11   2  -1  868.41   25.60
  11   2  -1  887.41   27.20
 -11   2   1  854.71   25.40
  11   2  -1  812.52   24.60
  11   2  -1  885.31   22.80
  11   2  -1  871.91   23.80
 -11   2   1  897.91   26.70
  10  -2  -1    9.80    2.70
  10  -2  -1    8.10    2.00
  10  -2  -1    6.20    2.80
 -10  -2   1    9.10    2.10
  10  -2  -1   12.00    2.10
 -10  -2   1   11.00    3.00
  10  -2  -1    8.00    2.80
  10  -2  -1    8.70    1.70
  10  -2  -1    6.60    2.10
 -10  -2   1   10.50    2.50
  10  -2  -1   11.40    2.80
  10   2  -1   10.80    2.40
 -10   2   1   10.80    3.10
  10   2  -1   11.80    2.60
 -10   2   1    9.70    2.50
  10   2  -1   13.30    3.30
  10   2  -1    8.00    2.70
  10   2  -1    6.90    2.90
  10   2  -1    8.60    2.10
   9  -2  -1  760.22   22.20
   9  -2  -1  731.93   22.90
   9  -2  -1  728.33   22.50
  -9  -2   1  747.83   21.10
   9  -2  -1  735.03   22.20
   9  -2  -1  685.03   20.30
   9  -2  -1  718.03   20.20
  -9  -2   1  736.23   21.70
   9  -2  -1  745.73   19.70
   9  -2  -1  743.83   21.10
   9   2  -1  711.83   21.00
   9   2  -1  730.93   22.60
   9   2  -1  727.83   23.00
   9   2  -1  728.03   20.10
  -9   2   1  712.73   21.10
   9   2  -1  730.43   19.20
   9   2  -1  772.32   21.10
   9   2  -1  735.63   22.90
  -9   2   1  751.62   22.50
   9   2  -1  739.03   21.40
   9   2  -1  746.43   21.40
   8  -2  -1   -0.70    1.10
   8  -2  -1   -0.50    1.60
   8  -2  -1   -0.20    1.50
  -8  -2   1   -1.40    1.20
   8  -2  -1   -0.30    1.10
  -8  -2   1    0.50    1.60
   8  -2  -1   -0.70    1.00
  -8  -2   1    0.20    1.10
   8  -2  -1    0.10    1.50
   8  -2  -1   -1.20    0.90
   8  -2  -1   -0.10    1.20
   8  -2  -1    0.30    1.60
   8   2  -1   -0.10    1.60
   8   2  -1    1.10    1.50
   8   2  -1   -0.70    1.50
  -8   2   1    1.60    1.70
  -8   2   1    0.40    1.10
   8   2  -1    0.60    1.80
   8   2  -1    0.30    1.30
   8   2  -1    1.30    1.30
   8   2  -1    0.90    1.00
  -8   2   1   -2.20    1.30
   8   2  -1   -0.60    1.30
   7  -2  -1  128.29    4.40
  -7  -2   1  120.99    6.30
  -7  -2   1  120.49    5.50
  -7  -2   1  112.19    5.20
   7  -2  -1  119.99    5.80
   7  -2  -1  124.39    6.00
   7  -2  -1  128.69    5.40
   7  -2  -1  119.69    4.70
   7  -2  -1  118.69    4.80
   7  -2  -1  122.49    6.20
   7  -2  -1  117.39    4.70
   7  -2  -1  119.39    5.90
   7   2  -1  123.49    6.40
  -7   2   1  116.29    4.80
   7   2  -1  126.79    5.30
  -7   2   1  126.89    5.30
   7   2  -1  133.39    5.50
   7   2  -1  107.49    5.20
   7   2  -1  112.49    6.00
   7   2  -1  120.69    5.40
   7   2  -1  124.29    6.30
   7   2  -1  121.09    4.70
  -7   2   1  120.39    6.00
   6  -2  -1    2.80    1.50
   6  -2  -1    0.80    1.00
   6  -2  -1    2.70    1.20
  -6  -2   1    2.60    1.30
  -6  -2   1    1.90    1.50
   6  -2  -1    2.20    1.50
   6  -2  -1    1.90    1.50
  -6  -2   1    0.00    1.20
   6  -2  -1    4.10    1.70
   6  -2  -1   -0.60    0.80
   6  -2  -1    1.10    1.00
   6  -2  -1    1.20    1.20
   6   2  -1    3.10    1.30
   6   2  -1    2.50    1.30
   6   2  -1    1.90    1.20
   6   2  -1    0.60    1.20
   6   2  -1   -0.20    1.50
   6   2  -1    2.40    1.00
   6   2  -1    1.10    1.60
   6   2  -1    1.30    1.50
  -6   2   1    1.20    1.00
  -6   2   1    1.10    1.50
   5  -2  -1   73.09    3.20
   5  -2  -1   68.69    4.00
  -5  -2   1   77.39    4.30
  -5  -2   1   71.19    3.70
   5  -2  -1   74.29    2.80
  -5  -2   1   72.79    3.30
   5  -2  -1   73.49    4.00
   5  -2  -1   65.89    3.90
   5  -2  -1   74.19    3.40
  -5  -2   1   63.39    4.00
  -5  -2   1   75.39    3.70
   5  -2  -1   69.99    3.60
   5  -2  -1   72.49    3.20
   5  -2  -1   78.59    3.30
   5   2  -1   73.89    3.30
   5   2  -1   70.19    4.10
   5   2  -1   76.39    3.60
   5   2  -1   69.59    4.10
   5   2  -1   77.79    3.70
  -5   2   1   77.99    4.10
  -5   2   1   70.59    3.10
   5   2  -1   70.49    3.60
   5   2  -1   72.19    4.20
   5   2  -1   74.79    3.60
  -5   2   1   68.49    3.20
   5   2  -1   71.09    3.10
   4  -2  -1    0.70    0.90
  -4  -2   1   -0.30    0.90
  -4  -2   1    0.20    0.90
   4  -2  -1   -0.30    0.70
   4  -2  -1    0.50    0.60
  -4  -2   1    1.60    1.00
   4  -2  -1   -0.80    1.00
  -4  -2   1    0.20    0.80
   4  -2  -1    0.00    1.10
  -4  -2   1    0.70    0.90
   4  -2  -1    0.30    0.80
   4  -2  -1    0.00    0.70
  -4  -2   1   -0.20    1.20
   4  -2  -1    0.70    0.80
  -4  -2   1   -0.60    1.00
   4   2  -1    0.20    0.90
  -4   2   1    0.50    0.80
   4   2  -1    0.30    0.90
   4   2  -1   -1.10    0.80
   4   2  -1    0.00    0.90
   4   2  -1    0.00    1.10
  -4   2   1   -0.50    1.10
   4   2  -1    1.60    1.10
  -4   2   1    0.40    1.10
   4   2  -1   -0.40    0.80
   4   2  -1    0.60    1.00
   4   2  -1   -0.20    1.00
  -4   2   1    0.10    0.70
   3  -2  -1  100.09    3.60
   3  -2  -1  104.29    4.20
  -3  -2   1  124.19    4.60
  -3  -2   1  106.69    4.10
   3  -2  -1  107.89    3.90
  -3  -2   1   99.89    3.80
   3  -2  -1  101.29    3.40
   3  -2  -1  106.19    4.20
  -3  -2   1  100.09    4.30
  -3  -2   1   95.09    3.70
   3  -2  -1   96.19    4.00
   3  -2  -1   98.89    3.90
   3  -2  -1  107.89    3.60
   3  -2  -1  102.29    3.60
   3  -2  -1  103.59    3.20
  -3  -2   1   97.39    4.30
  -3  -2   1  101.59    3.80
  -3  -2   1  112.69    3.90
   3   2  -1  104.79    4.00
   3   2  -1  102.19    4.30
   3   2  -1   98.39    3.70
   3   2  -1  104.69    4.10
   3   2  -1  101.39    3.70
  -3   2   1  105.99    4.30
   3   2  -1  105.09    4.20
   3   2  -1  107.39    4.20
  -3   2   1  100.79    3.60
  -3   2   1  107.99    4.10
  -3   2   1   98.29    3.20
   3   2  -1  105.99    3.80
  -3   2   1  105.09    4.10
  -3   2   1   94.99    3.60
   3   2  -1  102.19    3.80
  -2  -2   1   12.00    1.50
   2  -2  -1   12.90    1.20
   2  -2  -1    9.10    1.10
  -2  -2   1   11.50    1.50
  -2  -2   1   16.00    1.60
  -2  -2   1   11.70    1.50
  -2  -2   1   13.20    1.40
  -2  -2   1   13.20    1.40
  -2  -2   1   13.80    1.50
   2  -2  -1   10.10    1.30
  -2  -2   1    9.20    1.30
   2  -2  -1   12.40    1.50
  -2  -2   1   10.10    1.30
   2  -2  -1    6.10    1.10
  -2   2   1   12.80    1.30
   2   2  -1   12.00    1.30
  -2   2   1   12.10    1.30
  -2   2   1   10.30    1.40
   2   2  -1   11.00    1.40
  -2   2   1   11.70    1.00
  -2   2   1   13.60    1.40
  -2   2   1   11.90    1.50
  -2   2   1   13.70    1.30
  -2   2   1   13.30    1.30
   2   2  -1    6.70    1.30
  -2   2   1   11.70    1.50
   2   2  -1   10.90    1.40
   2   2  -1    9.50    1.50
   2   2  -1   14.70    1.50
   2   2  -1    8.90    1.40
   1   2  -1 3163.68   78.09
   0  -2  -1    1.10    0.60
   0  -2   1    3.60    0.70
   0  -2  -1   -1.80    0.30
   0  -2  -1   -1.80    0.30
   0  -2  -1   -1.70    0.30
   0  -2  -1   -0.90    0.30
   0  -2   1   -2.00    0.30
   0  -2   1   -1.80    0.20
   0  -2   1   -1.80    0.30
   0  -2   1   -1.90    0.20
   0  -2  -1   -1.80    0.30
   0  -2   1   -2.00    0.30
   0  -2  -1   -2.10    0.20
   0  -2   1   -1.80    0.30
   0  -2  -1   -1.00    0.40
   0  -2   1   -1.50    0.30
   0  -2   1   -1.90    0.20
   0  -2  -1    3.60    0.70
   0   2   1   -1.70    0.30
   0   2  -1    3.50    0.70
   0   2  -1    3.00    0.80
   0   2  -1   -2.00    0.30
   0   2   1   -0.50    0.50
   0   2  -1    2.00    0.70
   0   2   1   -1.70    0.20
   0   2   1    3.40    0.80
   0   2   1   -1.80    0.30
   0   2  -1   -2.10    0.20
   0   2  -1    3.20    0.70
   0   2   1    4.20    0.90
   0   2   1   -1.90    0.20
   0   2   1   -2.00    0.30
   0   2   1   -1.90    0.20
   0   2  -1   -1.90    0.20
   0   2   1   -2.20    0.20
  -2  -2  -1    0.90    0.90
   2  -2   1   -0.60    0.30
   2  -2   1   -0.60    0.40
   2  -2   1   -0.70    0.30
   2  -2   1   -0.40    0.40
  -2  -2  -1    1.30    0.70
  -2  -2  -1    0.60    0.40
  -2  -2  -1    1.20    0.60
   2  -2   1   -0.60    0.30
  -2  -2  -1    2.20    0.80
  -2  -2  -1    1.00    0.70
   2  -2   1   -0.40    0.50
  -2  -2  -1   -0.10    0.80
  -2  -2  -1    0.90    0.70
   2  -2   1   -0.30    0.30
  -2   2  -1    0.70    0.70
   2   2   1    0.10    0.50
   2   2   1    0.50    0.60
   2   2   1    2.00    0.80
   2   2   1   -0.70    0.50
   2   2   1   -0.20    0.50
   2   2   1    0.70    0.50
   2   2   1   -0.40    0.40
   2   2   1   -0.70    0.50
   2   2   1    0.60    0.80
  -2   2  -1    1.50    0.90
   2   2   1    2.00    0.80
  -2   2  -1    0.90    0.40
  -3  -2  -1  252.17    7.80
   3  -2   1  268.27    8.00
   3  -2   1  255.67    6.80
  -3  -2  -1  259.17    7.50
  -3  -2  -1  255.67    8.20
   3  -2   1  258.87    7.60
  -3  -2  -1  266.57    8.00
   3  -2   1  260.97    8.10
  -3  -2  -1  251.97    7.60
   3  -2   1  259.97    6.80
   3  -2   1  262.87    7.90
  -3  -2  -1  253.27    7.10
  -3  -2  -1  264.47    7.10
   3   2   1  255.97    7.00
   3   2   1  249.88    7.60
  -3   2  -1  245.78    8.00
   3   2   1  252.77    7.90
   3   2   1  258.97    7.10
   3   2   1  256.37    7.00
  -3   2  -1  255.47    7.90
   3   2   1  261.67    7.60
   3   2   1  251.77    7.80
   3   2   1  258.07    8.20
  -3   2  -1  258.17    6.80
   3   2   1  263.27    8.30
   3   2   1  258.77    7.80
   4  -2   1   69.99    2.40
   4  -2   1   66.89    3.40
  -4  -2  -1   72.39    2.90
  -4  -2  -1   78.49    3.90
   4  -2   1   70.89    3.40
   4  -2   1   74.09    3.10
   4  -2   1   71.99    3.60
   4  -2   1   67.79    3.60
  -4  -2  -1   70.59    2.90
   4  -2   1   72.49    2.40
  -4  -2  -1   70.39    3.00
  -4  -2  -1   69.89    3.20
  -4  -2  -1   72.99    3.80
   4   2   1   72.29    3.80
  -4   2  -1   71.69    2.40
   4   2   1   67.29    2.80
   4   2   1   73.69    3.20
   4   2   1   70.09    2.80
   4   2   1   70.09    2.60
  -4   2  -1   72.89    3.70
   4   2   1   73.49    3.20
  -4   2  -1   75.39    3.50
   4   2   1   78.49    3.90
   4   2   1   75.19    3.60
   5  -2   1  117.59    5.20
  -5  -2  -1  109.59    5.10
   5  -2   1  109.59    3.50
  -5  -2  -1  103.29    4.00
   5  -2   1  107.89    4.80
   5  -2   1  108.29    4.90
   5  -2   1  108.19    3.40
  -5  -2  -1  111.39    4.30
  -5  -2  -1  105.39    4.20
   5  -2   1  106.39    4.60
  -5  -2  -1  106.39    5.10
  -5  -2  -1  103.59    4.10
   5  -2   1  105.89    4.60
   5   2   1  107.89    4.90
   5   2   1  102.49    4.00
   5   2   1  107.59    4.30
   5   2   1  105.69    4.30
   5   2   1  112.59    5.30
  -5   2  -1  110.99    5.00
   5   2   1  108.99    4.10
  -5   2  -1  100.09    3.40
   5   2   1  109.59    5.20
   6  -2   1   31.00    3.10
  -6  -2  -1   33.50    2.70
   6  -2   1   27.20    3.00
   6  -2   1   32.30    1.70
   6  -2   1   33.30    2.80
   6  -2   1   30.20    2.90
  -6  -2  -1   33.30    3.50
   6  -2   1   34.90    3.50
   6  -2   1   29.30    3.00
  -6  -2  -1   38.20    3.70
   6  -2   1   30.60    1.80
  -6  -2  -1   31.00    2.60
   6   2   1   28.10    3.20
   6   2   1   41.70    4.00
   6   2   1   24.20    2.90
   6   2   1   32.30    2.60
   6   2   1   29.20    2.40
   6   2   1   29.90    2.50
  -6   2  -1   31.10    1.80
   6   2   1   31.40    2.40
  -6   2  -1   32.10    3.30
  -6   2  -1   33.70    3.20
  -7  -2  -1 1585.24   41.70
   7  -2   1 1492.65   41.20
  -7  -2  -1 1540.25   40.50
  -7  -2  -1 1538.25   40.10
   7  -2   1 1574.34   40.60
   7  -2   1 1535.45   39.20
   7  -2   1 1543.85   42.00
   7  -2   1 1506.95   41.30
   7  -2   1 1535.05   39.00
  -7  -2  -1 1590.74   42.20
   7  -2   1 1590.44   40.90
   7  -2   1 1590.74   41.70
   7   2   1 1562.24   42.20
  -7   2  -1 1548.45   39.10
  -7   2  -1 1573.44   41.60
   7   2   1 1587.44   40.30
   7   2   1 1552.64   42.10
   7   2   1 1586.64   39.50
  -7   2  -1 1594.84   41.00
   7   2   1 1536.95   40.20
   7   2   1 1562.24   41.50
   7   2   1 1599.64   40.20
   7   2   1 1531.95   40.30
   8  -2   1   68.49    4.20
  -8  -2  -1   67.69    4.80
   8  -2   1   71.29    3.20
   8  -2   1   63.49    4.50
   8  -2   1   64.19    4.70
   8  -2   1   63.99    4.00
  -8  -2  -1   77.79    5.20
   8  -2   1   70.99    3.00
   8  -2   1   74.99    4.70
  -8  -2  -1   70.69    4.10
   8  -2   1   73.49    5.20
  -8  -2  -1   69.09    3.80
   8   2   1   71.69    3.90
   8   2   1   73.89    4.00
   8   2   1   69.49    3.80
  -8   2  -1   65.99    4.40
  -8   2  -1   65.79    3.00
   8   2   1   66.59    5.10
   8   2   1   67.29    3.30
   8   2   1   72.09    4.00
   8   2   1   80.39    5.10
  -8   2  -1   75.49    4.90
   8   2   1   59.49    5.40
  -9  -2  -1 1552.44   43.40
   9  -2   1 1598.94   44.20
  -9  -2  -1 1617.64   42.40
   9  -2   1 1559.34   43.10
   9  -2   1 1571.64   43.50
   9  -2   1 1599.94   42.00
   9  -2   1 1615.74   40.40
   9  -2   1 1556.94   40.70
   9  -2   1 1620.24   43.10
  -9  -2  -1 1631.54   43.60
   9  -2   1 1604.44   42.30
   9   2   1 1577.44   44.10
  -9   2  -1 1614.64   43.50
   9   2   1 1591.34   41.70
  -9   2  -1 1566.64   40.40
   9   2   1 1580.04   44.30
   9   2   1 1589.44   42.10
   9   2   1 1617.24   42.10
   9   2   1 1601.94   40.80
   9   2   1 1642.94   42.00
   9   2   1 1606.34   41.50
   9   2   1 1607.34   43.60
  -9   2  -1 1557.74   42.60
  10  -2   1    7.00    2.50
  10  -2   1    0.20    1.90
  10  -2   1    5.90    2.10
  10  -2   1    0.70    2.10
  10  -2   1    2.50    2.10
  10  -2   1    3.80    1.40
 -10  -2  -1    5.70    2.70
  10  -2   1    3.50    1.20
  10  -2   1    3.20    1.90
 -10  -2  -1    5.00    2.00
  10   2   1    3.70    1.70
  10   2   1    6.90    1.50
  10   2   1    3.10    1.70
  10   2   1    3.50    1.60
 -10   2  -1    5.10    3.50
 -10   2  -1    0.20    1.80
  10   2   1    3.70    1.50
  10   2   1    5.00    2.60
  10   2   1    2.60    1.70
  10   2   1    2.60    2.30
  10   2   1    1.40    2.20
 -10   2  -1    1.50    1.00
  11  -2   1 1315.47   37.00
  11  -2   1 1330.97   37.00
 -11  -2  -1 1316.27   36.30
  11  -2   1 1387.96   36.00
  11  -2   1 1297.97   37.70
  11  -2   1 1331.87   35.10
  11  -2   1 1308.27   38.30
  11  -2   1 1258.97   35.30
 -11  -2  -1 1279.77   36.90
  11  -2   1 1322.87   33.70
  11  -2   1 1329.67   34.30
  11   2   1 1283.27   35.90
  11   2   1 1324.47   38.50
  11   2   1 1324.67   37.70
  11   2   1 1282.57   35.80
  11   2   1 1301.57   35.30
 -11   2  -1 1251.07   36.40
 -11   2  -1 1296.57   36.90
  11   2   1 1289.07   34.10
  11   2   1 1282.17   35.30
  11   2   1 1310.57   38.40
  11   2   1 1300.17   34.80
  12  -2   1   32.70    3.50
  12  -2   1   32.30    4.40
  12  -2   1   22.10    4.40
 -12  -2  -1   33.30    4.60
 -12  -2  -1   25.60    4.30
  12  -2   1   39.30    4.70
  12  -2   1   40.70    4.40
  12  -2   1   29.40    4.70
  12  -2   1   32.60    3.70
  12  -2   1   28.30    3.00
  12   2   1   34.40    5.00
 -12   2  -1   21.10    4.00
  12   2   1   29.70    3.80
  12   2   1   33.90    5.50
 -12   2  -1   25.80    4.10
  12   2   1   29.60    3.50
  12   2   1   30.30    2.90
  12   2   1   31.90    4.00
  12   2   1   25.90    3.40
  12   2   1   30.10    4.90
  13  -2   1   36.00    3.50
  13  -2   1   39.50    5.70
  13  -2   1   45.30    5.40
  13  -2   1   36.20    4.20
  13  -2   1   33.50    5.40
  13  -2   1   37.40    5.10
  13  -2   1   41.10    4.60
 -13  -2  -1   43.20    5.60
  13  -2   1   37.10    4.20
  13   2   1   32.50    3.90
 -13   2  -1   39.10    5.30
  13   2   1   37.70    4.30
 -13   2  -1   33.60    5.10
  13   2   1   43.00    4.70
  13   2   1   33.80    5.70
  13   2   1   34.20    5.30
  13   2   1   33.70    5.70
  13   2   1   42.20    4.70
  14  -2   1   15.60    3.90
  14  -2   1   22.80    5.20
  14  -2   1    9.50    2.90
  14  -2   1   16.10    2.80
 -14  -2  -1   10.80    4.00
  14  -2   1   12.00    3.50
  14  -2   1   15.50    4.30
  14   2   1    9.00    3.90
  14   2   1   18.90    3.80
  14   2   1   11.30    3.10
 -14   2  -1   13.10    3.90
  14   2   1    8.60    4.30
  14   2   1    5.90    3.90
 -14   2  -1   14.10    4.10
  14   2   1   13.40    3.20
  15  -2   1    3.60    3.70
 -15  -2  -1    5.70    3.80
  15  -2   1    2.90    3.60
  15  -2   1    3.70    3.00
  15  -2   1    6.10    2.50
  15  -2   1    3.80    3.30
  15  -2   1   -0.20    3.70
  15   2   1    2.40    3.90
  15   2   1    6.70    3.90
  15   2   1    0.90    2.50
  15   2   1    7.10    3.00
  15   2   1    7.60    3.10
 -15   2  -1    3.30    3.80
  15   2   1    5.90    4.00
  16  -2   1    2.30    3.50
  16  -2   1    7.90    2.90
  16  -2   1    5.60    3.50
  16  -2   1   10.30    4.30
 -16  -2  -1   13.80    4.50
  16  -2   1   -0.80    4.40
  16   2   1    6.20    4.40
  16   2   1    3.00    4.30
 -16   2  -1    2.90    3.70
  16   2   1    1.40    4.40
  16   2   1    9.70    3.50
  16   2   1    6.50    3.30
  17  -2   1  304.87   12.00
  17  -2   1  310.57   16.80
 -17  -2  -1  291.87   14.80
  17  -2   1  311.27   14.80
  17  -2   1  313.47   16.10
  17  -2   1  306.57   14.70
  17   2   1  309.37   12.90
  17   2   1  278.67   15.50
  17   2   1  310.77   12.90
 -17   2  -1  293.67   14.90
  17   2   1  323.47   17.50
 -18  -2  -1    1.10    4.10
  18  -2   1   -0.20    4.10
  18  -2   1    4.30    2.90
  18  -2   1   -1.50    4.60
  18  -2   1    1.10    3.80
  18   2   1    1.30    3.30
 -18   2  -1   -1.10    4.00
  18   2   1    3.30    4.90
  18   2   1    7.00    4.80
  19  -2   1  337.67   19.40
  19  -2   1  341.27   16.80
  19  -2   1  358.96   18.60
  19  -2   1  372.86   14.10
  19   2   1  358.96   18.70
  19   2   1  366.16   14.90
  19   2   1  379.66   20.50
  20  -2   1    7.80    6.30
  20  -2   1   -1.60    2.90
  20  -2   1   -2.90    4.80
  20   2   1   -0.10    5.70
  20   2   1   -7.40    4.30
  20   2   1    2.50    3.60
  20  -3  -1   -9.00    4.80
  20  -3  -1    2.80    4.90
 -20  -3   1    4.00    5.60
  20  -3  -1   -1.00    3.30
  20  -3  -1    2.20    4.50
  20   3  -1   -0.20    5.90
  20   3  -1    4.30    4.30
  20   3  -1    7.40    5.50
 -20   3   1   -3.60    5.10
  19  -3  -1   49.50    8.60
  19  -3  -1   59.49    8.30
  19  -3  -1   32.90    8.10
 -19  -3   1   36.40    7.70
  19  -3  -1   46.30    5.80
  19   3  -1   48.80    6.70
  19   3  -1   44.40    8.90
  19   3  -1   48.40    8.30
 -19   3   1   53.09    9.00
  18  -3  -1    7.40    3.40
  18  -3  -1   10.80    4.70
 -18  -3   1    5.90    4.70
  18  -3  -1    0.60    4.30
  18  -3  -1   11.60    5.80
 -18   3   1    8.20    5.20
  18   3  -1   11.70    5.50
  18   3  -1   11.40    4.30
  18   3  -1    3.70    5.30
 -17  -3   1  330.37   16.50
  17  -3  -1  331.27   13.30
  17  -3  -1  335.27   15.90
  17  -3  -1  359.16   17.30
  17  -3  -1  357.56   16.40
  17   3  -1  356.26   14.80
  17   3  -1  361.26   15.20
  17   3  -1  367.06   18.40
 -17   3   1  346.17   16.80
  17   3  -1  329.87   17.00
  16  -3  -1   49.10    7.40
  16  -3  -1   53.19    5.20
  16  -3  -1   53.39    6.90
 -16  -3   1   50.49    7.30
  16  -3  -1   63.59    7.40
 -16   3   1   64.79    8.00
  16   3  -1   53.19    6.30
  16   3  -1   51.09    7.80
  16   3  -1   62.59    6.50
  16   3  -1   66.39    8.20
  16   3  -1   61.99    6.60
  15  -3  -1  314.07   14.20
  15  -3  -1  276.87   11.20
  15  -3  -1  308.37   15.20
  15  -3  -1  302.97   13.90
 -15  -3   1  281.67   14.00
  15  -3  -1  303.57   14.50
  15   3  -1  313.77   12.90
  15   3  -1  312.27   15.50
  15   3  -1  273.57   15.10
  15   3  -1  298.47   14.60
  15   3  -1  273.87   12.30
 -15   3   1  309.07   14.40
  15   3  -1  289.27   12.70
  14  -3  -1   16.70    4.80
 -14  -3   1   18.20    4.60
  14  -3  -1   14.40    2.90
  14  -3  -1   15.10    3.40
  14  -3  -1   13.10    3.80
  14  -3  -1   23.60    5.20
  14  -3  -1   15.40    4.10
  14   3  -1   11.10    4.40
  14   3  -1   15.30    4.40
  14   3  -1   14.50    3.50
  14   3  -1   16.60    3.60
  14   3  -1   22.40    4.00
  14   3  -1    9.90    4.20
 -14   3   1   13.70    4.30
  13  -3  -1  287.77   13.40
  13  -3  -1  266.27   12.70
 -13  -3   1  253.97   12.40
  13  -3  -1  269.37   10.20
  13  -3  -1  313.47   12.80
  13  -3  -1  286.37   12.60
  13  -3  -1  278.27   10.90
  13   3  -1  258.67   12.70
 -13   3   1  269.67   12.40
  13   3  -1  272.47   13.50
  13   3  -1  270.17   11.20
  13   3  -1  247.58   10.90
  13   3  -1  270.57   11.30
  13   3  -1  275.97   13.40
  12  -3  -1   21.50    4.30
  12  -3  -1   27.50    4.60
  12  -3  -1   28.20    2.80
  12  -3  -1   26.20    3.10
  12  -3  -1   27.60    4.80
 -12  -3   1   30.20    4.80
  12  -3  -1   20.70    4.00
  12  -3  -1   28.90    3.80
  12   3  -1   27.30    3.70
  12   3  -1   23.70    4.60
  12   3  -1   24.80    4.70
 -12   3   1   23.00    4.40
  12   3  -1   17.70    3.40
 -12   3   1   20.70    3.70
  12   3  -1   22.80    3.50
  12   3  -1   18.70    4.00
 -11  -3   1   42.50    4.50
  11  -3  -1   31.50    2.90
  11  -3  -1   31.20    3.00
  11  -3  -1   36.50    3.40
  11  -3  -1   34.70    4.90
  11  -3  -1   40.40    4.90
 -11  -3   1   39.60    5.10
  11  -3  -1   35.80    3.50
 -11  -3   1   41.70    4.20
  11  -3  -1   37.00    4.90
  11  -3  -1   38.30    5.10
  11  -3  -1   36.90    4.10
  11   3  -1   40.70    5.40
  11   3  -1   34.60    3.90
  11   3  -1   47.10    4.50
 -11   3   1   40.00    4.30
 -11   3   1   34.30    4.70
  11   3  -1   34.80    5.10
  11   3  -1   42.60    5.30
  11   3  -1   36.90    4.10
  11   3  -1   37.50    3.40
  11   3  -1   43.20    5.80
 -10  -3   1   -2.30    1.50
 -10  -3   1   -0.10    1.40
  10  -3  -1    0.60    2.00
  10  -3  -1    1.00    1.40
 -10  -3   1    0.30    2.00
  10  -3  -1    1.30    1.20
  10  -3  -1    0.90    2.30
  10  -3  -1   -0.10    1.30
  10  -3  -1   -2.10    1.90
  10  -3  -1    0.10    1.80
  10  -3  -1    0.90    1.20
  10  -3  -1    0.40    1.60
  10   3  -1   -2.50    1.40
  10   3  -1   -0.20    1.60
  10   3  -1    0.60    2.10
  10   3  -1    2.20    1.70
  10   3  -1   -0.40    1.70
  10   3  -1   -3.40    1.90
 -10   3   1   -1.00    1.50
  10   3  -1   -2.80    1.10
 -10   3   1   -2.50    2.00
  10   3  -1   -2.40    2.00
   9  -3  -1  459.55   16.00
  -9  -3   1  446.66   14.50
   9  -3  -1  451.65   12.90
   9  -3  -1  459.65   13.40
   9  -3  -1  467.55   14.60
   9  -3  -1  448.46   15.30
   9  -3  -1  437.66   15.50
  -9  -3   1  445.56   14.60
   9  -3  -1  467.05   13.60
   9  -3  -1  469.55   15.50
   9  -3  -1  453.55   13.50
   9   3  -1  437.16   15.90
   9   3  -1  456.15   14.50
  -9   3   1  463.35   15.70
   9   3  -1  472.35   14.50
   9   3  -1  468.45   15.90
   9   3  -1  439.36   14.30
   9   3  -1  434.06   15.90
   9   3  -1  444.26   13.50
   9   3  -1  460.45   14.40
  -9   3   1  454.85   14.10
   8  -3  -1  111.39    6.50
   8  -3  -1  127.99    6.40
   8  -3  -1  121.09    6.20
  -8  -3   1  102.19    5.30
  -8  -3   1  107.79    6.40
   8  -3  -1  107.69    4.80
   8  -3  -1  121.29    5.00
   8  -3  -1  114.69    6.30
   8  -3  -1  114.69    5.60
   8  -3  -1  119.69    4.80
  -8  -3   1  121.89    5.70
   8  -3  -1  117.09    4.40
   8   3  -1  127.19    5.70
   8   3  -1  115.99    6.40
   8   3  -1  106.09    5.30
   8   3  -1  110.79    4.90
  -8   3   1  116.69    5.20
   8   3  -1  108.29    5.30
   8   3  -1  126.39    6.80
  -8   3   1  104.19    6.10
   8   3  -1  107.19    6.50
   8   3  -1  111.29    5.50
  -7  -3   1 2126.59   54.19
   7  -3  -1 2074.09   55.09
   7  -3  -1 2073.69   55.09
   7  -3  -1 2158.58   52.89
  -7  -3   1 2139.99   55.69
   7  -3  -1 2099.29   53.39
   7  -3  -1 2091.99   54.39
   7  -3  -1 2193.38   53.39
   7  -3  -1 2136.49   53.39
  -7  -3   1 2041.50   53.69
  -7  -3   1 2117.69   54.39
   7  -3  -1 2090.69   55.19
   7   3  -1 2122.29   54.39
   7   3  -1 2093.39   54.09
   7   3  -1 2128.09   55.39
   7   3  -1 2101.49   55.69
   7   3  -1 2081.39   54.29
  -7   3   1 2101.29   53.39
   7   3  -1 2154.18   53.59
  -7   3   1 2054.49   53.39
  -7   3   1 2121.09   55.29
   7   3  -1 2126.89   55.59
   7   3  -1 2149.78   54.09
  -6  -3   1   33.70    2.90
   6  -3  -1   30.50    3.20
  -6  -3   1   32.80    3.50
   6  -3  -1   32.50    2.00
   6  -3  -1   34.30    2.30
  -6  -3   1   36.40    2.90
   6  -3  -1   34.70    2.60
   6  -3  -1   31.00    2.90
  -6  -3   1   42.90    3.60
   6  -3  -1   31.40    3.30
   6  -3  -1   28.50    2.30
   6   3  -1   30.70    3.40
  -6   3   1   33.50    3.40
  -6   3   1   27.60    2.10
   6   3  -1   34.20    2.60
   6   3  -1   38.20    3.20
   6   3  -1   27.90    2.80
   6   3  -1   35.50    2.70
   6   3  -1   35.70    3.50
  -6   3   1   32.30    2.40
   6   3  -1   39.20    3.90
   6   3  -1   35.00    2.80
  -5  -3   1  131.29    5.80
   5  -3  -1  125.29    5.20
  -5  -3   1  117.49    4.80
   5  -3  -1  130.59    4.60
   5  -3  -1  116.29    5.40
  -5  -3   1  129.39    5.70
  -5  -3   1  115.19    4.70
   5  -3  -1  121.59    4.40
   5  -3  -1  121.19    5.40
  -5  -3   1  121.89    4.80
  -5  -3   1  117.99    5.10
   5  -3  -1  117.89    4.90
   5  -3  -1  121.89    4.60
   5  -3  -1  123.39    4.50
   5  -3  -1  129.79    4.20
  -5   3   1  120.29    5.50
   5   3  -1  129.59    5.70
   5   3  -1  118.79    4.80
   5   3  -1  120.09    4.80
  -5   3   1  121.89    4.50
   5   3  -1  125.49    5.20
   5   3  -1  121.89    5.70
   5   3  -1  116.59    5.50
   5   3  -1  124.79    4.80
  -5   3   1  120.79    4.60
   5   3  -1  118.19    5.10
   4  -3  -1    2.10    0.80
  -4  -3   1    1.50    1.10
   4  -3  -1    0.60    0.80
   4  -3  -1    2.70    1.10
   4  -3  -1    1.50    1.10
   4  -3  -1    1.80    0.80
  -4  -3   1    0.30    0.90
   4  -3  -1   -0.10    1.00
  -4  -3   1    1.00    1.20
  -4  -3   1    0.80    0.90
  -4  -3   1    2.20    1.10
   4  -3  -1    3.40    1.30
   4  -3  -1    1.40    0.80
   4  -3  -1    0.70    1.00
  -4  -3   1    1.60    1.10
  -4  -3   1    2.10    1.20
  -4   3   1    2.10    0.90
   4   3  -1    0.20    1.20
   4   3  -1    1.20    1.40
  -4   3   1    1.20    0.80
   4   3  -1    1.50    0.90
   4   3  -1    0.30    1.20
   4   3  -1    0.70    1.10
   4   3  -1    0.40    1.10
   4   3  -1    0.70    1.00
   4   3  -1   -0.20    0.90
  -4   3   1    1.30    1.00
   4   3  -1    1.50    1.00
  -4   3   1    0.50    1.20
  -3  -3   1 4791.02  118.39
   3  -3  -1 4566.04  118.19
   3  -3  -1 4750.12  118.29
   3  -3  -1 4899.01  117.79
  -3  -3   1 4734.33  117.89
  -3  -3   1 4640.34  118.29
   3  -3  -1 4826.52  118.29
  -3  -3   1 4630.24  119.89
   3  -3  -1 4778.82  117.79
  -3  -3   1 4801.42  118.49
  -3  -3   1 4977.10  117.59
   3  -3  -1 4791.72  117.19
   3  -3  -1 4791.02  117.39
   3  -3  -1 4763.12  118.19
   3  -3  -1 4713.13  118.29
  -3  -3   1 4839.52  117.99
   3  -3  -1 4844.72  116.79
  -3   3   1 4717.23  117.79
   3   3  -1 4780.42  117.59
   3   3  -1 4861.11  117.99
   3   3  -1 4819.62  118.39
  -3   3   1 4921.41  117.29
  -3   3   1 4595.24  118.29
  -3   3   1 4749.22  117.69
   3   3  -1 4700.03  119.79
   3   3  -1 4764.22  118.39
   3   3  -1 4941.21  117.59
   3   3  -1 4559.54  118.09
   3   3  -1 4845.31  117.89
   3   3  -1 5081.09  118.39
   2  -3  -1   38.90    2.30
  -2  -3   1   37.00    2.00
   2  -3  -1   34.60    1.60
   2  -3  -1   32.80    2.10
   2  -3  -1   35.50    2.30
   2  -3  -1   36.20    1.90
  -2  -3   1   34.60    2.30
   2  -3  -1   40.80    2.10
   2  -3  -1   27.80    2.10
  -2  -3   1   33.60    2.30
  -2  -3   1   38.40    2.20
  -2  -3   1   35.70    1.60
  -2  -3   1   38.20    2.50
  -2  -3   1   34.80    2.30
  -2  -3   1   36.40    2.40
  -2  -3   1   35.60    2.00
  -2  -3   1   36.10    2.30
  -2  -3   1   34.90    2.30
   2  -3  -1   35.00    2.00
   2   3  -1   37.50    1.60
  -2   3   1   40.40    2.40
  -2   3   1   39.00    2.00
   2   3  -1   37.40    2.30
   2   3  -1   33.20    2.30
  -2   3   1   32.90    2.40
  -2   3   1   37.20    1.80
  -2   3   1   37.00    2.30
   2   3  -1   35.20    2.30
  -2   3   1   36.90    2.00
  -2   3   1   34.30    2.20
   2   3  -1   39.90    2.50
   2   3  -1   34.30    2.40
  -2   3   1   36.10    1.90
  -2   3   1   37.20    2.00
   2   3  -1   34.20    2.30
   2   3  -1   38.00    2.20
   2   3  -1   35.30    2.40
  -2   3   1   32.50    2.20
   1  -3  -1  238.88    7.10
   1  -3  -1  245.88    7.10
   1  -3  -1  240.68    7.30
  -1  -3   1  252.17    7.00
  -1  -3   1  246.88    7.30
  -1  -3   1  238.58    7.40
  -1  -3   1  251.87    7.30
  -1  -3   1  237.18    7.30
   1  -3  -1  238.28    7.10
  -1  -3   1  234.08    6.80
   1  -3  -1  245.38    6.80
  -1  -3   1  250.67    7.40
  -1  -3   1  251.17    7.40
   1  -3  -1  249.58    7.20
  -1  -3   1  250.97    7.10
   1  -3  -1  252.37    7.30
   1   3  -1  230.68    7.30
  -1   3   1  248.98    6.50
   1   3  -1  250.07    7.50
  -1   3   1  244.98    7.10
   1   3  -1  252.27    7.40
   1   3  -1  228.68    7.20
  -1   3   1  242.88    7.20
  -1   3   1  228.48    7.40
  -1   3   1  243.18    7.10
  -1   3   1  230.78    7.10
   1   3  -1  245.28    7.10
  -1   3   1  255.47    7.50
   1   3  -1  245.38    6.90
   1   3  -1  251.07    7.50
  -1   3   1  244.68    7.10
  -1   3   1  234.18    6.80
   1   3  -1  237.58    7.20
   0  -3  -1   37.70    2.00
   0  -3  -1   35.70    1.60
   0  -3   1   37.50    1.70
   0  -3  -1   38.40    1.90
   0  -3  -1   40.10    2.10
   0  -3   1   37.90    2.10
   0  -3  -1   30.60    1.50
   0  -3   1   37.60    1.90
   0  -3  -1   37.40    2.00
   0  -3  -1   35.40    1.70
   0  -3  -1   28.80    1.80
   0  -3   1   32.20    1.80
   0  -3  -1   36.90    2.00
   0  -3  -1   34.00    1.60
   0   3  -1   36.50    1.80
   0   3  -1   32.00    1.50
   0   3   1   36.10    1.60
   0   3  -1   32.00    1.80
   0   3   1   33.40    2.00
   0   3   1   34.10    1.90
   0   3  -1   32.40    2.00
   0   3  -1   35.90    1.80
   0   3   1   35.40    1.70
   0   3   1   37.00    2.10
   0   3  -1   37.30    2.30
   0   3   1   35.10    1.60
   0   3  -1   35.10    1.90
   0   3  -1   33.80    2.00
   0   3   1   32.60    2.20
  -1  -3  -1  435.96   12.70
  -1  -3  -1  462.35   12.60
  -1  -3  -1  470.05   12.30
  -1  -3  -1  444.26   12.20
  -1  -3  -1  471.85   12.50
  -1  -3  -1  443.66   12.50
  -1  -3  -1  471.25   12.30
   1  -3   1  450.55   12.10
   1  -3   1  449.86   12.30
  -1  -3  -1  466.65   12.50
   1   3   1  456.85   12.20
   1   3   1  454.35   12.30
   1   3   1  471.15   12.70
  -1   3  -1  431.96   11.40
  -1   3  -1  447.46   12.10
  -1   3  -1  459.45   12.40
  -1   3  -1  442.96   12.70
   1   3   1  462.85   12.80
   1   3   1  446.96   12.30
  -1   3  -1  458.25   11.80
  -1   3  -1  455.45   12.20
  -1   3  -1  458.75   12.20
  -2  -3  -1  120.69    4.30
   2  -3   1   91.39    3.30
  -2  -3  -1  119.59    4.20
  -2  -3  -1  113.29    4.50
   2  -3   1  118.09    4.10
  -2  -3  -1  111.49    4.30
   2  -3   1  121.19    4.50
   2  -3   1  113.19    3.70
   2  -3   1  120.79    4.40
  -2  -3  -1  117.99    4.60
  -2  -3  -1  114.89    3.70
   2   3   1  115.19    4.50
   2   3   1  112.69    4.40
   2   3   1  122.99    4.40
  -2   3  -1  111.29    4.50
  -2   3  -1  116.49    4.20
   2   3   1  113.39    4.50
  -2   3  -1  112.59    3.50
   2   3   1  108.19    4.20
   2   3   1  112.89    4.20
   2   3   1  118.39    3.80
   2   3   1  113.09    4.40
  -3  -3  -1  450.15   12.70
  -3  -3  -1  468.55   12.70
   3  -3   1  444.66   13.10
  -3  -3  -1  463.85   11.60
   3  -3   1  458.45   13.00
   3  -3   1  454.65   11.90
  -3  -3  -1  435.96   12.80
  -3  -3  -1  435.66   13.20
  -3  -3  -1  444.46   11.90
   3  -3   1  452.35   12.90
  -3  -3  -1  452.15   13.00
  -3  -3  -1  447.86   11.60
   3  -3   1  443.16   11.90
   3  -3   1  469.95   12.00
   3  -3   1  449.16   12.50
   3   3   1  457.75   12.90
   3   3   1  439.66   12.60
  -3   3  -1  460.85   13.10
   3   3   1  454.25   11.60
  -3   3  -1  445.76   12.90
   3   3   1  436.96   11.80
   3   3   1  444.66   12.90
   3   3   1  461.95   12.80
   3   3   1  451.55   11.60
  -3   3  -1  468.05   12.50
   3   3   1  452.35   13.20
   3   3   1  437.26   13.20
  -4  -3  -1   54.39    3.00
   4  -3   1   59.39    3.00
   4  -3   1   54.49    3.20
  -4  -3  -1   58.69    3.50
   4  -3   1   53.69    3.40
   4  -3   1   54.99    2.30
  -4  -3  -1   56.19    3.30
  -4  -3  -1   52.99    2.90
   4  -3   1   53.39    3.20
  -4  -3  -1   55.39    2.40
  -4  -3  -1   62.49    2.50
   4  -3   1   55.29    3.40
   4  -3   1   59.49    2.30
   4   3   1   53.49    3.30
   4   3   1   56.59    3.20
   4   3   1   54.99    3.10
  -4   3  -1   58.69    2.30
   4   3   1   57.39    2.40
   4   3   1   58.19    3.60
   4   3   1   60.49    2.30
  -4   3  -1   57.49    3.30
  -4   3  -1   52.99    3.40
   4   3   1   57.29    3.10
   4   3   1   56.69    3.70
   4   3   1   55.29    2.30
  -5  -3  -1  663.23   17.50
  -5  -3  -1  650.93   18.70
   5  -3   1  635.54   17.90
  -5  -3  -1  606.74   17.80
   5  -3   1  636.64   16.50
  -5  -3  -1  624.54   17.70
  -5  -3  -1  637.44   18.80
  -5  -3  -1  653.93   17.10
   5  -3   1  647.94   16.60
   5  -3   1  637.14   17.50
   5  -3   1  645.34   18.40
   5  -3   1  641.04   18.40
   5  -3   1  641.44   18.20
  -5  -3  -1  654.23   17.10
   5   3   1  614.34   17.70
   5   3   1  663.93   16.60
   5   3   1  614.74   18.70
   5   3   1  637.04   18.80
  -5   3  -1  630.24   16.50
  -5   3  -1  659.83   18.10
   5   3   1  645.04   17.80
   5   3   1  619.84   17.90
   5   3   1  674.33   18.40
   5   3   1  664.53   17.00
   5   3   1  626.34   17.00
   6  -3   1   18.90    2.10
   6  -3   1   19.20    2.60
  -6  -3  -1   19.90    2.30
  -6  -3  -1   18.70    2.80
   6  -3   1   15.10    2.30
   6  -3   1   19.00    1.40
   6  -3   1   17.50    1.50
   6  -3   1   17.30    2.60
  -6  -3  -1   19.40    2.00
  -6  -3  -1   18.50    2.70
  -6  -3  -1   18.20    2.00
   6  -3   1   19.30    2.40
  -6   3  -1   22.30    2.60
   6   3   1   22.00    2.40
  -6   3  -1   16.50    1.40
  -6   3  -1   20.00    2.40
   6   3   1   16.00    2.40
   6   3   1   20.80    2.00
   6   3   1   15.70    2.60
   6   3   1   20.30    2.30
  -6   3  -1   12.00    2.30
   6   3   1   18.20    1.40
   6   3   1   13.20    2.00
   6   3   1   17.90    1.90
   6   3   1   13.50    2.70
  -7  -3  -1  913.31   24.90
   7  -3   1  913.71   26.10
  -7  -3  -1  917.61   26.80
  -7  -3  -1  897.31   25.10
   7  -3   1  935.61   23.80
   7  -3   1  925.91   24.80
   7  -3   1  930.41   26.60
   7  -3   1  931.61   25.70
   7  -3   1  917.91   25.30
   7  -3   1  943.41   23.70
   7  -3   1  942.51   26.30
   7   3   1  955.10   26.80
   7   3   1  918.71   26.80
   7   3   1  903.21   25.10
   7   3   1  920.11   26.20
   7   3   1  916.41   24.70
   7   3   1  946.01   23.70
  -7   3  -1  905.51   26.30
  -7   3  -1  899.81   23.70
  -7   3  -1  940.61   25.40
   7   3   1  953.80   24.70
   7   3   1  901.31   25.30
   7   3   1  937.51   25.10
   8  -3   1   -0.60    1.10
   8  -3   1   -0.90    1.30
   8  -3   1   -0.20    1.70
   8  -3   1   -2.70    1.30
   8  -3   1   -0.70    1.40
   8  -3   1   -0.60    1.30
   8  -3   1    0.40    1.50
   8  -3   1   -0.10    0.80
  -8  -3  -1   -0.60    1.10
  -8  -3  -1    1.80    1.30
   8  -3   1   -0.10    0.90
  -8  -3  -1    1.30    1.70
   8   3   1    1.80    1.80
   8   3   1   -0.10    0.90
   8   3   1    0.20    1.80
  -8   3  -1   -0.50    1.50
  -8   3  -1   -0.50    0.80
   8   3   1    0.40    1.30
   8   3   1    1.60    1.80
  -8   3  -1    0.10    1.60
   8   3   1    0.40    1.00
   8   3   1    0.30    1.20
   8   3   1   -0.10    1.30
   8   3   1    1.50    0.90
   8   3   1    0.00    1.20
   9  -3   1    1.20    1.90
   9  -3   1    1.20    1.80
   9  -3   1    0.10    1.50
  -9  -3  -1    1.00    1.50
   9  -3   1    1.50    1.00
   9  -3   1    2.80    1.90
  -9  -3  -1    1.90    1.40
   9  -3   1    2.20    1.80
   9  -3   1   -0.30    1.40
   9  -3   1    2.10    2.10
   9  -3   1    1.10    1.10
   9   3   1   -0.30    1.30
   9   3   1    1.60    1.10
   9   3   1   -0.50    1.90
   9   3   1    1.80    1.50
  -9   3  -1   -0.30    1.60
   9   3   1   -0.70    2.10
  -9   3  -1    0.90    1.80
   9   3   1    4.10    1.60
   9   3   1    1.70    2.30
   9   3   1    0.20    1.40
   9   3   1    1.40    1.00
   9   3   1    2.40    1.60
  -9   3  -1   -0.10    0.90
  10  -3   1    3.80    2.30
  10  -3   1    2.20    1.10
 -10  -3  -1    3.10    1.60
  10  -3   1    1.50    2.20
  10  -3   1    3.90    2.40
  10  -3   1    1.80    1.80
 -10  -3  -1    4.40    1.90
  10  -3   1    2.20    1.90
  10  -3   1    2.60    2.20
  10  -3   1    1.80    1.30
  10  -3   1    1.40    1.60
  10   3   1   -1.90    2.00
 -10   3  -1    3.50    2.10
  10   3   1    2.50    1.60
  10   3   1    2.10    1.10
  10   3   1    3.40    1.70
 -10   3  -1    2.90    1.10
  10   3   1    1.80    1.60
  10   3   1    3.30    1.80
  10   3   1    3.60    2.60
  10   3   1    2.00    1.20
  10   3   1    2.80    1.70
  10   3   1    2.00    2.50
  11  -3   1  108.69    7.60
  11  -3   1  114.69    5.00
  11  -3   1  102.59    6.80
  11  -3   1  112.59    5.60
  11  -3   1  111.49    6.90
  11  -3   1  102.79    6.20
 -11  -3  -1  118.29    6.30
  11  -3   1  111.19    7.20
  11  -3   1  107.29    4.40
  11  -3   1  109.79    6.00
 -11  -3  -1  105.99    6.80
 -11  -3  -1  115.29    6.50
  11   3   1  103.99    7.20
  11   3   1  111.39    4.60
  11   3   1  112.79    5.80
  11   3   1  104.09    5.90
  11   3   1  116.69    6.10
  11   3   1  119.79    6.10
 -11   3  -1  114.29    6.60
  11   3   1  100.79    7.60
 -11   3  -1  103.69    6.80
  11   3   1  113.69    7.90
  12  -3   1   64.39    6.20
  12  -3   1   53.29    6.30
  12  -3   1   68.79    6.90
  12  -3   1   58.39    4.30
  12  -3   1   71.79    6.50
  12  -3   1   66.49    5.70
  12  -3   1   59.79    4.80
 -12  -3  -1   49.60    5.00
  12  -3   1   61.79    3.90
 -12  -3  -1   67.39    6.50
  12   3   1   53.39    4.30
  12   3   1   58.59    5.20
 -12   3  -1   64.29    5.90
 -12   3  -1   69.09    6.40
  12   3   1   70.79    6.80
  12   3   1   59.89    6.60
  12   3   1   66.69    5.00
  12   3   1   67.39    6.90
  12   3   1   58.29    3.40
  12   3   1   61.99    5.20
  13  -3   1  427.26   15.40
  13  -3   1  434.26   15.00
  13  -3   1  456.45   18.10
 -13  -3  -1  445.66   16.80
  13  -3   1  460.15   14.60
  13  -3   1  465.45   17.00
  13  -3   1  488.65   17.90
  13  -3   1  440.06   16.70
  13  -3   1  433.96   13.80
  13   3   1  443.66   18.20
  13   3   1  459.25   15.50
  13   3   1  428.96   17.30
  13   3   1  437.36   15.40
  13   3   1  453.65   15.30
  13   3   1  429.46   18.00
 -13   3  -1  465.45   16.30
 -13   3  -1  425.56   16.50
  14  -3   1   83.69    8.40
  14  -3   1   49.60    6.20
  14  -3   1   64.89    6.90
  14  -3   1   63.89    4.60
  14  -3   1   56.19    7.20
 -14  -3  -1   65.79    7.20
  14  -3   1   71.49    6.20
  14   3   1   61.19    7.50
 -14   3  -1   67.79    7.10
  14   3   1   67.19    6.20
 -14   3  -1   63.89    6.50
  14   3   1   58.79    7.10
  14   3   1   60.99    5.60
  14   3   1   61.09    5.80
  14   3   1   73.39    8.20
  15  -3   1  484.65   18.80
  15  -3   1  500.35   19.80
 -15  -3  -1  466.35   18.70
  15  -3   1  490.25   15.60
  15  -3   1  487.95   18.80
  15  -3   1  513.35   20.70
  15   3   1  493.25   17.10
  15   3   1  490.55   19.70
  15   3   1  492.85   17.40
 -15   3  -1  464.75   18.50
  15   3   1  460.05   20.30
  15   3   1  480.05   20.40
  15   3   1  487.65   17.30
 -15   3  -1  483.65   18.20
  16  -3   1   13.50    4.30
  16  -3   1   18.80    4.90
  16  -3   1   15.10    5.50
 -16  -3  -1   23.40    5.40
  16  -3   1   19.70    3.60
  16  -3   1   11.00    4.70
  16   3   1   16.40    3.90
  16   3   1   13.20    3.20
  16   3   1   19.80    4.20
 -16   3  -1   13.80    4.70
  16   3   1   17.00    5.20
  16   3   1   18.80    5.80
  17  -3   1   79.69    9.60
 -17  -3  -1   67.09    8.20
  17  -3   1   60.79    7.70
  17  -3   1   84.09    9.40
  17  -3   1   76.39    8.20
  17  -3   1   61.29    5.50
  17   3   1   77.69    9.30
  17   3   1   88.59   10.40
  17   3   1   61.99    6.50
 -17   3  -1   66.39    8.10
  17   3   1   72.79    5.90
  18  -3   1    1.70    4.60
 -18  -3  -1   10.40    5.20
  18  -3   1    3.20    3.00
  18  -3   1    1.90    3.80
  18  -3   1    1.30    5.00
 -18   3  -1    1.90    4.60
  18   3   1    5.20    5.30
  18   3   1    6.60    4.70
  18   3   1    0.80    3.40
  19  -3   1   -1.20    3.00
  19  -3   1   -3.10    4.20
  19  -3   1   -0.10    4.10
  19  -3   1   -6.10    5.00
  19   3   1   -0.70    3.40
  19   3   1   -1.90    5.20
  19   3   1   -0.60    4.80
  20  -3   1   17.00    4.00
  20  -3   1   10.10    6.70
  20  -3   1   20.20    6.70
  20   3   1   11.60    4.30
  20   3   1   14.30    6.40
  20   3   1   13.70    7.40
  20  -4  -1   52.69    9.40
  20  -4  -1   63.39    9.60
  20  -4  -1   59.29    6.40
  20  -4  -1   66.39    9.20
 -20  -4   1   68.99   10.10
  20   4  -1   47.90    8.80
  20   4  -1   70.29    8.00
 -20   4   1   62.69   10.10
  20   4  -1   65.39   10.50
  19  -4  -1   13.10    3.80
  19  -4  -1    1.40    4.70
  19  -4  -1    5.20    4.60
 -19  -4   1    4.10    5.60
  19  -4  -1   -2.40    5.00
 -19   4   1    7.40    5.60
  19   4  -1   -1.40    5.20
  19   4  -1    5.10    5.10
  19   4  -1    2.70    3.80
 -18  -4   1   45.10    7.60
  18  -4  -1   42.90    7.30
  18  -4  -1   43.90    5.20
  18  -4  -1   35.40    7.00
  18   4  -1   37.80    8.00
  18   4  -1   48.10    8.10
 -18   4   1   49.40    8.00
  18   4  -1   37.10    6.00
  17  -4  -1    4.50    2.90
 -17  -4   1    4.60    4.50
  17  -4  -1    3.30    3.90
  17  -4  -1    3.10    4.00
  17   4  -1   -0.60    4.20
  17   4  -1    5.60    3.50
 -17   4   1   11.80    5.10
  17   4  -1   26.10    7.00
 -16  -4   1   -2.80    3.30
  16  -4  -1   -1.50    2.20
  16  -4  -1   -0.20    3.00
  16  -4  -1    0.80    3.70
  16  -4  -1    3.50    3.60
  16   4  -1   -1.80    4.20
  16   4  -1    2.20    3.10
  16   4  -1   -1.50    3.70
  16   4  -1    0.70    2.90
 -16   4   1   -2.40    3.50
 -15  -4   1    2.70    3.70
  15  -4  -1    4.80    3.80
  15  -4  -1    5.90    3.10
  15  -4  -1    1.50    2.30
  15  -4  -1    1.90    3.40
  15  -4  -1    3.00    3.50
  15  -4  -1    3.30    3.40
  15   4  -1    1.70    3.10
  15   4  -1    4.70    3.00
  15   4  -1    5.90    4.00
  15   4  -1    6.40    3.00
 -15   4   1    9.30    4.40
  15   4  -1    2.30    3.70
  15   4  -1    0.30    4.10
  14  -4  -1   -0.50    3.00
  14  -4  -1    1.80    3.10
  14  -4  -1    5.80    3.50
  14  -4  -1    2.80    2.70
  14  -4  -1    7.40    3.50
  14  -4  -1    2.20    2.00
 -14  -4   1   -0.80    3.10
  14   4  -1    1.90    3.60
  14   4  -1   -0.40    2.50
  14   4  -1   -0.80    2.30
 -14   4   1    3.50    3.50
  14   4  -1   -1.90    3.00
  14   4  -1    1.60    3.20
  14   4  -1    2.20    2.50
  13  -4  -1    2.80    2.00
  13  -4  -1    3.00    3.10
  13  -4  -1    3.10    2.90
 -13  -4   1   -1.20    2.70
  13  -4  -1    2.70    3.10
  13  -4  -1    2.10    2.40
  13  -4  -1    7.90    3.30
  13   4  -1    3.10    2.50
  13   4  -1   -0.10    3.10
  13   4  -1    0.70    2.90
  13   4  -1    1.80    2.30
  13   4  -1    4.20    2.50
 -13   4   1   -5.90    2.70
 -13   4   1    3.10    2.60
  13   4  -1    4.20    3.30
  12  -4  -1  188.68   10.10
 -12  -4   1  209.68    9.20
  12  -4  -1  178.68    6.90
 -12  -4   1  198.78   10.00
  12  -4  -1  170.78   10.00
  12  -4  -1  200.98    9.00
  12  -4  -1  190.58    9.90
  12  -4  -1  198.78   10.00
  12  -4  -1  177.98    7.60
  12   4  -1  171.08    8.70
 -12   4   1  197.58    8.50
  12   4  -1  184.88   10.40
 -12   4   1  190.18    9.80
  12   4  -1  188.38    8.60
  12   4  -1  192.88    8.70
  12   4  -1  186.08   10.40
  12   4  -1  190.08   10.30
  11  -4  -1    3.60    2.30
  11  -4  -1    2.00    1.70
  11  -4  -1    0.90    2.30
 -11  -4   1   -1.50    1.80
  11  -4  -1    1.60    1.50
  11  -4  -1    1.10    2.20
  11  -4  -1    2.20    1.40
  11  -4  -1   -0.40    2.20
  11  -4  -1    0.00    1.40
 -11  -4   1    0.40    1.60
 -11  -4   1    1.30    2.40
  11  -4  -1    1.00    1.90
  11   4  -1    1.00    1.60
  11   4  -1    1.60    2.80
  11   4  -1    0.40    1.70
 -11   4   1    0.60    1.70
 -11   4   1   -0.80    2.40
  11   4  -1    3.10    2.10
  11   4  -1    3.10    2.00
  11   4  -1   -0.50    2.30
  11   4  -1    0.70    2.20
  10  -4  -1  422.26   13.20
 -10  -4   1  452.05   15.90
  10  -4  -1  467.05   16.50
  10  -4  -1  445.76   15.50
  10  -4  -1  448.96   15.90
  10  -4  -1  452.45   15.00
  10  -4  -1  446.36   13.70
  10  -4  -1  434.46   13.60
 -10  -4   1  472.35   14.90
  10  -4  -1  435.86   12.90
 -10  -4   1  452.15   14.90
  10  -4  -1  456.15   15.90
  10  -4  -1  467.15   16.10
  10   4  -1  452.35   14.40
 -10   4   1  443.36   14.10
  10   4  -1  424.66   14.30
  10   4  -1  415.26   14.70
  10   4  -1  463.25   16.30
 -10   4   1  433.86   15.50
  10   4  -1  420.86   16.20
  10   4  -1  458.15   16.60
  10   4  -1  429.36   13.80
   9  -4  -1   23.30    2.60
   9  -4  -1   23.30    3.70
   9  -4  -1   19.50    3.30
   9  -4  -1   24.60    3.40
   9  -4  -1   15.30    3.20
  -9  -4   1   21.00    2.90
   9  -4  -1   21.30    2.30
   9  -4  -1   19.10    2.50
   9  -4  -1   18.50    3.30
  -9  -4   1   24.00    3.30
   9  -4  -1   21.70    2.40
   9  -4  -1   23.20    3.20
   9   4  -1   20.70    3.00
   9   4  -1   24.30    3.00
   9   4  -1   20.30    3.60
  -9   4   1   23.20    2.80
   9   4  -1   23.50    2.70
   9   4  -1   15.70    3.30
   9   4  -1   24.20    3.00
   9   4  -1   20.30    3.70
  -8  -4   1  248.48    8.90
   8  -4  -1  250.97   10.10
   8  -4  -1  262.87   10.10
   8  -4  -1  239.78    8.50
   8  -4  -1  251.77    7.90
  -8  -4   1  249.38    9.00
  -8  -4   1  246.88   10.30
   8  -4  -1  256.47    8.20
   8  -4  -1  246.18    8.30
  -8  -4   1  230.48    9.20
   8  -4  -1  241.18    9.30
   8  -4  -1  249.58    9.40
  -8   4   1  266.87   10.40
   8   4  -1  261.57   10.50
   8   4  -1  252.27    8.70
  -8   4   1  252.97    8.50
  -8   4   1  254.67    8.50
   8   4  -1  247.98    8.80
   8   4  -1  235.98    9.20
   8   4  -1  259.67    8.90
  -8   4   1  226.88    8.50
   8   4  -1  238.08   10.10
   8   4  -1  245.28   10.10
   7  -4  -1   27.00    3.20
   7  -4  -1   20.40    2.40
   7  -4  -1   22.50    2.30
  -7  -4   1   20.20    2.60
   7  -4  -1   22.40    2.10
  -7  -4   1   24.70    3.40
   7  -4  -1   23.90    2.40
  -7  -4   1   21.30    2.90
  -7  -4   1   22.30    2.70
   7  -4  -1   21.30    3.10
   7  -4  -1   18.60    2.70
   7  -4  -1   23.70    3.20
   7   4  -1   27.20    3.60
  -7   4   1   23.50    2.50
   7   4  -1   20.30    2.50
   7   4  -1   22.90    2.50
   7   4  -1   21.70    3.30
  -7   4   1   21.50    3.20
   7   4  -1   18.20    3.00
  -7   4   1   24.80    2.40
   7   4  -1   18.70    2.60
   7   4  -1   20.30    2.70
   6  -4  -1  283.17    8.40
  -6  -4   1  291.77   10.40
   6  -4  -1  297.57    8.80
  -6  -4   1  297.47    9.20
  -6  -4   1  262.67    9.60
   6  -4  -1  288.47   10.30
   6  -4  -1  272.97    9.30
  -6  -4   1  262.27   10.20
   6  -4  -1  258.57    8.60
   6  -4  -1  280.17   10.10
  -6  -4   1  259.57    9.20
   6  -4  -1  278.27    9.80
   6  -4  -1  292.17    8.60
   6  -4  -1  280.37    9.10
   6   4  -1  274.07   10.10
   6   4  -1  256.77   10.00
   6   4  -1  281.57    9.30
   6   4  -1  296.07    9.10
  -6   4   1  277.87   10.20
  -6   4   1  282.57    9.00
  -6   4   1  274.07    8.70
   6   4  -1  286.57    9.70
   6   4  -1  271.17   10.30
   6   4  -1  288.27    9.10
  -5  -4   1  668.23   19.10
   5  -4  -1  701.23   19.70
   5  -4  -1  692.93   18.60
  -5  -4   1  690.63   20.10
  -5  -4   1  697.13   20.10
   5  -4  -1  703.63   18.10
   5  -4  -1  690.23   18.60
   5  -4  -1  675.33   18.80
   5  -4  -1  690.53   18.30
  -5  -4   1  705.13   18.80
  -5  -4   1  710.03   19.30
  -5  -4   1  666.73   19.50
   5  -4  -1  682.43   18.90
   5   4  -1  705.13   20.00
   5   4  -1  718.33   20.90
   5   4  -1  677.53   19.50
   5   4  -1  677.63   19.90
  -5   4   1  689.23   18.90
   5   4  -1  701.43   18.70
  -5   4   1  694.93   18.60
   5   4  -1  668.33   20.10
  -5   4   1  667.83   19.80
  -5   4   1  698.13   18.20
   5   4  -1  672.53   18.70
   5   4  -1  691.63   19.20
   4  -4  -1  440.56   12.60
  -4  -4   1  479.15   12.70
  -4  -4   1  430.96   13.70
  -4  -4   1  455.65   12.60
  -4  -4   1  454.25   13.50
   4  -4  -1  457.35   12.50
   4  -4  -1  452.95   12.60
   4  -4  -1  440.86   13.60
   4  -4  -1  421.86   13.40
   4  -4  -1  450.55   12.30
   4  -4  -1  442.76   11.70
  -4  -4   1  438.46   13.10
  -4  -4   1  445.76   13.70
  -4  -4   1  453.05   13.10
   4  -4  -1  440.96   12.90
   4  -4  -1  430.46   13.40
  -4   4   1  442.66   13.00
   4   4  -1  452.35   13.40
   4   4  -1  454.65   13.20
   4   4  -1  446.66   13.60
   4   4  -1  465.15   13.70
  -4   4   1  450.55   13.60
   4   4  -1  440.86   13.70
  -4   4   1  448.96   12.30
   4   4  -1  450.65   13.70
   4   4  -1  441.86   12.60
  -4   4   1  460.65   13.00
  -4   4   1  458.45   12.60
   4   4  -1  461.95   12.60
  -3  -4   1   70.49    2.60
   3  -4  -1   80.19    3.60
  -3  -4   1   60.39    3.70
  -3  -4   1   74.69    3.20
   3  -4  -1   67.29    3.20
   3  -4  -1   70.29    3.20
  -3  -4   1   64.89    3.70
   3  -4  -1   67.79    3.70
   3  -4  -1   70.99    3.20
  -3  -4   1   70.99    3.80
   3  -4  -1   67.39    3.00
   3  -4  -1   67.09    3.70
   3  -4  -1   68.79    3.70
  -3  -4   1   71.49    3.70
  -3  -4   1   72.79    3.70
   3  -4  -1   69.89    2.80
  -3  -4   1   68.69    3.10
  -3   4   1   75.39    3.90
  -3   4   1   64.69    3.20
   3   4  -1   75.99    3.90
   3   4  -1   74.89    3.10
   3   4  -1   76.69    2.60
  -3   4   1   73.89    3.60
  -3   4   1   74.39    3.10
  -3   4   1   67.39    3.20
   3   4  -1   70.79    3.20
   3   4  -1   71.49    3.80
   3   4  -1   59.29    3.60
   3   4  -1   75.79    3.80
   3   4  -1   80.79    4.00
   3   4  -1   68.09    3.80
   2  -4  -1 1208.38   30.10
   2  -4  -1 1192.48   31.40
  -2  -4   1 1221.68   30.80
   2  -4  -1 1196.68   31.10
   2  -4  -1 1184.08   31.50
   2  -4  -1 1208.78   31.50
   2  -4  -1 1154.28   31.50
  -2  -4   1 1271.87   30.80
   2  -4  -1 1250.77   31.20
  -2  -4   1 1185.38   30.50
  -2  -4   1 1342.97   32.20
  -2  -4   1 1253.57   31.60
   2  -4  -1 1176.58   31.00
   2  -4  -1 1238.58   30.70
  -2  -4   1 1181.08   31.50
  -2  -4   1 1178.38   31.50
  -2  -4   1 1240.78   31.60
  -2  -4   1 1193.38   31.60
   2  -4  -1 1193.58   31.40
  -2  -4   1 1196.58   31.60
  -2   4   1 1223.28   31.10
  -2   4   1 1189.98   31.30
   2   4  -1 1213.28   31.60
   2   4  -1 1187.18   31.30
   2   4  -1 1192.08   31.50
   2   4  -1 1211.68   31.60
  -2   4   1 1244.08   31.10
  -2   4   1 1214.98   31.50
   2   4  -1 1204.38   31.70
   2   4  -1 1266.47   30.90
   2   4  -1 1179.98   31.50
  -2   4   1 1198.28   30.70
   2   4  -1 1200.68   30.50
  -2   4   1 1233.28   31.50
  -2   4   1 1179.58   30.10
  -1  -4   1  121.29    4.30
  -1  -4   1  115.39    4.10
   1  -4  -1  114.69    3.40
  -1  -4   1  100.79    4.20
   1  -4  -1  113.89    4.70
  -1  -4   1  113.79    4.10
   1  -4  -1  112.39    4.60
   1  -4  -1  114.39    4.30
  -1  -4   1  120.69    4.60
  -1  -4   1  107.19    4.50
   1  -4  -1  122.29    4.40
   1  -4  -1  112.79    4.50
   1  -4  -1  110.89    4.30
   1  -4  -1  105.89    4.20
   1  -4  -1  117.89    4.30
   1  -4  -1  117.19    3.80
  -1  -4   1  113.59    4.60
   1  -4  -1  101.89    4.20
  -1  -4   1  107.49    4.70
   1  -4  -1  114.79    4.80
  -1  -4   1  111.09    4.40
  -1   4   1  116.99    4.30
  -1   4   1  120.09    4.50
   1   4  -1  101.69    4.20
   1   4  -1  136.19    5.50
   1   4  -1  105.99    4.50
   1   4  -1  114.09    4.20
  -1   4   1  109.19    3.40
  -1   4   1  119.49    4.60
   1   4  -1  111.09    4.50
   1   4  -1  117.09    4.60
  -1   4   1  116.29    4.40
   1   4  -1  113.99    4.10
  -1   4   1  110.39    4.40
   1   4  -1  118.59    4.50
  -1   4   1  112.69    3.50
  -1   4   1  120.59    4.40
  -1   4   1  115.29    3.90
   1   4  -1  114.49    4.80
  -1   4   1  112.69    4.80
   0  -4  -1  491.95   13.40
   0  -4   1  498.85   13.00
   0  -4   1  487.65   13.90
   0  -4  -1  484.95   13.40
   0  -4  -1  470.05   12.80
   0  -4  -1  518.45   12.80
   0  -4   1  464.95   13.30
   0  -4  -1  449.36   13.30
   0  -4  -1  464.35   13.80
   0  -4   1  444.26   13.60
   0  -4   1  482.15   13.30
   0  -4   1  446.46   13.20
   0  -4  -1  490.05   13.40
   0  -4  -1  455.75   13.40
   0  -4  -1  478.35   13.20
   0  -4  -1  491.85   13.50
   0  -4   1  484.45   13.30
   0   4  -1  504.65   13.50
   0   4   1  485.15   13.40
   0   4  -1  482.45   13.30
   0   4  -1  476.85   13.20
   0   4   1  500.05   13.50
   0   4   1  470.25   13.80
   0   4  -1  469.15   13.70
   0   4  -1  474.25   12.90
   0   4   1  489.85   13.40
   0   4  -1  463.65   13.00
   0   4  -1  451.45   12.40
   0   4  -1  476.95   13.30
   0   4   1  506.95   13.50
   0   4   1  483.65   13.50
   0   4   1  493.15   12.80
   0   4   1  462.55   12.70
   0   4   1  492.95   12.60
   0   4   1  477.35   13.40
   1  -4   1   11.30    1.60
  -1  -4  -1   13.50    1.70
  -1  -4  -1   13.30    1.60
  -1  -4  -1   18.20    1.90
   1  -4   1   14.70    1.50
   1  -4   1   14.70    1.60
   1  -4   1   13.90    1.70
   1  -4   1   10.00    1.70
  -1  -4  -1   12.30    1.70
  -1  -4  -1   17.40    1.70
  -1  -4  -1   12.60    1.50
  -1  -4  -1    8.70    1.80
  -1  -4  -1   11.40    1.50
   1  -4   1   13.10    1.20
   1   4   1   14.40    1.70
  -1   4  -1   11.40    1.50
   1   4   1   12.70    1.60
  -1   4  -1   12.70    1.60
   1   4   1   13.50    1.70
   1   4   1   14.50    1.80
  -1   4  -1   14.30    1.50
  -1   4  -1   11.80    1.90
  -1   4  -1   12.10    1.50
  -1   4  -1   11.50    1.20
   1   4   1   11.00    1.50
   1   4   1   15.50    1.60
   1   4   1   12.50    2.00
  -1   4  -1   11.80    1.60
   1   4   1   14.90    1.80
   1   4   1   14.10    1.70
   2  -4   1  476.95   12.70
   2  -4   1  513.25   13.40
   2  -4   1  485.75   14.10
   2  -4   1  481.65   13.70
   2  -4   1  519.25   12.50
   2  -4   1  478.55   13.30
  -2  -4  -1  485.45   14.10
  -2  -4  -1  481.35   12.50
  -2  -4  -1  482.85   14.10
   2  -4   1  488.45   14.10
   2  -4   1  492.75   14.10
   2  -4   1  499.05   13.60
   2  -4   1  485.85   12.80
  -2  -4  -1  483.65   14.30
  -2  -4  -1  499.75   12.50
  -2  -4  -1  485.95   13.30
   2   4   1  487.85   14.10
  -2   4  -1  496.35   14.20
   2   4   1  478.55   14.10
  -2   4  -1  494.05   12.80
   2   4   1  499.85   13.80
   2   4   1  509.95   14.00
   2   4   1  478.75   13.90
   2   4   1  498.25   13.80
   2   4   1  504.35   13.30
   2   4   1  496.65   13.90
  -2   4  -1  496.15   13.30
   2   4   1  501.05   14.30
  -2   4  -1  484.75   13.50
   3  -4   1  172.08    5.90
  -3  -4  -1  174.28    6.60
  -3  -4  -1  169.48    6.30
  -3  -4  -1  174.28    4.90
   3  -4   1  168.38    5.40
   3  -4   1  164.98    6.30
   3  -4   1  170.88    5.40
   3  -4   1  168.78    6.40
   3  -4   1  172.78    5.10
   3  -4   1  172.28    5.50
  -3  -4  -1  174.48    4.90
  -3  -4  -1  164.98    5.30
   3  -4   1  169.98    6.40
   3  -4   1  172.78    5.20
  -3  -4  -1  163.18    6.40
   3   4   1  176.58    4.80
   3   4   1  181.08    6.30
   3   4   1  169.28    4.90
   3   4   1  169.58    6.20
   3   4   1  171.28    5.30
   3   4   1  171.78    6.20
   3   4   1  167.18    6.50
   3   4   1  177.48    6.30
   3   4   1  175.08    6.60
   3   4   1  171.08    6.50
  -3   4  -1  176.18    6.40
  -4  -4  -1    3.90    1.40
   4  -4   1    4.00    1.00
   4  -4   1    2.10    0.90
  -4  -4  -1    2.70    0.90
  -4  -4  -1    2.90    1.50
   4  -4   1    2.30    1.40
   4  -4   1    3.00    0.90
   4  -4   1    3.60    1.40
   4  -4   1    2.30    1.20
  -4  -4  -1    4.10    0.90
  -4  -4  -1    3.60    1.30
  -4  -4  -1    0.90    1.40
  -4  -4  -1    2.90    0.90
   4  -4   1    1.00    1.30
  -4  -4  -1    3.30    1.50
   4   4   1   -0.50    1.40
   4   4   1    2.30    1.30
   4   4   1    3.30    1.40
   4   4   1    2.00    1.30
   4   4   1    3.10    1.60
  -4   4  -1    1.90    1.40
   4   4   1    2.50    0.80
   4   4   1    2.70    1.50
   4   4   1    1.70    0.70
  -4   4  -1    3.40    1.50
   4   4   1    4.00    0.90
   5  -4   1  178.18    7.20
   5  -4   1  170.58    5.60
  -5  -4  -1  176.28    6.90
   5  -4   1  170.48    7.00
   5  -4   1  183.08    6.90
  -5  -4  -1  174.28    5.70
   5  -4   1  179.98    5.70
   5  -4   1  178.58    6.40
  -5  -4  -1  186.78    6.80
  -5  -4  -1  187.28    5.80
   5  -4   1  187.58    7.30
  -5  -4  -1  177.28    7.40
  -5  -4  -1  187.28    6.60
   5   4   1  183.88    5.70
   5   4   1  183.98    5.70
   5   4   1  180.08    7.50
   5   4   1  185.98    7.00
   5   4   1  172.58    6.70
  -5   4  -1  182.98    7.30
   5   4   1  191.08    6.90
   5   4   1  186.98    5.40
   5   4   1  182.38    7.10
   5   4   1  183.08    7.50
  -5   4  -1  186.88    7.00
  -6  -4  -1   34.50    2.50
   6  -4   1   32.80    3.20
   6  -4   1   33.40    3.50
   6  -4   1   30.90    3.40
  -6  -4  -1   32.80    2.90
  -6  -4  -1   34.10    3.10
   6  -4   1   33.80    3.40
   6  -4   1   30.10    2.00
  -6  -4  -1   30.70    3.10
   6  -4   1   35.10    2.90
   6  -4   1   31.00    2.00
  -6  -4  -1   29.40    2.30
  -6  -4  -1   29.80    3.50
   6   4   1   31.20    1.70
  -6   4  -1   36.80    3.30
   6   4   1   31.20    2.20
   6   4   1   32.40    3.20
   6   4   1   40.00    3.40
   6   4   1   36.90    3.90
  -6   4  -1   37.10    3.20
   6   4   1   38.90    4.10
   6   4   1   30.10    3.00
   6   4   1   29.30    3.30
   6   4   1   30.00    2.20
  -6   4  -1   33.20    2.00
  -6   4  -1   35.30    3.60
  -7  -4  -1   26.90    3.00
   7  -4   1   26.00    3.00
   7  -4   1   29.90    3.60
  -7  -4  -1   29.30    3.80
   7  -4   1   24.50    2.60
   7  -4   1   31.20    2.00
  -7  -4  -1   31.80    2.70
  -7  -4  -1   36.20    3.10
   7  -4   1   28.10    3.30
   7  -4   1   28.10    3.60
   7  -4   1   29.80    2.10
   7   4   1   24.40    3.60
   7   4   1   28.90    2.60
   7   4   1   28.20    3.10
  -7   4  -1   33.40    3.30
   7   4   1   37.80    3.40
   7   4   1   26.10    2.40
  -7   4  -1   22.60    3.30
  -7   4  -1   29.80    3.00
  -7   4  -1   27.70    1.90
   7   4   1   26.60    3.30
   7   4   1   24.50    2.90
   7   4   1   32.40    3.90
  -8  -4  -1  200.58    9.10
   8  -4   1  206.38    8.20
   8  -4   1  183.28    6.20
   8  -4   1  178.98    8.20
   8  -4   1  184.78    8.30
   8  -4   1  186.48    7.60
   8  -4   1  187.58    6.00
   8  -4   1  194.38    8.70
  -8  -4  -1  183.88    7.40
   8  -4   1  188.68    7.10
  -8  -4  -1  200.38    7.20
   8   4   1  187.88    7.60
   8   4   1  193.18    8.90
   8   4   1  184.88    7.40
  -8   4  -1  193.48    7.60
   8   4   1  180.68    8.40
   8   4   1  176.98    7.50
  -8   4  -1  194.68    8.50
   8   4   1  189.98    6.90
   8   4   1  190.88    8.90
  -8   4  -1  186.18    6.00
   8   4   1  195.48    6.90
   9  -4   1    2.30    1.60
   9  -4   1    6.10    1.40
   9  -4   1    6.30    2.10
   9  -4   1    6.70    2.30
   9  -4   1    8.60    2.50
   9  -4   1    3.60    2.10
   9  -4   1    8.10    1.40
  -9  -4  -1    3.90    1.60
   9  -4   1    4.80    2.30
   9  -4   1    5.10    2.10
  -9  -4  -1    3.40    1.70
   9   4   1    8.70    2.80
   9   4   1    6.50    1.80
   9   4   1    4.90    2.50
   9   4   1    5.20    1.60
   9   4   1    7.90    2.20
   9   4   1    5.20    1.70
   9   4   1    1.40    2.30
  -9   4  -1    5.40    1.20
   9   4   1    5.90    1.90
  -9   4  -1    5.70    2.20
  10  -4   1  218.58    8.10
 -10  -4  -1  215.98    8.40
  10  -4   1  207.68    9.60
  10  -4   1  203.18    9.80
  10  -4   1  212.78    8.70
  10  -4   1  213.68   10.30
 -10  -4  -1  211.68    8.50
  10  -4   1  226.18    9.30
  10  -4   1  216.08    7.40
  10  -4   1  211.48    9.80
  10  -4   1  222.08    6.90
  10   4   1  219.78   10.60
  10   4   1  221.98    8.60
  10   4   1  209.38    9.90
 -10   4  -1  221.58    8.90
  10   4   1  211.88    8.20
 -10   4  -1  212.88    6.90
  10   4   1  197.08    8.50
  10   4   1  222.08    8.30
  10   4   1  214.38   10.40
  10   4   1  201.28    8.40
 -10   4  -1  216.18   10.90
  11  -4   1   51.39    5.80
 -11  -4  -1   52.49    5.60
  11  -4   1   50.89    5.10
  11  -4   1   48.10    3.40
  11  -4   1   50.29    2.90
 -11  -4  -1   55.09    5.10
  11  -4   1   45.80    4.50
  11  -4   1   55.19    4.40
  11  -4   1   49.10    5.50
 -11  -4  -1   62.09    4.50
  11  -4   1   52.39    5.80
  11  -4   1   52.29    5.70
 -11   4  -1   58.59    5.70
  11   4   1   43.00    5.60
  11   4   1   62.39    6.30
  11   4   1   50.39    4.10
  11   4   1   49.90    6.00
 -11   4  -1   48.00    4.90
  11   4   1   51.89    4.50
  11   4   1   52.49    4.70
  11   4   1   45.20    4.20
  12  -4   1  117.99    6.00
  12  -4   1  130.49    8.40
  12  -4   1  130.19    7.30
  12  -4   1  115.59    7.60
 -12  -4  -1  124.39    6.70
  12  -4   1  124.69    8.50
  12  -4   1  116.99    7.80
  12  -4   1  111.89    6.50
 -12  -4  -1  132.29    7.80
  12  -4   1  119.79    5.50
  12   4   1  111.79    6.60
  12   4   1  116.29    6.30
  12   4   1  125.89    8.80
  12   4   1  111.89    6.30
  12   4   1  130.69    8.90
 -12   4  -1  124.39    7.10
  12   4   1  116.39    6.40
  12   4   1  110.29    7.90
 -12   4  -1  109.79    7.50
  13  -4   1    4.40    2.30
  13  -4   1    5.80    3.50
  13  -4   1    5.20    3.10
  13  -4   1    6.20    2.50
  13  -4   1    8.60    3.00
  13  -4   1    5.70    3.30
 -13  -4  -1    7.60    3.30
  13  -4   1    8.80    3.40
  13  -4   1    9.60    2.20
  13   4   1    9.10    2.70
  13   4   1    8.90    3.80
 -13   4  -1    6.70    3.50
 -13   4  -1   11.10    3.40
  13   4   1   10.70    2.90
  13   4   1    7.80    4.00
  13   4   1    6.30    3.50
  13   4   1    7.00    2.50
  14  -4   1    7.80    3.40
 -14  -4  -1   20.10    4.30
  14  -4   1    5.70    2.90
  14  -4   1    8.90    4.00
  14  -4   1   15.40    4.40
  14  -4   1   12.10    4.20
  14  -4   1    7.60    2.20
  14   4   1   15.20    3.30
  14   4   1    6.80    3.80
 -14   4  -1    3.90    2.90
  14   4   1   12.90    4.60
  14   4   1    8.70    2.90
 -14   4  -1    7.70    3.70
  14   4   1   18.20    4.80
  14   4   1   11.80    3.20
  15  -4   1   18.30    3.10
  15  -4   1   13.60    4.80
  15  -4   1   13.30    4.20
 -15  -4  -1   22.40    5.10
  15  -4   1   17.20    4.90
  15  -4   1   19.70    4.80
  15  -4   1   18.60    4.00
  15   4   1   12.10    5.10
  15   4   1   25.70    4.40
  15   4   1   20.40    4.10
  15   4   1    9.70    4.40
 -15   4  -1   22.30    4.90
 -15   4  -1   24.20    5.00
  15   4   1   17.40    5.20
 -16  -4  -1    7.40    4.30
  16  -4   1   12.10    3.00
  16  -4   1    7.30    3.90
  16  -4   1    6.60    4.20
  16  -4   1    1.10    3.80
  16   4   1    6.40    5.10
  16   4   1    6.40    4.40
 -16   4  -1   14.10    4.90
  16   4   1    6.10    3.50
  16   4   1    7.60    3.20
  17  -4   1    8.90    3.00
  17  -4   1    7.00    4.30
  17  -4   1    3.30    4.10
  17  -4   1   12.00    5.10
 -17  -4  -1    1.30    3.90
  17  -4   1   10.20    4.80
 -17   4  -1   11.50    4.90
  17   4   1    4.30    2.90
  17   4   1    4.10    4.40
  17   4   1    8.30    5.40
  17   4   1    3.60    3.30
  18  -4   1   81.49    9.30
  18  -4   1   73.09    9.50
 -18  -4  -1   87.79    9.70
  18  -4   1   83.99    6.30
  18  -4   1   90.39   10.70
  18   4   1   82.89   10.60
  18   4   1  105.99   10.80
 -18   4  -1   93.99   10.20
  18   4   1   75.79    7.50
  19  -4   1    3.10    4.70
  19  -4   1   -2.30    2.80
  19  -4   1    0.10    5.20
  19  -4   1    0.10    4.30
  19   4   1    3.30    5.80
  19   4   1   -0.90    4.60
  19   4   1    2.00    3.60
  20  -5  -1   22.00    7.60
  20  -5  -1   11.90    3.90
  20  -5  -1   16.00    6.30
  20   5  -1   14.60    5.10
  20   5  -1    8.50    6.60
  20   5  -1    8.80    5.60
  19  -5  -1   12.50    6.10
  19  -5  -1   14.70    5.90
  19  -5  -1    4.30    4.70
  19  -5  -1    7.20    3.40
  19   5  -1   13.50    5.90
  19   5  -1    7.00    6.20
  19   5  -1    3.50    4.00
 -19   5   1    1.30    6.00
  19   5  -1   11.00    4.70
  18  -5  -1   73.79    9.20
  18  -5  -1   68.39    9.20
  18  -5  -1   61.59    6.00
 -18  -5   1   69.09    9.10
 -18   5   1   72.19    9.40
  18   5  -1   64.09    7.40
  18   5  -1   38.50    8.10
  18   5  -1   42.60    7.70
  17  -5  -1   69.69    8.70
  17  -5  -1   77.89    9.10
 -17  -5   1   65.69    8.80
  17  -5  -1   77.99    6.10
  17   5  -1   80.69    7.80
 -17   5   1   69.89    8.80
  17   5  -1   54.49    8.50
  17   5  -1   74.29    9.30
 -16  -5   1  116.59   10.90
  16  -5  -1  134.89   10.30
  16  -5  -1  118.99   10.90
  16  -5  -1  123.69    9.60
  16  -5  -1  117.59    7.20
  16   5  -1  133.09    9.10
 -16   5   1  135.69   10.20
  16   5  -1  104.49   10.40
  16   5  -1  134.89   12.30
  15  -5  -1  124.39   10.00
  15  -5  -1  114.19    6.70
  15  -5  -1  142.09    8.20
  15  -5  -1  120.39    9.20
 -15  -5   1  117.69    9.10
  15  -5  -1  119.49    9.10
  15  -5  -1  114.09   10.40
 -15   5   1  120.89   10.30
  15   5  -1  120.49    7.70
  15   5  -1  117.59    8.30
  15   5  -1  119.39    7.90
  15   5  -1  117.69   11.00
  15   5  -1  104.79   10.00
  15   5  -1  129.59    9.90
  14  -5  -1   65.39    5.10
  14  -5  -1   62.19    7.50
  14  -5  -1   78.79    8.30
  14  -5  -1   87.39    8.30
  14  -5  -1   80.59    7.70
  14  -5  -1   74.09    6.80
 -14  -5   1   73.09    7.80
  14   5  -1   59.09    5.70
  14   5  -1   54.79    7.30
  14   5  -1   78.39    7.10
  14   5  -1   65.99    7.60
  14   5  -1   77.69    6.60
 -14   5   1   76.09    7.90
  14   5  -1   54.79    7.40
  13  -5  -1   10.70    3.60
 -13  -5   1   16.50    4.10
  13  -5  -1   13.00    4.10
  13  -5  -1   10.90    3.90
  13  -5  -1   15.60    3.50
  13  -5  -1   15.40    2.90
  13  -5  -1   14.30    3.60
  13  -5  -1   12.90    4.00
 -13   5   1    7.40    3.70
  13   5  -1   15.10    4.30
  13   5  -1   10.20    2.90
  13   5  -1   18.50    4.50
  13   5  -1    9.70    3.30
  13   5  -1   15.20    3.20
  13   5  -1   15.40    4.40
 -12  -5   1   38.40    5.40
  12  -5  -1   39.90    5.40
 -12  -5   1   48.20    4.80
  12  -5  -1   39.00    4.80
  12  -5  -1   36.90    5.50
  12  -5  -1   38.00    3.80
  12  -5  -1   40.20    3.40
  12  -5  -1   40.40    4.10
  12  -5  -1   32.80    5.20
  12  -5  -1   36.90    5.20
  12   5  -1   28.90    5.10
  12   5  -1   38.60    4.00
  12   5  -1   30.50    4.30
  12   5  -1   28.20    5.20
 -12   5   1   30.70    4.90
 -12   5   1   39.20    4.20
  12   5  -1   44.60    4.60
  12   5  -1   34.00    5.30
  12   5  -1   36.40    4.30
  11  -5  -1   54.19    4.00
  11  -5  -1   63.59    6.50
  11  -5  -1   58.89    3.60
 -11  -5   1   62.99    5.60
  11  -5  -1   61.59    5.50
  11  -5  -1   69.09    6.70
  11  -5  -1   60.19    4.30
  11  -5  -1   67.39    6.50
 -11  -5   1   63.69    4.80
 -11  -5   1   58.19    6.20
  11  -5  -1   81.59    7.20
  11   5  -1   60.19    6.50
  11   5  -1   55.49    4.30
  11   5  -1   55.59    6.00
  11   5  -1   53.29    6.10
  11   5  -1   59.79    5.00
  11   5  -1   64.79    4.70
 -11   5   1   56.39    4.40
 -11   5   1   64.09    6.40
  11   5  -1   59.89    5.50
  10  -5  -1   25.60    4.10
  10  -5  -1   24.30    4.10
 -10  -5   1   21.00    3.10
  10  -5  -1   17.20    2.80
  10  -5  -1   20.20    2.50
  10  -5  -1   22.40    3.50
 -10  -5   1   27.10    3.60
  10  -5  -1   19.90    2.60
  10  -5  -1   18.10    3.80
  10  -5  -1   23.20    4.00
 -10  -5   1   21.80    3.90
  10  -5  -1   24.00    2.60
  10  -5  -1   28.70    3.90
 -10   5   1   22.00    3.10
  10   5  -1   20.70    3.00
  10   5  -1   27.00    4.50
  10   5  -1   22.90    3.00
  10   5  -1   20.20    3.30
 -10   5   1   15.90    3.50
  10   5  -1   19.60    3.00
  10   5  -1   21.20    4.20
  10   5  -1   21.20    3.90
   9  -5  -1   21.10    2.30
   9  -5  -1   23.00    3.70
   9  -5  -1   21.20    2.50
  -9  -5   1   20.50    3.20
   9  -5  -1   15.80    3.20
  -9  -5   1   16.70    2.60
   9  -5  -1   25.80    3.60
  -9  -5   1   26.30    3.20
   9  -5  -1   19.50    2.40
   9  -5  -1   21.30    2.80
   9  -5  -1   19.30    3.10
  -9  -5   1   27.50    4.10
  -9   5   1   20.60    3.60
   9   5  -1   20.70    2.80
   9   5  -1   19.10    3.50
  -9   5   1   19.80    2.60
  -9   5   1   25.90    2.90
   9   5  -1   20.80    3.20
   9   5  -1   21.40    2.80
   9   5  -1   19.90    2.80
   9   5  -1   20.20    3.90
  -9   5   1   21.50    2.80
   9   5  -1   19.30    3.70
   8  -5  -1  200.38    7.00
   8  -5  -1  219.68    9.30
  -8  -5   1  209.28    8.20
   8  -5  -1  205.28    7.80
   8  -5  -1  208.48    7.50
   8  -5  -1  206.28    7.30
  -8  -5   1  206.78    7.90
  -8  -5   1  193.98    8.40
   8  -5  -1  204.38    9.00
   8  -5  -1  194.68    8.10
   8  -5  -1  230.58    9.00
  -8   5   1  223.38    7.60
   8   5  -1  219.98    9.30
   8   5  -1  205.08    8.60
   8   5  -1  207.88    8.10
   8   5  -1  206.88    9.50
   8   5  -1  202.68    7.80
  -8   5   1  214.08    7.90
   8   5  -1  202.58    9.30
   8   5  -1  200.88    7.70
  -8   5   1  215.38    7.40
  -8   5   1  211.88    9.30
   7  -5  -1  343.67   10.60
  -7  -5   1  347.97   11.00
   7  -5  -1  339.97   11.10
  -7  -5   1  347.37   11.50
  -7  -5   1  348.97   11.90
   7  -5  -1  346.47   10.40
   7  -5  -1  350.26   12.50
  -7  -5   1  357.16   12.70
   7  -5  -1  346.47   12.00
   7  -5  -1  334.47   11.20
   7  -5  -1  334.37   10.60
   7  -5  -1  338.97   12.30
   7   5  -1  359.36   10.90
  -7   5   1  345.37   10.60
   7   5  -1  342.17   12.50
   7   5  -1  344.17   11.40
   7   5  -1  338.67   11.80
  -7   5   1  360.26   11.20
  -7   5   1  354.86   12.50
   7   5  -1  350.46   12.80
   7   5  -1  340.47   12.30
   7   5  -1  339.47   10.90
  -6  -5   1  614.44   18.40
  -6  -5   1  631.94   18.60
   6  -5  -1  654.53   18.40
   6  -5  -1  654.33   17.90
   6  -5  -1  644.34   18.10
  -6  -5   1  593.34   19.40
   6  -5  -1  645.24   17.10
   6  -5  -1  647.74   19.20
  -6  -5   1  658.93   19.80
  -6  -5   1  644.84   17.90
   6  -5  -1  680.03   17.90
  -6  -5   1  626.94   19.00
   6  -5  -1  650.33   19.50
   6  -5  -1  659.23   17.60
  -6   5   1  658.83   18.40
   6   5  -1  630.34   19.60
   6   5  -1  654.73   18.70
   6   5  -1  626.64   17.90
  -6   5   1  640.24   17.80
   6   5  -1  650.93   19.00
   6   5  -1  638.84   17.80
  -6   5   1  635.34   19.40
   6   5  -1  638.94   19.40
   6   5  -1  630.34   19.50
   5  -5  -1   46.90    2.90
  -5  -5   1   44.80    3.40
   5  -5  -1   39.70    3.00
  -5  -5   1   48.10    4.20
  -5  -5   1   47.00    4.20
  -5  -5   1   39.70    2.70
   5  -5  -1   36.70    2.50
  -5  -5   1   42.60    3.50
   5  -5  -1   47.50    4.10
   5  -5  -1   46.80    4.00
   5  -5  -1   42.60    2.60
   5  -5  -1   43.50    3.90
  -5  -5   1   45.80    3.40
   5  -5  -1   47.10    2.10
   5  -5  -1   47.00    2.80
  -5   5   1   47.20    3.30
   5   5  -1   47.30    4.30
   5   5  -1   44.50    2.80
  -5   5   1   38.70    2.70
   5   5  -1   37.00    2.70
   5   5  -1   39.80    3.80
   5   5  -1   53.39    4.10
   5   5  -1   38.90    3.30
   5   5  -1   47.20    4.00
  -5   5   1   48.70    3.80
   4  -5  -1   64.99    4.00
   4  -5  -1   73.69    3.50
   4  -5  -1   63.99    2.90
  -4  -5   1   70.59    2.60
  -4  -5   1   64.99    4.00
   4  -5  -1   67.29    3.80
   4  -5  -1   65.99    3.40
  -4  -5   1   67.59    3.90
  -4  -5   1   62.49    3.90
  -4  -5   1   77.09    3.40
   4  -5  -1   71.29    3.30
  -4  -5   1   73.09    3.40
  -4  -5   1   67.29    4.20
   4  -5  -1   66.59    4.10
   4  -5  -1   70.09    4.20
  -4  -5   1   67.39    4.10
  -4   5   1   70.59    3.50
  -4   5   1   71.39    4.10
   4   5  -1   76.89    3.40
   4   5  -1   71.49    4.20
  -4   5   1   67.49    3.60
   4   5  -1   75.19    4.30
  -4   5   1   74.09    4.00
   4   5  -1   74.09    2.60
   4   5  -1   74.49    4.20
   4   5  -1   74.29    4.20
   4   5  -1   69.19    4.10
   4   5  -1   76.99    3.40
  -3  -5   1    8.10    1.90
  -3  -5   1    8.20    1.30
   3  -5  -1    8.20    1.50
   3  -5  -1    7.70    1.70
   3  -5  -1    6.20    1.70
   3  -5  -1    7.00    1.70
  -3  -5   1    9.30    1.90
   3  -5  -1    8.60    1.50
  -3  -5   1    5.60    1.50
  -3  -5   1    7.30    1.20
  -3  -5   1    9.10    1.90
   3  -5  -1    7.90    1.00
   3  -5  -1    8.20    1.70
   3  -5  -1    8.70    1.30
   3  -5  -1   12.60    1.70
  -3  -5   1    7.00    1.70
  -3  -5   1    8.10    1.40
   3   5  -1   12.00    1.60
   3   5  -1    6.50    1.70
  -3   5   1    7.30    1.50
   3   5  -1    7.90    1.80
   3   5  -1    8.90    1.20
   3   5  -1    8.40    1.80
  -3   5   1    8.70    1.70
   3   5  -1    8.60    1.90
  -3   5   1    6.80    1.40
  -3   5   1    7.10    1.70
  -3   5   1    7.30    1.70
   3   5  -1    3.20    1.50
   2  -5  -1  365.36   11.00
   2  -5  -1  367.46   11.40
  -2  -5   1  394.66   11.50
  -2  -5   1  337.77   11.20
  -2  -5   1  373.56   11.20
   2  -5  -1  364.26   10.20
  -2  -5   1  375.26   11.30
   2  -5  -1  371.36   10.90
   2  -5  -1  362.06   11.40
  -2  -5   1  358.16   11.50
  -2  -5   1  378.06   10.50
  -2  -5   1  356.96   10.40
   2  -5  -1  348.47   11.10
  -2  -5   1  364.56   10.40
   2  -5  -1  343.07   11.00
   2  -5  -1  368.26   10.90
  -2  -5   1  360.26   11.30
   2  -5  -1  364.96   10.80
   2  -5  -1  369.96    9.50
   2   5  -1  354.36   11.20
  -2   5   1  369.46    9.60
   2   5  -1  362.56   11.00
  -2   5   1  364.46   10.30
   2   5  -1  360.16   11.50
  -2   5   1  356.66   11.40
   2   5  -1  381.56   11.40
  -2   5   1  377.76   11.10
   2   5  -1  383.76   11.40
  -2   5   1  383.96   10.90
  -2   5   1  369.56   11.10
   2   5  -1  380.86   10.40
   1  -5  -1  732.63   19.70
  -1  -5   1  704.03   19.10
  -1  -5   1  724.83   19.60
   1  -5  -1  704.33   19.50
   1  -5  -1  705.23   19.50
  -1  -5   1  712.13   20.00
   1  -5  -1  752.12   18.10
   1  -5  -1  715.93   20.00
  -1  -5   1  736.93   19.70
   1  -5  -1  709.03   19.50
  -1  -5   1  678.73   19.60
  -1  -5   1  721.33   19.80
   1  -5  -1  684.73   19.70
   1  -5  -1  706.83   19.30
  -1  -5   1  710.53   19.30
   1  -5  -1  731.63   19.30
   1  -5  -1  740.33   18.60
  -1   5   1  720.13   19.30
   1   5  -1  711.43   19.60
   1   5  -1  729.63   20.10
   1   5  -1  738.13   19.20
   1   5  -1  705.53   19.60
  -1   5   1  702.73   19.60
  -1   5   1  730.63   20.10
  -1   5   1  721.83   19.50
  -1   5   1  740.43   18.70
  -1   5   1  711.63   18.30
  -1   5   1  714.43   19.50
   1   5  -1  725.43   19.30
   1   5  -1  706.93   19.70
  -1   5   1  694.93   18.10
   0  -5  -1  701.13   20.10
   0  -5  -1  767.82   20.40
   0  -5  -1  761.02   19.40
   0  -5   1  711.43   20.00
   0  -5  -1  737.53   19.50
   0  -5   1  762.12   20.20
   0  -5  -1  730.33   20.70
   0  -5   1  739.03   20.30
   0  -5  -1  727.33   20.20
   0  -5   1  724.83   20.60
   0  -5   1  698.63   19.50
   0  -5   1  788.72   19.90
   0  -5   1  740.53   20.20
   0  -5   1  764.22   20.10
   0  -5  -1  737.33   20.30
   0   5   1  758.72   20.20
   0   5   1  760.62   20.30
   0   5  -1  752.92   20.20
   0   5   1  729.23   19.10
   0   5   1  766.82   20.10
   0   5  -1  729.33   20.20
   0   5   1  767.12   20.40
   0   5   1  737.73   19.50
   0   5  -1  749.33   20.70
   0   5   1  747.53   20.20
   0   5  -1  737.33   19.60
   0   5  -1  744.23   18.70
   0   5  -1  722.83   19.00
   0   5   1  749.42   20.80
   0   5  -1  747.33   20.10
   0   5   1  758.72   19.40
   0   5  -1  754.62   19.80
   1  -5   1  276.57    9.10
  -1  -5  -1  276.87    9.70
   1  -5   1  290.37    9.00
   1  -5   1  287.67    9.60
  -1  -5  -1  298.37    8.70
   1  -5   1  298.17    9.30
   1  -5   1  290.47    9.30
  -1  -5  -1  285.57    9.40
   1  -5   1  308.47    9.00
  -1  -5  -1  281.27    9.40
  -1  -5  -1  294.87    9.30
  -1  -5  -1  278.57    8.90
  -1  -5  -1  312.67    9.40
   1  -5   1  291.37    8.30
   1   5   1  286.87    9.20
  -1   5  -1  287.67    9.20
   1   5   1  302.67    9.10
  -1   5  -1  296.67    9.00
   1   5   1  292.97    9.00
   1   5   1  290.47    8.70
  -1   5  -1  309.27    9.80
  -1   5  -1  283.17    9.10
   1   5   1  300.47    9.40
   1   5   1  293.37    9.80
  -1   5  -1  296.17    8.90
   1   5   1  315.57    9.70
   1   5   1  295.07    9.40
   1   5   1  282.97    9.20
  -2  -5  -1  312.27   10.00
  -2  -5  -1  327.77    8.40
  -2  -5  -1  297.47    9.70
  -2  -5  -1  311.67   10.00
   2  -5   1  302.57    9.30
  -2  -5  -1  298.67   10.20
   2  -5   1  307.17    9.60
   2  -5   1  298.47    9.80
   2  -5   1  301.47    8.20
  -2  -5  -1  307.97    9.20
   2  -5   1  303.77    9.30
   2  -5   1  298.27   10.00
   2  -5   1  313.57    9.90
   2  -5   1  313.57    9.60
   2  -5   1  307.77    8.50
  -2   5  -1  326.57    8.50
  -2   5  -1  307.87    9.20
   2   5   1  310.37    9.50
  -2   5  -1  309.17   10.10
  -2   5  -1  291.17    9.30
   2   5   1  305.77    9.10
   2   5   1  324.47    9.70
   2   5   1  296.97    9.70
   2   5   1  325.77   10.00
   2   5   1  323.47   10.40
   2   5   1  317.47   10.00
   3  -5   1   22.50    1.40
   3  -5   1   24.40    1.50
  -3  -5  -1   24.10    1.90
  -3  -5  -1   24.20    2.80
   3  -5   1   22.40    2.00
   3  -5   1   24.70    1.70
  -3  -5  -1   25.40    1.40
  -3  -5  -1   23.50    1.40
  -3  -5  -1   23.50    2.60
   3  -5   1   21.40    2.10
   3  -5   1   27.90    2.40
   3  -5   1   26.10    2.70
  -3  -5  -1   31.20    3.00
   3  -5   1   25.80    2.70
   3  -5   1   25.80    2.70
  -3   5  -1   22.10    2.60
   3   5   1   22.40    2.60
   3   5   1   26.80    2.80
  -3   5  -1   27.30    2.20
  -3   5  -1   22.80    1.50
   3   5   1   21.50    2.50
   3   5   1   18.70    2.50
   3   5   1   24.70    1.90
   3   5   1   28.10    2.60
   3   5   1   27.80    2.80
   4  -5   1  352.36   10.90
  -4  -5  -1  363.86   12.40
  -4  -5  -1  380.86   12.10
  -4  -5  -1  357.36   11.40
  -4  -5  -1  372.56   11.70
   4  -5   1  349.96    9.90
  -4  -5  -1  362.16    9.80
  -4  -5  -1  369.36    9.80
  -4  -5  -1  341.87   11.60
   4  -5   1  342.27   10.40
  -4  -5  -1  353.96   10.10
   4  -5   1  379.36   10.50
   4  -5   1  371.26   11.60
   4  -5   1  361.96   10.50
   4  -5   1  358.06   11.80
   4  -5   1  343.27   11.60
   4   5   1  361.56   11.70
  -4   5  -1  362.46   11.60
   4   5   1  390.06   12.60
   4   5   1  371.66    9.80
   4   5   1  362.46   12.00
   4   5   1  364.16   12.00
   4   5   1  382.86   11.60
   4   5   1  344.07   11.30
   4   5   1  367.86   11.40
   4   5   1  360.66   10.10
   4   5   1  355.06    9.70
   5  -5   1  381.66   12.30
  -5  -5  -1  399.16   13.10
   5  -5   1  391.56   10.90
  -5  -5  -1  387.16   12.30
  -5  -5  -1  380.56   12.40
   5  -5   1  396.36   11.10
   5  -5   1  389.96   12.70
  -5  -5  -1  381.46   12.00
  -5  -5  -1  399.06   10.70
  -5  -5  -1  379.16   10.60
   5  -5   1  380.66   12.70
   5  -5   1  373.96   11.70
   5  -5   1  388.06   12.60
  -5  -5  -1  382.96   12.50
  -5  -5  -1  401.96   10.70
   5  -5   1  373.66   11.00
   5   5   1  390.76   10.70
   5   5   1  382.76   12.30
  -5   5  -1  407.16   11.80
   5   5   1  382.26   13.00
   5   5   1  403.06   12.70
   5   5   1  377.66   10.60
   5   5   1  421.36   12.60
   5   5   1  394.66   13.10
  -5   5  -1  376.36   12.80
   5   5   1  401.66   10.70
  -5   5  -1  385.36   12.40
   5   5   1  377.26   12.40
   6  -5   1  441.26   13.50
   6  -5   1  453.35   14.70
   6  -5   1  450.25   14.60
  -6  -5  -1  444.96   15.10
  -6  -5  -1  463.95   14.20
   6  -5   1  465.05   14.80
  -6  -5  -1  465.75   14.40
  -6  -5  -1  444.76   13.80
  -6  -5  -1  458.35   12.70
  -6  -5  -1  461.35   12.70
   6  -5   1  448.76   12.70
   6  -5   1  442.16   14.20
   6  -5   1  458.45   12.70
   6   5   1  473.95   14.40
   6   5   1  449.36   12.60
  -6   5  -1  481.55   13.70
  -6   5  -1  441.06   14.20
   6   5   1  458.65   15.20
  -6   5  -1  448.86   14.90
   6   5   1  448.66   14.10
   6   5   1  464.45   14.40
   6   5   1  467.35   12.70
   6   5   1  432.66   12.10
   6   5   1  484.65   14.80
   6   5   1  454.55   15.10
   7  -5   1   94.59    3.90
  -7  -5  -1   91.29    4.90
   7  -5   1   91.79    4.50
  -7  -5  -1   89.29    4.00
   7  -5   1   77.39    5.30
   7  -5   1   90.99    5.10
   7  -5   1   93.79    5.60
   7  -5   1   91.79    3.70
  -7  -5  -1   90.89    4.70
  -7  -5  -1   91.49    5.70
  -7  -5  -1   92.59    5.10
   7  -5   1   91.69    5.40
   7   5   1   86.49    5.70
   7   5   1   83.99    5.80
   7   5   1   91.79    4.00
  -7   5  -1   89.29    5.50
   7   5   1   98.69    5.30
   7   5   1   98.59    5.60
   7   5   1   96.29    4.00
  -7   5  -1   90.09    4.70
   7   5   1   88.59    5.00
   7   5   1   88.59    5.00
  -7   5  -1   87.29    4.00
  -7   5  -1   89.69    5.00
   8  -5   1   16.60    3.10
   8  -5   1   14.10    1.80
   8  -5   1   21.90    3.40
   8  -5   1   17.00    3.20
   8  -5   1   18.30    2.50
  -8  -5  -1   19.80    2.40
   8  -5   1   15.60    1.80
  -8  -5  -1   19.60    2.80
   8  -5   1   19.00    2.90
   8   5   1   18.50    2.80
   8   5   1   15.80    2.00
   8   5   1   18.70    3.20
  -8   5  -1   16.60    1.80
   8   5   1   17.80    3.50
   8   5   1   16.70    2.60
  -8   5  -1   23.20    3.00
   8   5   1   12.30    3.00
   8   5   1   18.60    2.20
  -8   5  -1   15.00    2.60
   8   5   1   20.30    3.00
  -8   5  -1   12.60    2.80
   9  -5   1   98.59    5.90
   9  -5   1   83.69    5.90
   9  -5   1   86.79    5.40
  -9  -5  -1   99.59    4.90
   9  -5   1   97.79    4.30
  -9  -5  -1  100.69    5.40
   9  -5   1   94.79    6.20
   9  -5   1   92.09    3.90
   9  -5   1   95.19    4.80
   9   5   1   94.19    4.70
   9   5   1   92.29    6.30
  -9   5  -1   93.99    5.40
   9   5   1   95.19    5.40
   9   5   1   99.89    6.70
   9   5   1  101.49    4.70
  -9   5  -1   94.39    3.90
   9   5   1   84.99    6.40
   9   5   1   93.49    5.60
   9   5   1  101.39    5.50
  10  -5   1   18.80    3.40
 -10  -5  -1   14.90    2.60
 -10  -5  -1   18.60    3.40
  10  -5   1   15.40    3.50
  10  -5   1   16.00    2.10
  10  -5   1   11.00    2.30
  10  -5   1   10.70    2.70
  10  -5   1   14.10    3.50
 -10  -5  -1   10.90    2.40
  10  -5   1   13.80    3.30
  10  -5   1   11.00    1.70
  10  -5   1   10.40    3.10
  10   5   1    9.50    2.10
 -10   5  -1   12.00    1.90
  10   5   1    7.90    2.10
  10   5   1   12.90    3.30
  10   5   1   13.30    2.50
  10   5   1   11.80    3.40
  10   5   1   10.10    3.20
  10   5   1   11.50    2.60
  10   5   1   11.00    2.70
 -10   5  -1   21.20    3.60
 -10   5  -1   14.10    3.00
  11  -5   1    6.20    2.90
  11  -5   1    5.00    1.40
  11  -5   1    2.80    2.40
  11  -5   1    3.00    2.20
  11  -5   1    5.00    2.00
 -11  -5  -1    6.40    2.10
  11  -5   1    3.20    2.70
  11  -5   1    4.40    1.60
 -11  -5  -1    1.70    1.80
  11  -5   1    2.50    2.70
  11  -5   1    2.10    2.70
 -11  -5  -1    6.20    2.60
  11   5   1    7.40    3.30
  11   5   1    2.60    2.30
  11   5   1    2.70    2.70
 -11   5  -1    1.80    2.90
  11   5   1   -0.70    1.70
  11   5   1    0.50    1.60
  11   5   1    3.20    1.90
 -11   5  -1    3.10    2.30
  11   5   1    7.20    3.10
  12  -5   1   35.30    4.30
  12  -5   1   44.40    5.70
  12  -5   1   45.60    5.30
  12  -5   1   44.80    3.50
  12  -5   1   48.20    4.20
  12  -5   1   45.40    5.80
  12  -5   1   50.19    5.80
 -12  -5  -1   39.70    5.60
 -12  -5  -1   46.10    5.70
  12  -5   1   44.40    5.90
  12   5   1   44.10    6.00
  12   5   1   36.60    5.40
 -12   5  -1   39.10    4.70
  12   5   1   40.40    4.00
  12   5   1   43.10    4.50
  12   5   1   36.10    3.80
  12   5   1   41.30    4.70
  12   5   1   39.50    5.80
 -12   5  -1   47.20    5.80
  13  -5   1  236.98   10.20
 -13  -5  -1  234.88   11.50
  13  -5   1  249.78   12.40
  13  -5   1  267.47   11.40
  13  -5   1  257.37    9.70
  13  -5   1  231.58   11.80
  13  -5   1  252.17    9.00
  13  -5   1  259.17   12.20
  13  -5   1  235.68   12.50
  13   5   1  246.18   13.10
 -13   5  -1  240.28   11.60
  13   5   1  246.58   10.80
  13   5   1  234.08   12.90
  13   5   1  263.47   12.50
 -13   5  -1  251.97   10.80
  13   5   1  232.18    9.80
  13   5   1  244.48    9.90
  14  -5   1  257.17    9.60
  14  -5   1  283.77   14.00
 -14  -5  -1  263.97   12.60
  14  -5   1  243.48   12.60
  14  -5   1  259.17   13.10
  14  -5   1  275.67   13.10
  14  -5   1  250.77   11.70
  14   5   1  252.37   13.10
 -14   5  -1  258.87   12.60
  14   5   1  268.17   10.90
 -14   5  -1  247.88   11.40
  14   5   1  241.48   11.30
  14   5   1  264.17   14.00
  14   5   1  273.67   10.90
  14   5   1  262.07   14.10
  15  -5   1  131.39    8.50
  15  -5   1  136.79    9.70
  15  -5   1  161.48   10.10
  15  -5   1  110.49   10.40
 -15  -5  -1  155.68    9.80
  15  -5   1  148.09   10.50
  15  -5   1  141.89    6.80
 -15   5  -1  132.19    9.60
  15   5   1  141.09    8.00
  15   5   1  142.49    8.60
  15   5   1  148.59   10.70
  15   5   1  148.79   11.50
  15   5   1  140.89   12.30
  16  -5   1   43.80    6.60
  16  -5   1   48.50    4.50
  16  -5   1   42.60    6.90
  16  -5   1   46.90    7.10
  16   5   1   37.40    7.60
 -16   5  -1   47.10    6.90
  16   5   1   50.39    7.30
  16   5   1   44.50    5.70
  17  -5   1   64.89    8.20
  17  -5   1   49.20    7.90
  17  -5   1   38.00    6.40
  17  -5   1   50.19    4.80
  17   5   1   45.50    7.60
 -17   5  -1   46.40    7.40
  17   5   1   49.20    5.50
  17   5   1   62.99    9.40
  17   5   1   51.79    6.30
  18  -5   1   15.30    6.10
  18  -5   1   11.70    5.20
  18  -5   1   11.10    3.30
  18  -5   1   11.80    5.40
  18   5   1    6.60    5.90
  18   5   1    6.00    3.70
  18   5   1    4.50    5.00
  18   5   1   10.60    4.10
 -18   5  -1    8.60    5.30
  19  -5   1    6.10    3.10
  19  -5   1   -1.40    5.30
  19  -5   1    2.90    4.90
  19  -5   1    8.40    5.20
  19   5   1   -4.40    4.40
  19   5   1    6.10    4.10
  19   5   1    6.60    6.10
  19  -6  -1  130.09    8.20
  19  -6  -1  119.49   12.60
  19  -6  -1  124.69   12.30
  19   6  -1  103.19   11.80
  19   6  -1  134.09    9.60
 -19   6   1  146.49   13.30
  19   6  -1  118.89   10.30
  19   6  -1  138.29   13.70
  18  -6  -1    6.80    4.70
  18  -6  -1    4.90    3.10
  18  -6  -1    9.70    5.30
  18   6  -1    7.50    6.00
 -18   6   1    9.50    5.70
  18   6  -1   13.60    4.90
  18   6  -1    3.90    4.90
  17  -6  -1   71.59    9.10
  17  -6  -1   50.39    8.00
  17  -6  -1   45.70    5.20
 -17   6   1   52.99    8.10
  17   6  -1   63.69    7.30
  17   6  -1   52.39    8.10
  17   6  -1   58.19    9.10
  16  -6  -1   -3.00    2.30
  16  -6  -1   -0.40    4.00
  16  -6  -1    6.50    4.30
  16  -6  -1    5.10    4.10
 -16   6   1    3.50    4.20
  16   6  -1    2.50    3.50
  16   6  -1   -0.40    4.40
  16   6  -1    3.40    4.60
 -15  -6   1    1.80    3.40
  15  -6  -1    3.70    3.30
  15  -6  -1    0.40    3.50
  15  -6  -1    3.20    4.10
  15  -6  -1    6.70    3.60
  15  -6  -1    4.30    2.50
  15  -6  -1   -2.60    3.00
  15   6  -1   -3.80    3.50
  15   6  -1    3.60    4.80
  15   6  -1    3.70    3.90
 -15   6   1   -6.30    3.60
  15   6  -1    7.50    4.10
  15   6  -1    3.40    3.50
  14  -6  -1   20.90    4.70
  14  -6  -1   15.30    3.00
  14  -6  -1   21.00    5.00
 -14  -6   1   26.10    5.10
  14  -6  -1   20.10    4.90
  14  -6  -1   27.60    5.30
  14  -6  -1   14.60    3.90
  14   6  -1    8.60    4.40
  14   6  -1   13.00    4.00
 -14   6   1   24.00    5.30
  14   6  -1   16.50    4.70
  14   6  -1   21.30    5.30
  14   6  -1   21.50    3.70
  14   6  -1   15.90    3.50
  13  -6  -1  347.07   14.10
  13  -6  -1  336.57   14.90
  13  -6  -1  337.07   15.00
 -13  -6   1  343.97   14.80
  13  -6  -1  331.97   15.40
  13  -6  -1  361.66   12.30
  13  -6  -1  366.96   15.50
  13   6  -1  333.37   15.70
  13   6  -1  322.97   15.60
  13   6  -1  332.17   13.90
  13   6  -1  369.46   15.60
  13   6  -1  354.86   13.00
  13   6  -1  355.66   13.00
 -13   6   1  342.27   14.90
  12  -6  -1   15.90    4.00
  12  -6  -1   16.60    3.10
  12  -6  -1   17.80    4.20
  12  -6  -1   17.40    4.20
  12  -6  -1   15.40    4.00
  12  -6  -1   17.90    2.70
  12  -6  -1   20.20    3.90
 -12  -6   1   14.50    3.70
 -12  -6   1   24.30    3.60
  12  -6  -1   19.30    2.90
  12   6  -1   18.20    3.10
  12   6  -1   17.30    4.40
  12   6  -1   18.30    4.20
 -12   6   1   19.90    4.40
  12   6  -1   19.20    3.40
  12   6  -1   14.70    4.20
 -12   6   1   17.70    4.40
  12   6  -1   20.70    3.40
  12   6  -1   16.40    3.60
  11  -6  -1  644.44   20.70
  11  -6  -1  626.04   18.40
 -11  -6   1  665.93   21.90
 -11  -6   1  670.63   20.00
  11  -6  -1  646.04   19.10
  11  -6  -1  643.64   22.30
  11  -6  -1  682.23   22.10
  11  -6  -1  655.93   21.90
 -11  -6   1  654.33   20.70
  11  -6  -1  647.54   19.50
  11  -6  -1  639.64   21.00
  11  -6  -1  655.03   22.00
  11   6  -1  676.73   19.80
  11   6  -1  597.04   20.60
 -11   6   1  615.04   19.10
  11   6  -1  664.73   22.20
 -11   6   1  634.64   21.40
  11   6  -1  636.84   22.30
  11   6  -1  638.94   19.60
  11   6  -1  641.54   22.60
  11   6  -1  641.54   19.80
  10  -6  -1   52.59    4.30
  10  -6  -1   65.79    5.90
  10  -6  -1   51.09    5.50
 -10  -6   1   57.59    5.30
  10  -6  -1   62.29    6.00
  10  -6  -1   53.19    3.90
 -10  -6   1   47.20    5.40
  10  -6  -1   51.69    3.50
  10  -6  -1   57.09    5.10
 -10  -6   1   52.99    4.20
 -10  -6   1   54.99    5.00
  10  -6  -1   57.29    3.70
 -10   6   1   71.09    6.40
  10   6  -1   64.39    6.70
  10   6  -1   65.99    6.30
  10   6  -1   36.70    5.10
  10   6  -1   58.49    4.30
 -10   6   1   53.39    3.90
 -10   6   1   56.89    4.20
  10   6  -1   60.89    5.60
  10   6  -1   54.99    4.20
  10   6  -1   52.89    4.40
  -9  -6   1  573.24   17.30
   9  -6  -1  609.64   19.00
   9  -6  -1  559.84   16.50
  -9  -6   1  560.54   17.90
   9  -6  -1  603.04   19.50
   9  -6  -1  556.24   16.70
   9  -6  -1  602.84   18.00
  -9  -6   1  594.74   18.50
   9  -6  -1  577.84   16.90
   9  -6  -1  557.24   19.00
   9  -6  -1  570.24   17.50
  -9   6   1  595.74   17.50
   9   6  -1  569.94   19.70
  -9   6   1  594.54   18.80
  -9   6   1  568.74   16.80
  -9   6   1  549.95   16.60
   9   6  -1  582.44   17.20
   9   6  -1  572.14   19.40
   9   6  -1  577.54   17.80
   9   6  -1  562.84   18.40
   9   6  -1  564.64   19.60
   9   6  -1  596.04   17.30
   8  -6  -1   10.70    2.80
   8  -6  -1    6.20    2.20
   8  -6  -1    9.00    2.10
   8  -6  -1   11.70    2.80
   8  -6  -1   10.40    1.90
  -8  -6   1   11.00    2.10
  -8  -6   1    9.90    2.50
   8  -6  -1    7.40    1.80
   8  -6  -1    5.00    1.90
  -8  -6   1   16.00    2.90
   8  -6  -1    8.80    1.80
   8   6  -1   10.20    2.00
   8   6  -1    8.50    2.20
   8   6  -1    5.50    2.40
  -8   6   1    9.80    1.90
   8   6  -1    9.20    2.90
  -8   6   1    8.50    2.00
   8   6  -1    5.60    2.50
  -8   6   1    8.20    1.80
   8   6  -1    8.70    2.00
   8   6  -1   11.70    2.60
   7  -6  -1  136.39    7.20
   7  -6  -1  148.99    5.10
   7  -6  -1  153.38    7.20
  -7  -6   1  147.39    6.90
   7  -6  -1  157.88    5.90
  -7  -6   1  149.88    6.70
  -7  -6   1  142.19    5.90
  -7  -6   1  137.69    6.60
   7  -6  -1  147.89    5.90
  -7  -6   1  146.19    7.40
   7  -6  -1  140.29    7.20
   7  -6  -1  146.89    6.10
   7  -6  -1  143.09    5.70
   7  -6  -1  136.89    6.30
   7   6  -1  144.89    5.90
   7   6  -1  147.29    6.70
   7   6  -1  157.68    7.60
  -7   6   1  146.49    6.40
  -7   6   1  144.99    5.80
   7   6  -1  135.49    7.40
   7   6  -1  131.99    7.30
  -7   6   1  144.59    7.40
   7   6  -1  141.09    5.80
   7   6  -1  137.79    6.90
  -6  -6   1   56.39    4.40
  -6  -6   1   70.29    4.60
   6  -6  -1   74.69    3.80
   6  -6  -1   70.39    4.30
  -6  -6   1   77.69    5.00
   6  -6  -1   74.39    2.90
  -6  -6   1   63.59    4.60
   6  -6  -1   82.19    5.00
   6  -6  -1   67.49    3.80
   6  -6  -1   79.29    5.00
   6  -6  -1   67.29    4.80
   6  -6  -1   73.29    3.70
  -6  -6   1   75.49    3.80
  -6  -6   1   69.19    5.00
   6  -6  -1   65.69    3.60
   6   6  -1   70.89    4.70
   6   6  -1   77.29    5.20
   6   6  -1   68.79    4.90
   6   6  -1   74.99    5.00
   6   6  -1   70.49    3.70
  -6   6   1   63.29    4.20
   6   6  -1   68.29    4.70
  -6   6   1   66.09    3.70
   6   6  -1   66.29    3.70
  -6   6   1   63.39    4.60
  -5  -6   1   30.60    3.60
   5  -6  -1   26.70    3.00
  -5  -6   1   28.30    3.40
  -5  -6   1   32.90    3.50
   5  -6  -1   27.80    2.70
   5  -6  -1   26.30    2.10
   5  -6  -1   33.70    3.60
   5  -6  -1   30.90    2.70
  -5  -6   1   32.00    1.70
   5  -6  -1   28.40    3.40
   5  -6  -1   34.90    3.00
  -5  -6   1   30.20    2.40
  -5  -6   1   28.10    3.20
  -5  -6   1   30.10    3.30
   5  -6  -1   26.50    3.30
   5   6  -1   27.20    3.30
  -5   6   1   29.90    3.50
   5   6  -1   35.70    3.80
   5   6  -1   26.20    3.30
   5   6  -1   31.20    1.70
   5   6  -1   30.40    2.60
  -5   6   1   33.00    3.30
  -5   6   1   29.90    2.80
   5   6  -1   31.40    2.50
  -5   6   1   28.40    2.90
   5   6  -1   30.50    3.50
   5   6  -1   24.10    3.10
   4  -6  -1   46.00    3.00
  -4  -6   1   47.20    4.00
   4  -6  -1   45.40    3.90
  -4  -6   1   44.00    2.70
  -4  -6   1   46.40    3.60
  -4  -6   1   41.80    3.90
   4  -6  -1   46.60    3.50
  -4  -6   1   46.00    3.70
  -4  -6   1   45.40    3.60
   4  -6  -1   40.90    2.20
   4  -6  -1   48.10    4.10
   4  -6  -1   45.00    3.00
   4  -6  -1   43.90    3.80
  -4  -6   1   43.40    2.30
   4  -6  -1   46.10    2.90
  -4   6   1   41.90    3.00
   4   6  -1   43.10    4.00
  -4   6   1   43.20    2.90
  -4   6   1   48.20    3.60
   4   6  -1   55.59    3.90
   4   6  -1   48.20    3.70
   4   6  -1   49.70    3.80
   4   6  -1   44.40    3.80
   4   6  -1   43.40    2.70
  -4   6   1   48.80    3.60
   4   6  -1   48.40    2.40
   3  -6  -1  661.83   20.00
   3  -6  -1  691.93   20.00
   3  -6  -1  694.43   19.90
  -3  -6   1  690.33   18.80
  -3  -6   1  699.53   18.60
   3  -6  -1  724.23   20.00
   3  -6  -1  697.43   18.70
  -3  -6   1  719.73   20.20
   3  -6  -1  716.13   19.50
  -3  -6   1  701.23   20.30
  -3  -6   1  681.93   20.00
   3  -6  -1  703.43   19.30
   3  -6  -1  704.33   19.40
  -3  -6   1  748.93   20.30
   3  -6  -1  682.23   19.80
  -3  -6   1  686.63   20.00
   3  -6  -1  698.13   17.70
   3   6  -1  710.83   20.30
  -3   6   1  705.33   18.80
  -3   6   1  685.73   20.00
   3   6  -1  715.43   20.20
  -3   6   1  696.43   19.30
   3   6  -1  688.93   20.00
  -3   6   1  678.43   19.70
   3   6  -1  713.83   18.90
  -3   6   1  715.63   20.00
   3   6  -1  687.33   19.80
   3   6  -1  699.23   18.60
   3   6  -1  715.13   20.10
   2  -6  -1    9.20    1.70
   2  -6  -1   12.20    1.90
   2  -6  -1   12.50    1.40
  -2  -6   1   11.30    2.30
   2  -6  -1   11.10    2.10
   2  -6  -1   10.20    1.80
   2  -6  -1    8.90    1.70
   2  -6  -1   12.90    2.00
   2  -6  -1   11.90    2.10
  -2  -6   1   13.60    1.70
  -2  -6   1    8.00    1.90
  -2  -6   1   10.30    1.90
  -2  -6   1   10.20    2.00
  -2  -6   1   11.80    2.40
  -2  -6   1    8.70    1.80
   2  -6  -1   18.70    2.50
  -2   6   1   12.50    1.00
   2   6  -1   14.10    2.00
  -2   6   1   10.90    1.80
   2   6  -1    8.60    1.80
   2   6  -1   11.40    1.90
   2   6  -1    9.10    2.10
  -2   6   1   10.60    2.10
  -2   6   1   11.20    1.90
  -2   6   1   12.00    2.00
  -2   6   1   11.40    1.50
   2   6  -1   13.80    2.20
   2   6  -1   10.10    1.90
  -1  -6   1  552.74   15.90
   1  -6  -1  547.65   15.70
  -1  -6   1  527.65   15.70
   1  -6  -1  553.54   15.40
   1  -6  -1  572.04   14.60
   1  -6  -1  515.65   15.80
   1  -6  -1  543.35   15.60
   1  -6  -1  552.44   15.90
  -1  -6   1  532.15   15.30
  -1  -6   1  531.45   15.90
   1  -6  -1  534.55   16.20
  -1  -6   1  539.35   15.90
  -1  -6   1  531.05   15.30
  -1  -6   1  529.15   16.20
   1   6  -1  548.15   16.30
  -1   6   1  535.75   15.70
   1   6  -1  555.74   14.50
   1   6  -1  550.84   15.40
  -1   6   1  556.64   16.40
  -1   6   1  538.75   14.60
   1   6  -1  565.64   15.90
  -1   6   1  526.05   15.80
   1   6  -1  572.74   15.90
  -1   6   1  530.75   14.40
  -1   6   1  549.05   15.70
  -1   6   1  543.85   14.00
   1   6  -1  565.54   15.90
   0  -6  -1   67.19    3.80
   0  -6   1   56.49    3.50
   0  -6  -1   59.79    3.60
   0  -6  -1   59.99    3.00
   0  -6  -1   55.99    3.50
   0  -6  -1   62.99    2.80
   0  -6   1   53.59    3.80
   0  -6   1   60.69    3.00
   0  -6  -1   58.09    3.50
   0  -6   1   59.59    3.40
   0  -6  -1   58.09    4.00
   0  -6   1   70.79    3.60
   0  -6   1   68.59    3.60
   0   6  -1   61.89    2.60
   0   6   1   62.99    2.70
   0   6   1   74.29    6.30
   0   6   1   62.59    3.00
   0   6  -1   62.39    3.60
   0   6  -1   64.39    3.40
   0   6  -1   50.99    3.50
   0   6   1   55.69    2.80
   0   6   1   64.59    3.50
   0   6   1   61.49    3.70
   0   6   1   59.09    3.50
   0   6  -1   59.39    4.00
   0   6  -1   55.99    3.00
   0   6  -1   59.09    2.30
   0   6   1   54.79    3.50
   0   6   1   66.09    4.20
   0   6  -1   61.09    3.50
  -1  -6  -1  667.83   18.10
   1  -6   1  618.04   16.70
  -1  -6  -1  621.64   17.90
  -1  -6  -1  626.44   16.80
   1  -6   1  616.64   18.30
   1  -6   1  620.74   17.90
   1  -6   1  645.94   17.80
  -1  -6  -1  674.03   17.80
  -1  -6  -1  639.94   18.10
   1  -6   1  598.44   17.80
   1  -6   1  628.64   17.60
  -1  -6  -1  635.94   18.60
  -1  -6  -1  644.14   17.70
  -1  -6  -1  625.24   18.10
  -1   6  -1  637.54   17.50
  -1   6  -1  627.84   17.80
  -1   6  -1  627.44   16.80
   1   6   1  612.94   18.00
   1   6   1  631.24   18.60
  -1   6  -1  635.24   18.50
   1   6   1  621.34   17.90
   1   6   1  653.43   18.00
   1   6   1  625.44   17.10
   1   6   1  625.94   17.10
   1   6   1  652.63   17.70
  -1   6  -1  611.14   17.80
  -1   6  -1  624.14   17.60
   2  -6   1   89.29    4.40
   2  -6   1   80.69    2.70
   2  -6   1   78.39    4.30
  -2  -6  -1   85.19    4.40
   2  -6   1   87.49    4.20
  -2  -6  -1   78.59    4.70
  -2  -6  -1   77.49    4.30
   2  -6   1   85.49    3.10
  -2  -6  -1   74.09    3.70
   2  -6   1   78.79    3.90
   2  -6   1   82.79    4.60
   2  -6   1   76.19    4.10
  -2  -6  -1   85.89    4.30
   2   6   1   85.69    4.50
   2   6   1   83.59    4.30
  -2   6  -1   80.99    3.10
   2   6   1   86.39    4.20
   2   6   1   82.09    4.30
  -2   6  -1   72.49    2.70
  -2   6  -1   80.99    4.00
  -2   6  -1   89.39    4.00
   2   6   1   81.69    3.90
   2   6   1   78.49    4.70
  -2   6  -1   90.09    4.80
   3  -6   1   75.19    4.00
  -3  -6  -1   83.29    4.80
   3  -6   1   79.19    3.00
  -3  -6  -1   73.89    3.60
  -3  -6  -1   86.49    3.00
  -3  -6  -1   87.19    4.40
   3  -6   1   82.69    4.60
   3  -6   1   78.79    4.40
   3  -6   1   83.39    3.80
  -3  -6  -1   84.99    4.60
   3  -6   1   76.09    4.40
  -3  -6  -1   76.09    2.90
   3  -6   1   79.29    3.00
  -3  -6  -1   85.49    4.60
   3  -6   1   73.49    3.70
   3  -6   1   87.79    4.40
   3   6   1   74.59    4.10
   3   6   1   77.29    4.70
  -3   6  -1   81.39    4.60
   3   6   1   83.89    3.70
   3   6   1   76.39    4.40
  -3   6  -1   77.19    4.00
   3   6   1   84.59    4.40
   3   6   1   81.79    4.40
   3   6   1   75.79    4.30
  -3   6  -1   81.29    3.00
   3   6   1   77.99    4.60
  -3   6  -1   87.09    3.90
   4  -6   1  168.28    5.10
  -4  -6  -1  161.38    5.10
   4  -6   1  161.68    6.90
   4  -6   1  159.38    6.30
   4  -6   1  169.28    5.10
   4  -6   1  155.98    5.50
  -4  -6  -1  170.38    5.10
   4  -6   1  159.18    5.90
   4  -6   1  170.68    7.00
   4  -6   1  164.78    5.90
   4  -6   1  156.78    7.00
  -4  -6  -1  154.98    7.00
  -4  -6  -1  160.28    6.90
  -4  -6  -1  159.38    5.50
  -4  -6  -1  165.08    7.10
   4   6   1  161.58    6.80
  -4   6  -1  163.18    5.80
   4   6   1  170.38    6.90
  -4   6  -1  168.18    6.30
  -4   6  -1  181.08    7.20
   4   6   1  168.88    7.20
   4   6   1  162.98    7.10
   4   6   1  161.78    5.00
   4   6   1  171.08    5.60
   4   6   1  167.48    7.20
   4   6   1  165.18    6.80
   5  -6   1   33.20    2.40
   5  -6   1   34.90    2.10
  -5  -6  -1   31.50    2.00
   5  -6   1   35.10    3.20
  -5  -6  -1   31.60    2.00
   5  -6   1   34.50    2.70
   5  -6   1   33.70    3.60
  -5  -6  -1   33.40    3.50
  -5  -6  -1   28.00    3.30
   5  -6   1   32.30    3.50
  -5  -6  -1   28.00    3.30
  -5  -6  -1   33.20    2.10
   5  -6   1   40.60    3.70
  -5  -6  -1   33.30    3.80
  -5  -6  -1   37.90    3.40
   5  -6   1   32.50    3.60
   5   6   1   32.50    3.50
   5   6   1   34.20    3.90
   5   6   1   37.20    2.00
   5   6   1   34.30    3.50
  -5   6  -1   32.40    3.40
   5   6   1   36.40    3.60
   5   6   1   30.90    2.10
   5   6   1   33.40    2.10
   5   6   1   35.60    3.50
   5   6   1   27.10    3.40
  -5   6  -1   30.90    2.40
  -5   6  -1   41.30    3.40
  -6  -6  -1  180.48    5.80
   6  -6   1  159.28    7.50
   6  -6   1  171.98    7.70
   6  -6   1  167.08    6.10
  -6  -6  -1  181.78    7.20
   6  -6   1  161.38    5.70
  -6  -6  -1  170.68    8.00
  -6  -6  -1  183.88    5.80
  -6  -6  -1  185.38    5.50
   6  -6   1  174.38    6.10
   6  -6   1  175.38    7.40
   6  -6   1  182.38    6.90
  -6  -6  -1  169.28    7.30
   6  -6   1  163.28    7.60
  -6  -6  -1  171.28    7.50
   6   6   1  165.78    7.90
   6   6   1  154.98    5.60
   6   6   1  175.18    5.70
   6   6   1  176.38    7.70
   6   6   1  176.78    5.50
   6   6   1  164.58    7.30
  -6   6  -1  189.88    8.00
  -6   6  -1  176.38    6.80
   6   6   1  171.98    7.70
   6   6   1  172.78    8.00
  -6   6  -1  177.08    7.50
   7  -6   1  642.74   17.10
   7  -6   1  622.64   18.00
   7  -6   1  631.14   19.40
  -7  -6  -1  619.34   17.00
   7  -6   1  597.74   17.10
   7  -6   1  632.04   19.70
   7  -6   1  630.34   18.90
  -7  -6  -1  630.84   18.50
  -7  -6  -1  622.14   18.80
  -7  -6  -1  623.94   20.00
   7  -6   1  649.83   19.70
  -7  -6  -1  621.34   19.00
   7  -6   1  613.74   17.10
   7   6   1  631.14   19.40
   7   6   1  635.84   19.10
  -7   6  -1  638.84   19.80
   7   6   1  613.44   18.80
   7   6   1  587.84   19.80
   7   6   1  600.24   19.70
  -7   6  -1  616.94   18.00
  -7   6  -1  619.34   18.80
   7   6   1  613.94   16.90
   7   6   1  610.44   16.90
   8  -6   1  139.89    6.10
   8  -6   1  144.89    6.90
  -8  -6  -1  139.79    6.40
   8  -6   1  133.69    7.30
  -8  -6  -1  140.99    6.70
   8  -6   1  119.79    6.80
   8  -6   1  126.99    7.20
  -8  -6  -1  140.59    5.50
  -8  -6  -1  133.99    6.80
   8  -6   1  135.29    5.40
   8  -6   1  139.19    5.20
  -8   6  -1  151.98    6.40
   8   6   1  139.89    6.80
   8   6   1  128.69    5.30
  -8   6  -1  128.89    6.10
   8   6   1  138.29    5.40
   8   6   1  135.49    7.80
   8   6   1  139.79    6.90
   8   6   1  134.99    7.70
   8   6   1  143.39    7.40
  -8   6  -1  149.69    6.90
  -9  -6  -1  336.87   12.10
   9  -6   1  343.27   13.20
   9  -6   1  321.97   10.30
   9  -6   1  328.47   12.90
   9  -6   1  338.67   11.30
  -9  -6  -1  351.76   10.80
   9  -6   1  330.77   10.20
   9  -6   1  331.37   12.10
   9  -6   1  326.67   12.60
   9   6   1  338.77   13.10
   9   6   1  352.06   12.30
   9   6   1  351.46   10.80
   9   6   1  314.97   12.00
  -9   6  -1  327.97   11.60
  -9   6  -1  330.37   10.10
   9   6   1  331.67   10.60
   9   6   1  348.37   13.80
  -9   6  -1  338.77   12.10
   9   6   1  314.17   13.50
  10  -6   1   70.29    4.50
 -10  -6  -1   59.19    4.60
  10  -6   1   59.09    3.70
  10  -6   1   65.09    5.00
  10  -6   1   67.69    6.00
  10  -6   1   57.99    5.90
  10  -6   1   59.99    3.40
 -10  -6  -1   63.39    4.10
  10  -6   1   57.79    5.90
  10   6   1   60.49    5.30
 -10   6  -1   64.99    5.90
  10   6   1   59.79    6.40
  10   6   1   64.69    4.10
  10   6   1   64.89    4.90
  10   6   1   59.49    5.90
  10   6   1   52.69    6.00
 -10   6  -1   61.69    4.70
  10   6   1   67.89    4.10
  11  -6   1  637.54   18.80
  11  -6   1  635.64   20.70
  11  -6   1  648.34   21.50
 -11  -6  -1  617.84   20.40
  11  -6   1  609.44   19.70
  11  -6   1  635.14   18.00
  11  -6   1  639.54   21.50
 -11  -6  -1  632.54   18.80
  11  -6   1  580.04   21.40
  11  -6   1  640.04   21.60
 -11   6  -1  634.54   20.60
  11   6   1  617.24   21.30
  11   6   1  626.64   22.10
  11   6   1  651.73   22.40
  11   6   1  626.04   20.10
  11   6   1  619.84   18.50
  11   6   1  592.94   19.70
  11   6   1  651.93   18.70
 -11   6  -1  594.34   19.30
  12  -6   1   64.59    6.80
  12  -6   1   64.89    6.90
  12  -6   1   70.39    7.30
  12  -6   1   55.39    5.30
  12  -6   1   71.59    6.70
  12  -6   1   68.69    7.10
  12  -6   1   73.59    4.40
  12  -6   1   70.89    4.90
 -12   6  -1   76.69    7.30
  12   6   1   69.19    5.50
  12   6   1   65.19    4.70
  12   6   1   76.89    7.90
  12   6   1   79.09    5.10
  12   6   1   83.69    7.80
 -12   6  -1   70.19    6.10
  12   6   1   66.19    6.00
  13  -6   1   16.10    4.50
  13  -6   1   23.10    4.00
  13  -6   1   23.90    3.40
  13  -6   1   23.30    4.60
  13  -6   1   18.80    2.80
  13  -6   1   26.50    4.50
  13  -6   1   27.60    5.10
  13  -6   1   15.80    4.30
  13   6   1   27.70    3.70
  13   6   1   23.80    4.80
  13   6   1   19.60    4.90
 -13   6  -1   26.50    4.30
  13   6   1   21.50    5.20
  13   6   1   27.80    4.50
 -13   6  -1   18.20    4.70
  13   6   1   22.90    3.50
  14  -6   1    8.30    4.10
  14  -6   1   12.10    3.80
  14  -6   1    6.00    4.10
  14  -6   1    6.90    3.90
  14  -6   1   12.10    4.30
  14  -6   1   10.90    2.50
  14   6   1   12.50    4.70
  14   6   1   10.40    3.50
 -14   6  -1    6.70    4.00
  14   6   1    7.20    4.20
  14   6   1    6.50    3.00
  14   6   1    7.20    4.40
  15  -6   1    5.10    3.30
  15  -6   1    2.50    3.90
  15  -6   1    4.40    2.40
  15  -6   1    7.80    4.20
  15  -6   1    6.20    3.80
  15  -6   1   -0.20    3.60
 -15   6  -1    0.00    4.10
  15   6   1    4.30    3.30
  15   6   1    6.90    4.20
  15   6   1    6.40    3.50
  15   6   1   -3.70    3.70
  16  -6   1   -4.30    3.40
  16  -6   1    1.40    3.70
  16  -6   1   -1.40    2.00
  16  -6   1   -0.70    3.00
  16  -6   1   -1.80    3.10
  16   6   1   -0.30    3.00
  16   6   1   -8.00    3.30
  16   6   1    2.40    3.30
  16   6   1   -4.10    4.00
 -16   6  -1    1.30    3.90
  17  -6   1  116.39    6.60
  17  -6   1  143.79   12.40
  17  -6   1  135.49   11.80
  17   6   1   97.29    7.70
  17   6   1  111.69    9.20
  17   6   1   91.19   10.90
  17   6   1  102.89   10.50
 -17   6  -1  110.59   10.50
  18  -6   1   25.10    6.10
  18  -6   1   23.80    6.60
  18  -6   1   23.40    3.80
  18   6   1   20.30    7.10
  18   6   1   23.10    4.70
  18   6   1   15.60    4.70
 -18   6  -1   15.40    6.20
  18   6   1   17.80    6.40
  19  -6   1  142.79   14.00
  19  -6   1  146.59   13.20
  19  -6   1  158.38   14.00
  19  -6   1  165.58    8.20
  19   6   1  162.58   15.40
  19   6   1  126.59   12.80
  19   6   1  121.99   10.10
  19  -7  -1   54.69    5.90
  19  -7  -1   46.50    8.50
  19  -7  -1   53.19    8.50
  19   7  -1   45.10    6.80
  19   7  -1   44.50    7.10
  19   7  -1   78.49   11.40
 -19   7   1   54.89    9.10
  19   7  -1   34.40    8.00
  18  -7  -1    4.70    3.10
  18  -7  -1    5.00    5.20
  18  -7  -1   10.10    5.40
 -18   7   1    7.60    5.40
  18   7  -1   18.80    6.20
  18   7  -1    9.10    4.50
  18   7  -1   13.80    4.80
  18   7  -1    5.10    6.00
  17  -7  -1  182.78   12.40
  17  -7  -1  177.98   12.60
  17  -7  -1  176.88    9.00
  17   7  -1  160.08   12.40
  17   7  -1  134.39   12.80
  17   7  -1  170.48   11.10
 -17   7   1  163.08   11.90
  16  -7  -1   51.99    7.70
  16  -7  -1   54.29    6.70
  16  -7  -1   44.80    7.20
  16  -7  -1   51.49    5.40
  16   7  -1   49.40    6.70
 -16   7   1   48.50    7.60
  16   7  -1   37.90    6.90
  16   7  -1   38.40    7.10
  15  -7  -1  305.37   13.80
  15  -7  -1  305.27   11.80
  15  -7  -1  323.07   15.60
  15  -7  -1  276.17   14.60
  15  -7  -1  312.57   15.20
  15   7  -1  289.77   13.80
  15   7  -1  313.27   15.70
 -15   7   1  283.77   14.60
  15   7  -1  301.97   16.20
  14  -7  -1   90.99    8.90
  14  -7  -1   76.19    8.20
  14  -7  -1   87.89    5.80
  14  -7  -1   75.69    8.20
  14  -7  -1   95.19    9.30
  14  -7  -1   88.79    8.00
  14   7  -1   82.49    9.30
  14   7  -1   91.59    6.50
 -14   7   1   85.99    8.70
  14   7  -1   70.09    8.20
  14   7  -1   88.99    8.00
  14   7  -1   80.89    8.70
  13  -7  -1  176.28   10.90
  13  -7  -1  178.18   10.70
  13  -7  -1  159.58   10.20
  13  -7  -1  172.28    9.70
  13  -7  -1  162.08   10.20
  13  -7  -1  170.08    7.80
  13   7  -1  165.38    8.20
  13   7  -1  138.69    9.10
  13   7  -1  159.78   10.70
  13   7  -1  179.48    8.30
  13   7  -1  164.68   10.80
  13   7  -1  165.28   10.50
 -13   7   1  175.38   10.40
  12  -7  -1   18.40    2.80
  12  -7  -1   28.60    4.60
  12  -7  -1   18.30    4.60
  12  -7  -1   19.70    3.20
  12  -7  -1   27.20    5.00
  12  -7  -1   21.70    3.20
  12  -7  -1   15.70    4.00
  12  -7  -1   20.80    4.40
 -12   7   1   21.00    4.70
  12   7  -1   18.10    4.50
  12   7  -1   10.00    3.60
  12   7  -1   21.50    5.00
  12   7  -1   18.70    3.30
  12   7  -1   23.30    3.50
  12   7  -1   16.50    4.40
  11  -7  -1    8.10    2.90
  11  -7  -1   12.30    3.30
  11  -7  -1   10.50    2.40
  11  -7  -1   10.20    3.50
 -11  -7   1    9.30    2.90
 -11  -7   1   11.60    2.70
  11  -7  -1    9.70    3.50
  11  -7  -1   10.90    2.30
  11  -7  -1   13.10    3.00
 -11   7   1   18.10    3.10
  11   7  -1   11.90    3.70
  11   7  -1   10.70    2.70
 -11   7   1   12.20    3.80
  11   7  -1   10.00    3.10
  11   7  -1   11.60    3.70
  11   7  -1    9.90    2.50
 -11   7   1    6.60    2.40
  11   7  -1   11.80    3.90
  11   7  -1   13.60    2.70
  10  -7  -1    6.50    2.80
  10  -7  -1    2.00    1.90
  10  -7  -1    1.50    2.20
 -10  -7   1    1.40    1.60
 -10  -7   1    1.40    2.00
  10  -7  -1   -2.50    1.60
  10  -7  -1   -1.00    2.20
 -10  -7   1   -0.30    1.80
  10  -7  -1    1.50    1.60
  10  -7  -1    0.30    1.50
  10  -7  -1   -0.10    1.50
  10   7  -1    2.50    1.80
 -10   7   1    2.20    1.70
  10   7  -1    0.20    2.50
 -10   7   1    0.00    1.40
  10   7  -1    2.50    2.80
  10   7  -1   -0.30    1.60
  10   7  -1    1.50    2.50
  10   7  -1    1.10    2.20
  10   7  -1   -0.90    1.80
 -10   7   1    0.70    2.50
 -10   7   1   -0.40    1.60
   9  -7  -1  144.69    6.70
   9  -7  -1  150.38    7.10
   9  -7  -1  144.19    6.10
  -9  -7   1  152.88    7.60
   9  -7  -1  133.49    6.00
  -9  -7   1  153.68    7.40
   9  -7  -1  144.29    7.80
  -9  -7   1  142.19    6.40
   9  -7  -1  147.39    6.30
   9  -7  -1  149.19    8.20
   9  -7  -1  141.89    8.10
   9   7  -1  148.99    6.40
  -9   7   1  150.18    6.20
   9   7  -1  147.59    8.30
  -9   7   1  122.79    5.90
   9   7  -1  137.29    7.60
  -9   7   1  138.39    6.80
   9   7  -1  144.19    7.20
  -9   7   1  148.29    7.90
   9   7  -1  145.09    6.40
   9   7  -1  137.99    8.40
   9   7  -1  132.89    8.30
  -8  -7   1   35.60    3.90
   8  -7  -1   41.40    3.50
   8  -7  -1   44.70    2.60
   8  -7  -1   49.80    5.00
   8  -7  -1   35.60    4.50
   8  -7  -1   32.00    4.40
  -8  -7   1   44.80    3.70
  -8  -7   1   42.00    4.50
   8  -7  -1   41.40    3.60
  -8  -7   1   41.60    4.30
   8  -7  -1   43.90    3.30
   8  -7  -1   40.40    3.40
   8  -7  -1   43.70    4.20
   8   7  -1   46.10    3.70
   8   7  -1   33.40    4.60
   8   7  -1   32.60    4.40
   8   7  -1   31.40    4.30
   8   7  -1   42.20    3.50
   8   7  -1   41.20    4.50
  -8   7   1   45.90    4.20
   8   7  -1   42.70    4.30
  -8   7   1   46.60    5.00
  -8   7   1   40.30    3.10
  -8   7   1   38.20    3.40
   7  -7  -1   44.60    3.30
  -7  -7   1   59.19    6.30
   7  -7  -1   56.79    3.70
  -7  -7   1   49.99    4.70
   7  -7  -1   49.40    3.40
  -7  -7   1   49.20    4.10
   7  -7  -1   53.69    5.00
   7  -7  -1   55.09    5.10
   7  -7  -1   52.29    4.60
  -7  -7   1   45.80    3.30
   7  -7  -1   49.00    2.30
   7  -7  -1   52.09    2.50
   7  -7  -1   51.49    5.10
   7  -7  -1   46.00    3.20
  -7  -7   1   58.29    5.10
  -7   7   1   65.89    5.40
   7   7  -1   45.70    4.90
   7   7  -1   50.89    3.50
   7   7  -1   52.29    5.00
  -7   7   1   51.39    4.10
   7   7  -1   49.90    3.30
   7   7  -1   58.89    5.50
   7   7  -1   53.99    4.70
  -7   7   1   49.10    3.40
   7   7  -1   50.09    4.90
   6  -7  -1   52.49    4.80
   6  -7  -1   52.39    3.50
   6  -7  -1   50.69    4.70
  -6  -7   1   52.29    5.00
   6  -7  -1   52.19    4.10
   6  -7  -1   48.90    3.50
  -6  -7   1   49.10    4.10
   6  -7  -1   58.79    5.00
  -6  -7   1   49.40    3.20
   6  -7  -1   50.99    3.40
  -6  -7   1   58.19    4.50
   6  -7  -1   49.70    3.00
  -6  -7   1   55.99    4.30
  -6  -7   1   57.59    4.30
  -6   7   1   53.79    4.10
   6   7  -1   57.49    5.00
   6   7  -1   49.20    4.50
  -6   7   1   60.49    4.60
   6   7  -1   51.09    3.30
   6   7  -1   52.59    3.30
   6   7  -1   60.79    4.60
   6   7  -1   53.09    4.80
  -6   7   1   47.50    3.40
   6   7  -1   61.29    5.40
   5  -7  -1 1528.35   41.60
   5  -7  -1 1531.85   41.50
   5  -7  -1 1487.75   38.80
   5  -7  -1 1545.05   40.20
  -5  -7   1 1555.64   41.70
  -5  -7   1 1515.25   38.80
  -5  -7   1 1571.24   41.80
  -5  -7   1 1544.15   39.60
  -5  -7   1 1498.15   41.20
   5  -7  -1 1543.15   40.20
  -5  -7   1 1533.05   41.40
   5  -7  -1 1528.55   41.00
   5  -7  -1 1523.35   40.00
   5  -7  -1 1476.55   41.30
  -5  -7   1 1556.04   41.50
   5   7  -1 1550.14   41.40
   5   7  -1 1566.94   39.60
   5   7  -1 1579.04   38.80
   5   7  -1 1554.14   41.80
   5   7  -1 1603.94   41.70
  -5   7   1 1508.45   40.10
  -5   7   1 1585.04   41.20
  -5   7   1 1511.85   40.10
   5   7  -1 1524.35   41.30
   5   7  -1 1540.25   41.40
  -5   7   1 1545.85   41.60
  -4  -7   1  393.46   13.20
   4  -7  -1  376.16   12.90
   4  -7  -1  411.06   10.60
  -4  -7   1  403.46   13.30
   4  -7  -1  392.26   12.20
  -4  -7   1  392.76   11.70
   4  -7  -1  392.86   13.20
   4  -7  -1  389.26   13.00
   4  -7  -1  395.56   12.30
   4  -7  -1  376.26   12.90
   4  -7  -1  410.66   13.10
   4  -7  -1  417.66   12.40
  -4  -7   1  392.06   13.10
  -4  -7   1  397.26   13.30
  -4  -7   1  413.96   13.30
  -4  -7   1  387.66   11.30
   4   7  -1  385.96   11.20
   4   7  -1  408.66   13.30
   4   7  -1  382.66   13.20
  -4   7   1  389.96   12.20
   4   7  -1  396.46   11.60
   4   7  -1  371.26   12.80
   4   7  -1  394.96   13.30
   4   7  -1  390.96   13.10
  -4   7   1  386.66   12.80
  -4   7   1  416.26   13.20
  -4   7   1  399.26   11.80
  -4   7   1  398.56   13.10
   3  -7  -1   76.79    4.10
   3  -7  -1   68.39    4.40
  -3  -7   1   71.29    4.60
  -3  -7   1   69.49    3.50
  -3  -7   1   63.19    4.70
   3  -7  -1   81.39    4.20
  -3  -7   1   77.99    3.60
  -3  -7   1   74.19    4.60
   3  -7  -1   75.79    4.40
   3  -7  -1   73.99    4.40
   3  -7  -1   79.59    4.70
   3  -7  -1   78.79    4.40
  -3  -7   1   82.99    4.60
  -3  -7   1   71.29    4.30
   3   7  -1   76.29    4.50
  -3   7   1   74.59    4.40
   3   7  -1   72.69    4.40
  -3   7   1   79.29    4.20
   3   7  -1   76.19    4.60
  -3   7   1   71.59    4.60
   3   7  -1   83.09    4.80
  -3   7   1   67.29    4.20
  -3   7   1   68.59    3.40
   3   7  -1   75.49    4.90
   2  -7  -1   51.39    3.50
   2  -7  -1   66.09    2.90
   2  -7  -1   52.39    3.80
  -2  -7   1   62.99    4.10
   2  -7  -1   62.59    4.30
  -2  -7   1   55.59    3.70
   2  -7  -1   56.69    3.60
  -2  -7   1   55.49    3.50
  -2  -7   1   51.89    3.70
  -2  -7   1   49.60    3.10
  -2  -7   1   51.99    4.10
   2  -7  -1   61.59    3.90
   2  -7  -1   54.09    3.50
   2  -7  -1   50.19    3.50
   2   7  -1   54.39    3.80
   2   7  -1   52.19    3.60
  -2   7   1   54.09    2.80
  -2   7   1   56.49    3.60
   2   7  -1   49.80    4.10
  -2   7   1   58.49    4.20
  -2   7   1   66.09    3.90
  -2   7   1   50.79    2.20
   2   7  -1   57.79    3.80
   2   7  -1   61.19    3.90
  -2   7   1   52.19    3.50
   1  -7  -1  103.59    5.50
   1  -7  -1  113.19    4.80
  -1  -7   1  111.09    4.80
   1  -7  -1  115.39    4.00
  -1  -7   1  102.39    4.80
  -1  -7   1  106.99    5.10
  -1  -7   1  108.69    5.20
  -1  -7   1  100.59    5.50
   1  -7  -1  109.69    5.30
   1  -7  -1  113.39    5.30
  -1  -7   1   97.09    5.10
  -1  -7   1  105.09    5.00
   1  -7  -1  102.89    5.10
   1  -7  -1  103.09    5.00
   1   7  -1  106.79    5.10
  -1   7   1   94.89    5.50
   1   7  -1  104.89    5.10
  -1   7   1  109.99    5.00
   1   7  -1  100.69    5.00
  -1   7   1  101.89    3.90
  -1   7   1  113.19    5.20
  -1   7   1  114.49    5.20
   1   7  -1   97.59    4.80
  -1   7   1   98.29    3.40
  -1   7   1  102.59    5.10
   1   7  -1  109.49    5.70
   1   7  -1  101.59    5.10
  -1   7   1  112.49    4.10
   1   7  -1  110.79    4.00
   0  -7   1   17.50    2.60
   0  -7  -1   19.70    2.60
   0  -7  -1   18.70    2.10
   0  -7   1   18.10    2.30
   0  -7  -1   12.80    2.40
   0  -7  -1   17.60    2.30
   0  -7   1   23.40    2.50
   0  -7   1   20.60    2.90
   0  -7  -1   21.00    2.50
   0  -7   1   17.30    2.30
   0  -7  -1   19.30    1.90
   0  -7   1   20.60    2.10
   0  -7  -1   18.80    2.50
   0   7  -1   17.30    2.60
   0   7  -1   20.40    1.40
   0   7  -1   20.30    2.60
   0   7   1   17.40    2.80
   0   7  -1   24.30    2.80
   0   7   1   20.00    1.90
   0   7   1   19.60    1.70
   0   7   1   19.50    2.50
   0   7  -1   18.50    1.60
   0   7   1   16.50    2.40
   0   7  -1   19.30    2.50
   0   7   1   22.40    2.70
   0   7  -1   17.60    2.20
   0   7   1   22.60    2.50
   1  -7   1    5.80    1.20
  -1  -7  -1    5.30    1.70
   1  -7   1    8.20    1.80
   1  -7   1    6.20    1.90
   1  -7   1    5.90    1.80
   1  -7   1   11.40    2.00
  -1  -7  -1    5.70    1.90
   1  -7   1    5.70    1.80
   1  -7   1    6.20    1.50
   1  -7   1    7.40    0.80
  -1  -7  -1    5.00    1.60
  -1  -7  -1    4.90    1.80
  -1  -7  -1    7.10    1.30
  -1  -7  -1    8.20    1.80
  -1   7  -1    4.80    1.70
   1   7   1    4.90    1.70
   1   7   1    6.00    1.40
  -1   7  -1    5.10    1.70
   1   7   1    6.70    1.40
   1   7   1    8.10    1.90
   1   7   1    3.70    1.90
  -1   7  -1    6.40    0.80
   1   7   1    5.70    1.60
  -1   7  -1    5.60    1.50
  -1   7  -1    5.30    1.20
  -1   7  -1    7.80    1.80
   1   7   1    6.40    1.80
  -1   7  -1    6.50    2.00
   2  -7   1   21.90    2.80
   2  -7   1   26.10    2.70
   2  -7   1   24.50    1.30
  -2  -7  -1   26.20    2.90
   2  -7   1   27.10    2.80
  -2  -7  -1   23.80    3.20
   2  -7   1   17.10    2.60
   2  -7   1   23.30    3.00
  -2  -7  -1   22.00    2.80
  -2  -7  -1   23.90    2.50
   2  -7   1   28.00    1.90
  -2  -7  -1   31.00    3.30
   2  -7   1   25.10    2.80
   2   7   1   27.80    3.40
   2   7   1   26.50    2.90
  -2   7  -1   24.20    1.50
  -2   7  -1   23.30    1.80
  -2   7  -1   23.30    3.00
  -2   7  -1   24.80    2.60
   2   7   1   26.00    3.00
  -2   7  -1   23.90    2.60
  -2   7  -1   28.80    2.90
   2   7   1   29.50    3.20
   2   7   1   26.80    2.60
   2   7   1   26.20    3.00
  -3  -7  -1  500.45   13.60
  -3  -7  -1  523.85   13.60
  -3  -7  -1  507.25   15.80
   3  -7   1  501.55   15.60
   3  -7   1  488.05   14.70
  -3  -7  -1  501.35   15.40
   3  -7   1  484.55   14.70
  -3  -7  -1  506.75   14.50
   3  -7   1  512.85   13.40
   3  -7   1  513.05   13.50
   3  -7   1  501.55   15.90
   3  -7   1  506.65   15.70
   3  -7   1  521.15   15.20
  -3  -7  -1  511.15   15.80
   3  -7   1  500.05   15.30
  -3  -7  -1  504.85   16.10
  -3   7  -1  506.95   14.80
  -3   7  -1  520.95   13.50
  -3   7  -1  498.75   14.70
  -3   7  -1  505.75   15.90
  -3   7  -1  500.75   15.10
   3   7   1  532.95   15.70
   3   7   1  495.95   15.60
   3   7   1  496.55   15.30
   3   7   1  494.25   15.50
   3   7   1  506.25   16.10
   3   7   1  497.05   15.80
   3   7   1  518.05   15.10
   4  -7   1  612.64   16.70
  -4  -7  -1  621.44   19.10
   4  -7   1  602.44   17.50
  -4  -7  -1  598.34   18.50
  -4  -7  -1  630.24   16.40
   4  -7   1  622.44   16.30
   4  -7   1  613.44   18.80
  -4  -7  -1  660.23   19.30
  -4  -7  -1  636.64   16.40
  -4  -7  -1  639.84   17.20
   4  -7   1  607.64   18.80
  -4  -7  -1  629.34   18.80
   4  -7   1  623.34   18.10
   4  -7   1  630.44   18.90
   4  -7   1  621.54   17.60
   4   7   1  618.04   19.00
   4   7   1  628.24   19.00
   4   7   1  617.04   18.50
   4   7   1  615.24   18.60
  -4   7  -1  628.44   18.90
  -4   7  -1  622.24   17.50
   4   7   1  620.84   18.60
   4   7   1  601.14   18.90
  -4   7  -1  621.24   17.60
   4   7   1  636.54   18.50
   5  -7   1  686.13   18.00
   5  -7   1  685.63   19.60
  -5  -7  -1  656.73   18.20
  -5  -7  -1  674.53   20.40
   5  -7   1  647.14   20.50
   5  -7   1  651.43   18.90
   5  -7   1  690.53   20.60
  -5  -7  -1  690.63   17.90
   5  -7   1  677.83   18.90
   5  -7   1  712.23   17.90
   5  -7   1  678.63   20.50
  -5  -7  -1  670.73   20.70
   5  -7   1  703.63   20.50
  -5  -7  -1  724.23   17.90
   5   7   1  666.23   20.20
   5   7   1  679.43   17.80
   5   7   1  708.53   18.40
  -5   7  -1  659.83   18.80
  -5   7  -1  662.93   19.10
   5   7   1  692.93   20.80
   5   7   1  666.13   20.20
   5   7   1  659.33   20.60
   5   7   1  661.83   20.20
  -5   7  -1  703.23   20.60
  -6  -7  -1  299.37   11.10
  -6  -7  -1  312.97    8.90
  -6  -7  -1  304.67   11.70
   6  -7   1  281.47   10.90
  -6  -7  -1  309.37   10.80
  -6  -7  -1  289.47   11.20
   6  -7   1  291.67   11.30
   6  -7   1  300.77   11.30
   6  -7   1  307.37    8.80
  -6  -7  -1  301.87    8.90
   6  -7   1  299.37    9.60
   6  -7   1  291.87   11.30
  -6  -7  -1  321.27    9.00
   6  -7   1  306.07    9.70
   6  -7   1  295.37   10.20
   6   7   1  296.97   11.30
   6   7   1  298.97   11.60
   6   7   1  308.77   11.10
   6   7   1  293.67    8.90
   6   7   1  313.57   11.30
  -6   7  -1  307.67    9.50
   6   7   1  293.67    8.80
   6   7   1  312.67    8.90
  -6   7  -1  307.17   10.10
   6   7   1  304.07   11.60
   6   7   1  287.47   10.80
  -6   7  -1  308.97   11.20
   7  -7   1  134.49    7.20
   7  -7   1  128.29    5.30
   7  -7   1  127.09    7.00
   7  -7   1  124.69    7.10
   7  -7   1  128.29    5.40
  -7  -7  -1  130.79    6.60
   7  -7   1  131.89    6.80
  -7  -7  -1  147.89    7.10
  -7  -7  -1  145.29    5.10
  -7  -7  -1  144.99    6.70
   7  -7   1  136.99    5.00
   7  -7   1  122.09    5.90
   7   7   1  138.49    4.60
   7   7   1  135.29    5.00
   7   7   1  137.59    7.60
  -7   7  -1  142.59    6.90
   7   7   1  130.19    7.00
   7   7   1  131.09    7.10
   7   7   1  131.19    5.00
  -7   7  -1  142.79    6.20
   7   7   1  142.49    7.60
   7   7   1  130.59    6.80
   8  -7   1   12.40    2.40
   8  -7   1   13.50    2.00
   8  -7   1    6.30    2.70
  -8  -7  -1   15.10    2.70
   8  -7   1   14.50    3.20
   8  -7   1   14.70    2.10
   8  -7   1   15.30    2.00
  -8  -7  -1   16.50    3.30
   8  -7   1   16.90    3.30
   8  -7   1   14.80    2.80
  -8  -7  -1   11.00    2.60
  -8  -7  -1   16.10    2.00
   8   7   1   15.30    1.90
   8   7   1   14.30    2.90
  -8   7  -1   13.30    2.60
   8   7   1   13.90    3.20
   8   7   1    8.80    3.00
   8   7   1   14.50    3.40
  -8   7  -1   13.50    2.80
   8   7   1   17.10    2.00
   8   7   1   12.30    2.80
   9  -7   1   76.29    5.90
  -9  -7  -1   84.59    4.20
   9  -7   1   84.89    6.30
  -9  -7  -1   83.29    5.40
   9  -7   1   81.69    4.10
   9  -7   1   79.99    4.20
  -9  -7  -1   77.89    5.30
   9  -7   1   85.49    4.10
  -9  -7  -1   77.89    5.60
   9  -7   1   76.19    4.70
   9  -7   1   67.19    6.30
   9  -7   1   72.49    5.40
   9   7   1   79.39    6.10
  -9   7  -1   68.99    4.80
   9   7   1   76.69    4.10
   9   7   1   84.19    5.70
   9   7   1   83.99    5.70
   9   7   1   70.29    6.70
  -9   7  -1   82.69    6.60
   9   7   1   77.49    4.10
  -9   7  -1   94.39    5.80
   9   7   1   84.39    7.40
  -9   7  -1   73.09    4.70
  10  -7   1   27.80    2.70
 -10  -7  -1   24.40    3.60
  10  -7   1   23.00    2.70
 -10  -7  -1   25.40    2.90
  10  -7   1   24.60    3.90
  10  -7   1   25.50    3.40
  10  -7   1   16.20    3.70
  10  -7   1   23.20    2.70
  10  -7   1   21.70    4.10
  10  -7   1   19.70    3.90
  10   7   1   28.20    4.50
  10   7   1   21.40    3.60
  10   7   1   20.10    4.20
 -10   7  -1   29.90    4.30
 -10   7  -1   26.80    3.70
  10   7   1   21.80    3.70
  10   7   1   25.40    2.80
  10   7   1   27.80    3.00
 -10   7  -1   21.70    3.30
  10   7   1   21.60    4.40
  11  -7   1  196.98   10.50
  11  -7   1  196.98    9.30
  11  -7   1  198.68    8.30
  11  -7   1  204.38   10.80
  11  -7   1  203.08   10.60
 -11  -7  -1  199.38    9.70
  11  -7   1  211.08    7.70
  11  -7   1  204.08   10.10
  11   7   1  197.28    9.30
  11   7   1  192.88    7.80
  11   7   1  214.08    8.00
 -11   7  -1  196.28    8.80
  11   7   1  210.38   11.30
 -11   7  -1  180.78    9.60
  11   7   1  187.38   10.70
  11   7   1  208.38   10.50
  11   7   1  184.38    9.40
  12  -7   1  176.88   10.10
  12  -7   1  164.68    9.90
  12  -7   1  162.48    9.90
  12  -7   1  177.18   10.30
  12  -7   1  163.98    8.60
  12  -7   1  157.78    7.50
  12  -7   1  165.28    6.90
  12  -7   1  177.88    9.50
  12   7   1  149.29   10.10
  12   7   1  171.38    7.50
  12   7   1  157.68    8.80
  12   7   1  178.38   10.10
  12   7   1  155.28   10.20
  12   7   1  164.08    7.30
 -12   7  -1  161.78    9.30
 -12   7  -1  168.78    8.20
  12   7   1  158.68    8.60
  13  -7   1  334.37   14.20
  13  -7   1  333.07   15.50
  13  -7   1  320.77   12.10
  13  -7   1  344.07   15.20
  13  -7   1  349.37   15.10
  13  -7   1  324.47   14.70
  13  -7   1  318.17   13.00
  13  -7   1  342.37   11.40
  13   7   1  301.77   15.50
  13   7   1  308.47   13.30
 -13   7  -1  338.57   14.60
  13   7   1  349.57   16.10
 -13   7  -1  336.17   14.40
  13   7   1  324.97   13.20
  13   7   1  334.17   15.10
  14  -7   1  144.89    9.90
  14  -7   1  117.79    8.50
  14  -7   1  114.09    9.00
  14  -7   1  108.59   10.10
  14  -7   1  129.79    9.60
  14  -7   1  120.19    6.20
  14   7   1  128.09   10.10
  14   7   1  112.29    7.80
  14   7   1  113.89   10.50
 -14   7  -1  112.79    8.80
  14   7   1   97.19    9.30
  14   7   1  120.79    8.30
  15  -7   1  178.58   11.70
  15  -7   1  174.68   10.40
  15  -7   1  179.88   11.80
  15  -7   1  177.48   10.60
  15  -7   1  189.08   11.70
  15  -7   1  193.68    8.20
 -15   7  -1  178.88   11.10
  15   7   1  205.68   12.40
  15   7   1  175.28    9.80
  15   7   1  200.08   10.80
  16  -7   1    1.50    4.10
  16  -7   1    0.60    3.20
  16  -7   1   -4.20    3.40
  16  -7   1    1.50    2.30
  16   7   1    3.20    3.40
  16   7   1    2.70    3.50
  16   7   1    0.00    4.30
 -16   7  -1    5.70    4.60
  16   7   1   -4.10    4.40
  17  -7   1   61.79    8.50
  17  -7   1   52.49    8.00
  17  -7   1   48.90    4.60
  17   7   1   47.00    8.70
 -17   7  -1   41.80    7.30
  17   7   1   44.00    6.20
  17   7   1   41.60    6.00
  17   7   1   49.40    8.00
  18  -7   1   10.00    3.10
  18  -7   1    7.50    5.40
  18  -7   1    8.30    5.40
  18   7   1   11.70    4.60
  18   7   1   17.50    6.20
  18   7   1   -3.00    5.20
  18   7   1   10.40    4.20
 -18   7  -1    5.90    5.50
  19  -7   1    6.20    5.10
  19  -7   1   -0.90    4.80
  19  -7   1    4.20    3.10
  19   7   1    8.80    5.90
  19   7   1   13.80    5.00
  19   7   1    3.40    6.20
  19  -8  -1   -0.50    3.10
  19  -8  -1    7.10    5.60
  19  -8  -1   -0.40    4.60
  19   8  -1   -1.50    5.60
  19   8  -1   -4.80    3.90
 -19   8   1   -3.60    5.10
  19   8  -1   -1.90    5.30
  19   8  -1    1.90    4.30
  18  -8  -1   99.89   11.40
  18  -8  -1   98.09    7.20
  18  -8  -1   82.49   10.40
  18   8  -1  106.99    9.50
  18   8  -1   82.49    8.90
  18   8  -1   96.19   11.00
  18   8  -1   95.79   11.60
 -18   8   1   89.09   10.50
  17  -8  -1    4.50    4.60
  17  -8  -1    2.20    2.70
  17  -8  -1    4.20    4.80
  17   8  -1   13.00    4.50
  17   8  -1    0.30    5.50
  17   8  -1    5.50    4.10
  17   8  -1    1.30    4.90
 -17   8   1    7.10    5.40
  16  -8  -1   -1.90    2.20
  16  -8  -1    3.00    3.60
  16  -8  -1   -3.60    3.80
  16  -8  -1   -1.30    3.90
 -16   8   1   -6.60    4.10
  16   8  -1    1.70    3.70
  16   8  -1    4.90    5.20
  16   8  -1    1.50    4.10
  15  -8  -1    3.40    4.10
  15  -8  -1   14.70    4.90
  15  -8  -1    7.10    3.90
  15  -8  -1    5.00    4.60
  15  -8  -1    2.60    2.60
  15   8  -1    8.60    4.10
  15   8  -1   13.10    5.50
 -15   8   1    9.10    4.80
  15   8  -1    6.60    4.70
  14  -8  -1  198.08   10.80
  14  -8  -1  184.38    8.70
  14  -8  -1  193.18   12.00
  14  -8  -1  172.38   11.40
  14  -8  -1  175.78   11.20
  14  -8  -1  177.78   11.30
 -14   8   1  190.38   11.10
  14   8  -1  167.98   10.40
  14   8  -1  190.28   12.30
  14   8  -1  201.98   12.20
  14   8  -1  189.18   12.20
  13  -8  -1   42.40    6.10
  13  -8  -1   45.00    6.60
  13  -8  -1   45.70    6.60
  13  -8  -1   63.99    7.50
  13  -8  -1   48.60    6.20
  13  -8  -1   48.70    4.80
  13   8  -1   53.09    7.30
  13   8  -1   55.39    7.20
  13   8  -1   48.90    6.10
  13   8  -1   47.10    7.00
  13   8  -1   44.40    4.80
  13   8  -1   41.00    4.70
 -13   8   1   61.19    7.20
  12  -8  -1  732.03   24.50
  12  -8  -1  681.83   20.90
  12  -8  -1  690.63   20.40
  12  -8  -1  707.33   24.30
  12  -8  -1  689.33   24.20
  12  -8  -1  734.03   23.70
  12  -8  -1  680.23   21.60
  12   8  -1  658.93   20.90
  12   8  -1  695.33   24.90
  12   8  -1  663.93   24.60
  12   8  -1  688.23   24.30
  12   8  -1  699.53   21.10
 -12   8   1  722.03   23.80
  12   8  -1  679.43   23.10
  11  -8  -1   31.30    3.60
 -11  -8   1   37.90    4.70
  11  -8  -1   38.50    5.70
 -11  -8   1   42.60    5.40
  11  -8  -1   38.30    5.40
  11  -8  -1   33.00    3.70
  11  -8  -1   33.70    5.20
 -11  -8   1   22.70    4.00
  11  -8  -1   37.30    4.30
  11  -8  -1   36.30    4.40
  11   8  -1   39.70    4.00
  11   8  -1   29.80    5.10
  11   8  -1   31.00    3.70
 -11   8   1   35.90    5.20
 -11   8   1   28.00    3.90
  11   8  -1   28.50    5.10
  11   8  -1   32.30    4.90
  11   8  -1   26.60    5.00
  11   8  -1   34.60    4.50
  10  -8  -1  970.50   30.30
 -10  -8   1 1008.00   27.60
 -10  -8   1  977.10   29.00
  10  -8  -1  985.20   27.60
 -10  -8   1 1006.60   29.60
  10  -8  -1  980.50   27.20
  10  -8  -1  963.60   27.90
  10  -8  -1  989.70   30.50
  10  -8  -1  974.30   25.90
  10  -8  -1 1047.70   30.30
  10  -8  -1  968.40   28.40
  10   8  -1  937.91   30.80
  10   8  -1  999.80   29.70
  10   8  -1  981.40   28.80
  10   8  -1  967.00   30.30
  10   8  -1 1032.00   30.90
 -10   8   1  965.20   27.00
 -10   8   1 1023.20   28.50
  10   8  -1  937.91   27.30
  10   8  -1  974.60   27.30
 -10   8   1  946.01   29.50
   9  -8  -1  163.18    9.00
  -9  -8   1  192.88    7.40
  -9  -8   1  166.48    8.30
   9  -8  -1  173.38    7.20
   9  -8  -1  171.58    7.30
   9  -8  -1  174.38    8.10
   9  -8  -1  179.78    9.00
   9  -8  -1  178.88    7.30
  -9  -8   1  184.48    8.80
   9  -8  -1  170.78    7.10
   9  -8  -1  167.78    5.80
   9  -8  -1  172.58    9.30
   9   8  -1  166.98    9.20
   9   8  -1  175.58    7.10
   9   8  -1  179.28    7.20
   9   8  -1  172.98    8.40
  -9   8   1  177.18    8.90
  -9   8   1  175.58    6.90
   9   8  -1  156.58    9.30
[truncated: 5,884,413 more chars]
