# Supplementary material for: Crystal structure of tetra­kis­(1,1,1,5,5,5-hexa­fluoro­acetyl­acetonato)hafnium(IV)
Source: Acta Crystallogr E Crystallogr Commun. 2018 Jul 31;74(Pt 8):1182–5. doi: 10.1107/S2056989018010514 (PMC6072989; doi:10.1107/S2056989018010514)
Supplement: Supplementary file 2 [file e-74-01182-Isup2.hkl]

data_I                                                                          
_shelx_title ' dm98g_0m_a.res in P2(1)/c'                                       
_shelx_refln_list_code          4                                               
_shelx_F_calc_maximum      888.90                                               
_exptl_crystal_F_000      3808.00                                               
_reflns_d_resolution_high  0.7485                                               
                                                                                
loop_                                                                           
 _space_group_symop_operation_xyz                                               
 'x, y, z'                                                                      
 '-x, y+1/2, -z+1/2'                                                            
 '-x, -y, -z'                                                                   
 'x, -y-1/2, z-1/2'                                                             
                                                                                
_cell_length_a    15.3042                                                       
_cell_length_b    20.0723                                                       
_cell_length_c    19.4935                                                       
_cell_angle_alpha  90.000                                                       
_cell_angle_beta   96.158                                                       
_cell_angle_gamma  90.000                                                       
                                                                                
_shelx_F_squared_multiplier     1.000                                           
                                                                                
loop_                                                                           
 _refln_index_h                                                                 
 _refln_index_k                                                                 
 _refln_index_l                                                                 
 _refln_F_squared_calc                                                          
 _refln_F_squared_meas                                                          
 _refln_F_squared_sigma                                                         
 _refln_observed_status                                                         
   1   0   0         10.41         -2.13         4.93 o                         
   3   0   0        168.16        224.72        23.21 o                         
   4   0   0     217591.20     223990.67      1770.90 o                         
   5   0   0         38.97        -29.83        29.83 o                         
   6   0   0      31524.04      35437.62       332.58 o                         
   7   0   0        473.82        508.13        43.69 o                         
   8   0   0     271051.94     283737.75      2266.47 o                         
   9   0   0          0.42        -22.69        37.95 o                         
  10   0   0     146255.70     154646.59      1296.50 o                         
  11   0   0         50.76         99.30        48.79 o                         
  12   0   0      36747.57      37205.46       434.36 o                         
  13   0   0        263.14        236.86        75.12 o                         
  14   0   0      24981.04      24591.21       416.18 o                         
  15   0   0         80.13        -10.96        90.37 o                         
  16   0   0       3496.66       4112.20       291.17 o                         
  17   0   0        110.64         95.02       197.67 o                         
  18   0   0      28648.30      28550.53       688.14 o                         
  19   0   0         60.78        113.86       182.99 o                         
  20   0   0      27615.04      29149.70       848.08 o                         
   2   1   0      44805.05      48242.56       346.88 o                         
   3   1   0        703.74        475.62        18.66 o                         
   4   1   0     224727.19     240808.41      1276.62 o                         
   5   1   0        298.99        356.09        22.60 o                         
   6   1   0      66356.83      70048.56       416.02 o                         
   7   1   0        984.10       1157.25        38.40 o                         
   8   1   0      32832.86      34998.23       237.19 o                         
   9   1   0       2254.22       2810.57        63.94 o                         
  10   1   0       2874.78       3020.48        69.36 o                         
  11   1   0       3188.35       2971.68        70.47 o                         
  12   1   0      19509.25      19355.13       225.49 o                         
  13   1   0        583.89        617.80        60.01 o                         
  14   1   0      32382.20      33295.72       356.62 o                         
  15   1   0        162.38        258.60        71.72 o                         
  16   1   0      32516.72      33566.52       406.08 o                         
  17   1   0         65.39        248.10        92.28 o                         
  18   1   0       6345.67       6330.45       233.43 o                         
  19   1   0         33.21       -114.33       114.33 o                         
  20   1   0        683.06        664.58       174.89 o                         
   3   2   0         45.70        -13.75        13.75 o                         
   4   2   0      13811.60      15976.56       110.00 o                         
   5   2   0       1107.59       1454.54        37.64 o                         
   6   2   0       3229.77       3716.04        54.51 o                         
   7   2   0       8920.32       8771.93        87.99 o                         
   8   2   0       2401.53       2625.74        59.77 o                         
   9   2   0       6132.24       5918.50        78.74 o                         
  10   2   0      27422.55      28433.99       215.72 o                         
  11   2   0       3574.92       3540.25        72.28 o                         
  12   2   0       6199.57       6493.28       104.70 o                         
  13   2   0       2500.32       2396.98        87.71 o                         
  14   2   0        766.97        738.91        75.88 o                         
  15   2   0         13.48        -20.98        65.99 o                         
  16   2   0        142.42        134.27        80.78 o                         
  17   2   0       2179.09       2192.64       206.77 o                         
  18   2   0         64.01         72.20       115.42 o                         
  19   2   0       1027.81        909.07       144.65 o                         
  20   2   0         10.53       -113.43       146.95 o                         
   1   3   0       6812.74       6523.35        64.00 o                         
   2   3   0       8808.71       8875.28        58.41 o                         
   3   3   0        403.95        417.60        17.47 o                         
   4   3   0       6195.29       5780.27        56.74 o                         
   5   3   0       1015.15       1122.93        32.77 o                         
   6   3   0      53908.10      53434.86       338.24 o                         
   7   3   0       3132.69       3523.25        61.29 o                         
   8   3   0     100244.34     103658.55       599.62 o                         
   9   3   0       2361.50       2754.46        63.37 o                         
  10   3   0       3333.18       3356.97        69.10 o                         
  11   3   0       4246.97       4367.30        84.97 o                         
  12   3   0      11453.42      11644.72       145.93 o                         
  13   3   0       1975.53       2288.08        86.40 o                         
  14   3   0      22162.08      23495.82       272.95 o                         
  15   3   0       3813.28       3938.98       142.36 o                         
  16   3   0      29604.19      29909.62       415.80 o                         
  17   3   0       2828.76       3173.74       170.23 o                         
  18   3   0       7976.67       8174.95       271.16 o                         
  19   3   0        381.64        356.19       132.43 o                         
  20   3   0         21.64         94.20       140.00 o                         
   0   4   0     233373.98     234189.78      1336.26 o                         
   1   4   0      12942.52      11659.26        77.04 o                         
   2   4   0     223881.14     226943.64       999.01 o                         
   3   4   0       1799.46       1659.43        28.71 o                         
   4   4   0      37156.97      36492.77       207.75 o                         
   5   4   0       4780.84       5116.87        61.20 o                         
   6   4   0      95249.55      97736.75       571.59 o                         
   7   4   0        176.40        274.75        28.17 o                         
   8   4   0      89063.82      93992.12       577.46 o                         
   9   4   0       3101.51       2878.15        67.10 o                         
  10   4   0     101976.40     103764.50       600.84 o                         
  11   4   0         33.80         91.66        34.44 o                         
  12   4   0      85581.15      89465.98       602.49 o                         
  13   4   0         25.12        -38.73        46.78 o                         
  14   4   0       1887.67       2079.85        99.14 o                         
  15   4   0         82.10         19.25        69.07 o                         
  16   4   0       3783.63       3654.96       179.55 o                         
  17   4   0         55.50         -4.08       105.58 o                         
  18   4   0      17571.28      18065.45       338.82 o                         
  19   4   0         25.36        168.02       152.45 o                         
  20   4   0      22303.37      22045.97       474.76 o                         
   1   5   0      10653.49      10291.10        71.66 o                         
   2   5   0      74778.71      78667.84       403.53 o                         
   3   5   0        266.96        400.84        18.38 o                         
   4   5   0      21132.62      21650.37       137.69 o                         
   5   5   0        575.10        557.72        28.67 o                         
   6   5   0      84537.57      84972.42       520.18 o                         
   7   5   0      15513.10      15283.58       140.04 o                         
   8   5   0      12680.84      12155.42       123.00 o                         
   9   5   0        146.25        135.21        32.34 o                         
  10   5   0       1077.58       1319.15        52.69 o                         
  11   5   0         35.04         62.70        38.02 o                         
  12   5   0       8652.64       9282.90       138.57 o                         
  13   5   0       3604.93       3701.95       109.45 o                         
  14   5   0      21131.31      21560.16       275.03 o                         
  15   5   0       4587.84       4553.61       153.75 o                         
  16   5   0      11705.82      11699.67       278.94 o                         
  17   5   0        776.65        475.59       126.63 o                         
  18   5   0       6163.01       6653.55       254.72 o                         
  19   5   0         10.55       -100.00       128.69 o                         
   0   6   0      12402.53      12635.10       123.37 o                         
   1   6   0      34868.52      33299.76       185.62 o                         
   2   6   0       1857.39       2174.00        37.34 o                         
   3   6   0        881.21        816.76        25.32 o                         
   4   6   0       6336.56       6005.88        62.25 o                         
   5   6   0        210.99        337.92        22.53 o                         
   6   6   0       7738.30       9467.06        89.37 o                         
   7   6   0      18836.08      18864.58       154.82 o                         
   8   6   0       5771.23       5091.26        83.45 o                         
   9   6   0      41808.82      39489.52       304.65 o                         
  10   6   0       7809.63       7524.35       124.09 o                         
  11   6   0      34126.29      34869.14       279.28 o                         
  12   6   0       8027.71       7998.31       136.91 o                         
  13   6   0       9213.01       9035.28       188.10 o                         
  14   6   0        377.72        504.56        79.65 o                         
  15   6   0        136.17         32.39        85.24 o                         
  16   6   0        361.78        181.04       109.88 o                         
  17   6   0       9786.22       9391.51       285.02 o                         
  18   6   0       1814.09       2067.46       169.29 o                         
  19   6   0       9223.57       9584.19       314.06 o                         
   1   7   0       4245.48       4092.40        51.33 o                         
   2   7   0       6620.57       6675.22        67.68 o                         
   3   7   0      15396.93      15405.92       107.72 o                         
   4   7   0      55528.78      57270.67       338.34 o                         
   5   7   0      80823.88      78686.45       425.28 o                         
   6   7   0       6149.12       6868.86        78.90 o                         
   7   7   0      14404.96      14085.78       121.60 o                         
   8   7   0      10340.12      11277.13       110.14 o                         
   9   7   0       5713.04       5448.27        86.85 o                         
  10   7   0          3.92         29.88        34.03 o                         
  11   7   0       4816.78       4942.41       109.04 o                         
  12   7   0         29.82        103.22        49.45 o                         
  13   7   0      34285.14      34364.20       360.89 o                         
  14   7   0      10278.16      11439.39       237.78 o                         
  15   7   0      21438.14      21218.64       363.55 o                         
  16   7   0       1264.62       1411.68       144.31 o                         
  17   7   0      12879.39      13009.62       321.79 o                         
  18   7   0        369.93        478.34       134.43 o                         
  19   7   0       1635.59       1593.26       168.57 o                         
   0   8   0     125831.59     125330.15      1057.65 o                         
   1   8   0      45650.36      44742.88       257.42 o                         
   2   8   0      19145.58      21304.89       147.96 o                         
   3   8   0      16492.02      16274.37       118.45 o                         
   4   8   0       1909.21       2356.49        57.41 o                         
   5   8   0          1.72         56.57        27.03 o                         
   6   8   0      12405.00      12726.96       112.61 o                         
   7   8   0       1127.78       1410.96        44.77 o                         
   8   8   0      66898.86      67970.42       396.94 o                         
   9   8   0      17854.43      18150.68       160.43 o                         
  10   8   0      26768.35      28501.93       231.91 o                         
  11   8   0      14371.98      13463.31       158.71 o                         
  12   8   0      20434.03      20853.38       248.03 o                         
  13   8   0        996.08        686.29        90.58 o                         
  14   8   0        118.97         91.39        83.91 o                         
  15   8   0        396.08        193.00        99.77 o                         
  16   8   0       1367.85       1188.23       133.98 o                         
  17   8   0       4828.57       5050.94       230.66 o                         
  18   8   0       6549.08       6732.57       303.69 o                         
  19   8   0        686.13        513.57       146.52 o                         
   1   9   0       1194.28       1531.97        43.01 o                         
   2   9   0      16257.85      17025.25       131.64 o                         
   3   9   0        329.17        361.42        29.53 o                         
   4   9   0      86032.93      85226.59       491.73 o                         
   5   9   0      11028.41      12073.87       122.95 o                         
   6   9   0      11249.01      11513.48       119.58 o                         
   7   9   0       1031.34       1177.11        43.84 o                         
   8   9   0      12109.23      12061.91       124.83 o                         
   9   9   0       8196.00       8173.42       105.64 o                         
  10   9   0          1.25        -37.73        37.73 o                         
  11   9   0       1432.79       1811.78        76.98 o                         
  12   9   0       4466.27       4821.22       169.70 o                         
  13   9   0       3233.91       3315.68       145.51 o                         
  14   9   0      15257.94      16076.79       283.41 o                         
  15   9   0       4170.81       4671.41       201.16 o                         
  16   9   0       3195.57       3574.57       200.56 o                         
  17   9   0       1729.07       1971.45       185.75 o                         
  18   9   0       3293.40       3651.50       218.86 o                         
  19   9   0       1226.84       1414.13       185.49 o                         
   0  10   0       3699.20       3357.01        81.28 o                         
   1  10   0      73248.83      72270.12       401.04 o                         
   2  10   0        337.19        368.72        32.54 o                         
   3  10   0      55602.39      53767.41       319.02 o                         
   4  10   0         37.09        101.76        27.67 o                         
   5  10   0        356.96        280.52        36.34 o                         
   6  10   0       3428.59       3472.51        79.80 o                         
   7  10   0      36617.52      35549.37       248.39 o                         
   8  10   0       4548.88       4690.66        88.75 o                         
   9  10   0      38263.69      38488.27       298.02 o                         
  10  10   0       3886.14       4071.74       102.70 o                         
  11  10   0      59137.41      56919.84       491.64 o                         
  12  10   0       4672.72       5004.42       160.67 o                         
  13  10   0      20087.07      20398.03       370.17 o                         
  14  10   0         78.27        -93.02        93.02 o                         
  15  10   0        142.23         67.78       133.80 o                         
  16  10   0        891.87        596.33       130.10 o                         
  17  10   0       7737.33       8225.59       354.44 o                         
  18  10   0        395.57        157.95       158.07 o                         
   1  11   0      13889.78      12602.61       111.23 o                         
   2  11   0        100.58        142.01        30.03 o                         
   3  11   0     100875.91      98397.97       541.50 o                         
   4  11   0         14.01        181.38        31.42 o                         
   5  11   0      92210.13      86040.55       535.65 o                         
   6  11   0       1269.08       1707.42        74.03 o                         
   7  11   0     105533.83     102351.77       672.98 o                         
   8  11   0        202.35        168.92        37.71 o                         
   9  11   0      13074.68      12168.91       188.73 o                         
  10  11   0        232.32        286.14        60.51 o                         
  11  11   0        807.89        790.68        88.43 o                         
  12  11   0          1.73         86.42        75.83 o                         
  13  11   0      40644.30      39153.04       507.23 o                         
  14  11   0          9.32        153.95       112.12 o                         
  15  11   0      33950.19      33664.11       612.46 o                         
  16  11   0        440.57        434.16       125.97 o                         
  17  11   0      23182.18      23692.40       436.26 o                         
  18  11   0        247.73         21.45       139.31 o                         
   0  12   0         83.84        506.61        52.93 o                         
   1  12   0      10373.50       8201.38       100.28 o                         
   2  12   0        427.31        794.85        49.46 o                         
   3  12   0      18680.35      16557.46       159.92 o                         
   4  12   0         47.98        134.79        32.77 o                         
   5  12   0      31120.47      29905.95       253.90 o                         
   6  12   0       1443.63       1437.31        64.41 o                         
   7  12   0       5512.80       5571.83       109.98 o                         
   8  12   0       1516.06       2017.17        84.56 o                         
   9  12   0      21268.17      19883.62       235.73 o                         
  10  12   0       1053.15       1710.14       106.84 o                         
  11  12   0      22123.17      22451.62       305.17 o                         
  12  12   0        372.00        667.12       100.13 o                         
  13  12   0       6994.75       6315.06       244.66 o                         
  14  12   0         80.39        214.14       120.02 o                         
  15  12   0        545.47        481.28       129.59 o                         
  16  12   0         66.53         -1.36       122.53 o                         
  17  12   0       7226.02       6901.47       270.55 o                         
  18  12   0        319.24        612.93       163.86 o                         
   1  13   0        509.48        330.92        41.01 o                         
   2  13   0        509.34        644.26        48.97 o                         
   3  13   0       5835.42       5495.98       110.43 o                         
   4  13   0        436.93       1359.46        68.74 o                         
   5  13   0       2132.42       2548.54        83.08 o                         
   6  13   0        269.57        438.90        53.26 o                         
   7  13   0       1543.99       1284.39        72.30 o                         
   8  13   0         87.54         29.94        59.72 o                         
   9  13   0       4081.37       4312.32       142.06 o                         
  10  13   0         60.11         78.50        73.83 o                         
  11  13   0          4.53        -74.81        74.81 o                         
  12  13   0        141.19        229.92        94.20 o                         
  13  13   0       1041.83       1285.47       156.45 o                         
  14  13   0        168.99        510.51       133.52 o                         
  15  13   0       4728.92       4951.07       288.63 o                         
  16  13   0         18.00         92.43       119.76 o                         
  17  13   0         17.75        129.36       131.68 o                         
   0  14   0        348.66        730.90        63.86 o                         
   1  14   0      86718.95      85430.26       553.11 o                         
   2  14   0        739.03        867.05        54.48 o                         
   3  14   0      14635.05      14078.89       160.82 o                         
   4  14   0        380.09        430.80        50.02 o                         
   5  14   0        289.17        227.74        51.11 o                         
   6  14   0         23.08         17.22        56.58 o                         
   7  14   0       4857.20       4813.10       129.06 o                         
   8  14   0         41.93        -58.44        62.33 o                         
   9  14   0      57666.58      56417.62       516.79 o                         
  10  14   0        435.69        723.37        89.53 o                         
  11  14   0      29342.54      28627.16       355.84 o                         
  12  14   0        364.71        335.51       107.82 o                         
  13  14   0       9167.46       8634.48       265.95 o                         
  14  14   0          7.01        -79.76       119.18 o                         
  15  14   0        601.62        748.43       146.00 o                         
  16  14   0         25.76         32.99       130.00 o                         
  17  14   0       3350.75       3192.07       257.16 o                         
   1  15   0       6463.98       6185.79       124.70 o                         
   2  15   0        420.96        493.97        50.79 o                         
   3  15   0      71954.67      70142.38       469.55 o                         
   4  15   0          1.11        -13.18        46.24 o                         
   5  15   0      44066.21      43944.15       360.09 o                         
   6  15   0        339.54        401.93        64.75 o                         
   7  15   0      21858.28      20873.97       256.39 o                         
   8  15   0          6.28        -36.30        71.38 o                         
   9  15   0       1324.26       1334.67       105.65 o                         
  10  15   0         49.94         57.42        82.65 o                         
  11  15   0        256.42        175.67        96.87 o                         
  12  15   0        162.59         30.02       105.10 o                         
  13  15   0      19191.30      20748.04       380.59 o                         
  14  15   0        134.54        119.28       126.44 o                         
  15  15   0      17941.90      17793.57       396.95 o                         
  16  15   0         37.56        -47.03       140.33 o                         
   0  16   0       4881.96       4588.52       140.10 o                         
   1  16   0      31364.20      30488.89       353.34 o                         
   2  16   0       4119.95       3878.48       107.25 o                         
   3  16   0       7862.13       8017.45       143.78 o                         
   4  16   0        116.99        118.80        53.58 o                         
   5  16   0        140.18        136.03        63.51 o                         
   6  16   0        722.03        589.52        73.98 o                         
   7  16   0       6162.72       5438.97       162.65 o                         
   8  16   0       1901.08       2035.20       120.50 o                         
   9  16   0      28578.55      29142.49       364.07 o                         
  10  16   0       1469.59       1317.18       122.81 o                         
  11  16   0      19832.56      18775.11       444.34 o                         
  12  16   0        298.16        189.18       122.17 o                         
  13  16   0       3809.77       4116.47       223.46 o                         
  14  16   0        538.20        501.13       145.96 o                         
  15  16   0        677.58        491.38       167.88 o                         
  16  16   0        702.78        578.42       192.75 o                         
   1  17   0       6161.62       5686.35       142.32 o                         
   2  17   0       6251.01       6389.50       133.91 o                         
   3  17   0        196.52        232.76        60.45 o                         
   4  17   0       6146.28       6337.94       153.12 o                         
   5  17   0        324.35        296.84        68.89 o                         
   6  17   0       8729.45       8977.18       190.13 o                         
   7  17   0        626.96        500.11        93.50 o                         
   8  17   0       4290.55       4610.57       168.18 o                         
   9  17   0         70.34        -51.76        88.30 o                         
  10  17   0         65.48        168.77       103.27 o                         
  11  17   0         21.63          0.73       110.69 o                         
  12  17   0       1912.61       2387.37       188.06 o                         
  13  17   0       1714.63       1983.93       213.46 o                         
  14  17   0       5298.48       5999.32       270.31 o                         
  15  17   0         84.42       -107.00       154.10 o                         
   0  18   0       5125.77       5607.30       213.24 o                         
   1  18   0      18176.54      17275.46       271.13 o                         
   2  18   0      14274.54      15513.90       215.66 o                         
   3  18   0       6279.35       5981.65       150.52 o                         
   4  18   0         78.24         82.38        69.64 o                         
   5  18   0       2395.95       2297.32       106.66 o                         
   6  18   0       1321.44       1372.13        98.67 o                         
   7  18   0       1967.53       2095.73       125.26 o                         
   8  18   0       4052.06       4034.27       164.47 o                         
   9  18   0       8185.88       7593.21       223.56 o                         
  10  18   0      14091.49      14965.06       303.79 o                         
  11  18   0      12401.31      11979.78       435.35 o                         
  12  18   0       5201.92       5937.97       264.22 o                         
  13  18   0       5851.55       5562.54       264.20 o                         
  14  18   0       1111.49       1220.36       178.82 o                         
  15  18   0        212.64         38.13       164.99 o                         
   1  19   0       1806.12       1675.84        99.51 o                         
   2  19   0        732.66        728.89        86.85 o                         
   3  19   0      19872.45      19948.08       270.31 o                         
   4  19   0       3853.95       3941.39       144.62 o                         
   5  19   0      24445.78      24148.40       312.70 o                         
   6  19   0         16.06        -90.82        90.82 o                         
   7  19   0      16940.61      16706.44       284.78 o                         
   8  19   0       1946.84       2301.30       151.98 o                         
   9  19   0       5188.04       4953.35       200.35 o                         
  10  19   0       1251.84       1409.28       146.93 o                         
  11  19   0        102.24         36.01       138.13 o                         
  12  19   0         72.78        -30.60       141.02 o                         
  13  19   0       7165.09       6684.89       289.34 o                         
  14  19   0        767.68        894.25       181.28 o                         
   0  20   0       7197.46       7035.15       277.41 o                         
   1  20   0      23866.07      22993.47       281.82 o                         
   2  20   0       4668.57       4886.50       161.52 o                         
   3  20   0       5640.40       5704.50       171.79 o                         
   4  20   0       1518.93       1237.09       110.19 o                         
   5  20   0        516.73        470.73       103.10 o                         
   6  20   0       1158.52       1375.23       143.92 o                         
   7  20   0       3762.73       3663.98       216.73 o                         
   8  20   0       3489.15       3387.46       218.60 o                         
   9  20   0      18199.67      18988.75       511.96 o                         
  10  20   0       3763.91       3274.95       217.01 o                         
  11  20   0       7540.90       7713.34       307.74 o                         
  12  20   0        775.65        636.43       169.44 o                         
  13  20   0       2977.24       3214.41       232.73 o                         
   1  21   0        316.94        454.80        96.23 o                         
   2  21   0       8284.66       8370.33       237.05 o                         
   3  21   0        664.83        499.00       109.60 o                         
   4  21   0      22011.95      24214.01       361.02 o                         
   5  21   0        685.54        487.70       133.05 o                         
   6  21   0      17893.26      19995.88       392.61 o                         
   7  21   0        342.67         96.33       146.16 o                         
   8  21   0      10943.31      11353.82       377.36 o                         
   9  21   0          0.06         45.27       145.11 o                         
  10  21   0         55.71       -156.30       156.30 o                         
  11  21   0        186.09         97.75       167.55 o                         
  12  21   0       4250.34       4275.87       284.52 o                         
   0  22   0      25410.42      27090.16       556.18 o                         
   1  22   0       2117.51       2069.61       146.16 o                         
   2  22   0      13396.24      15055.63       284.66 o                         
   3  22   0        649.75        416.86       117.35 o                         
   4  22   0       2645.78       2795.62       163.86 o                         
   5  22   0          0.45       -126.77       126.77 o                         
   6  22   0        999.88        745.32       154.87 o                         
   7  22   0        920.41        636.61       166.19 o                         
   8  22   0      14317.14      15930.54       616.31 o                         
   9  22   0       1366.47       1341.41       188.25 o                         
  10  22   0      14118.20      15012.29       501.29 o                         
  11  22   0        655.26        548.55       208.29 o                         
   1  23   0        864.70        753.51       149.60 o                         
   2  23   0        947.70       1788.77       151.82 o                         
   3  23   0        669.65        684.55       132.07 o                         
   4  23   0       2427.02       3144.57       207.62 o                         
   5  23   0       2761.52       3088.75       208.24 o                         
   6  23   0        318.17        170.49       149.15 o                         
   7  23   0       1683.56       2495.54       216.12 o                         
   8  23   0       2352.67       2899.32       235.48 o                         
   9  23   0        981.21       1056.37       187.33 o                         
  10  23   0        245.37        180.56       179.24 o                         
   0  24   0       2030.62       1073.43       283.62 o                         
   1  24   0       1143.00       2079.69       217.80 o                         
   2  24   0       1079.68        668.84       145.23 o                         
   3  24   0        840.49        978.38       150.64 o                         
   4  24   0        267.22         58.59       144.52 o                         
   5  24   0         31.43        -71.85       142.87 o                         
   6  24   0       1113.47        806.78       177.28 o                         
   7  24   0        270.56        323.57       171.39 o                         
   8  24   0       1822.40       1483.70       207.82 o                         
   9  24   0        710.86        675.97       264.33 o                         
   1  25   0         13.80        -53.06       151.96 o                         
   2  25   0       4702.62       4517.10       281.62 o                         
   3  25   0        554.35        717.88       167.81 o                         
   4  25   0       9482.26       9816.26       400.15 o                         
   5  25   0         58.65        114.84       162.92 o                         
   6  25   0      12179.34      12823.66       455.38 o                         
   7  25   0          9.51       -132.60       167.59 o                         
   0  26   0      11485.29      13264.91       558.36 o                         
   1  26   0        247.47        -43.90       163.23 o                         
   2  26   0       5617.08       6240.17       429.10 o                         
   3  26   0          7.19       -178.31       178.31 o                         
   4  26   0        986.90       1190.37       191.16 o                         
 -20   1   1        159.88        -20.78       136.36 o                         
 -19   1   1       5699.34       5723.46       247.18 o                         
 -18   1   1        549.21        584.14       113.95 o                         
 -17   1   1      38338.54      38220.66       459.14 o                         
 -16   1   1       1360.98       1586.27       113.24 o                         
 -15   1   1      29516.10      30135.48       383.62 o                         
 -14   1   1        816.87        798.66        81.17 o                         
 -13   1   1      25571.99      25599.24       272.77 o                         
 -12   1   1         96.49         27.84        44.46 o                         
 -11   1   1      16904.20      16734.11       166.53 o                         
 -10   1   1       3425.14       3535.11        84.01 o                         
  -9   1   1      22495.15      24150.25       197.59 o                         
  -8   1   1       7287.13       7247.77        85.31 o                         
  -7   1   1      34854.64      37177.45       246.82 o                         
  -6   1   1        760.20        866.34        40.24 o                         
  -5   1   1      35927.47      38752.88       242.69 o                         
  -4   1   1       6761.79       7154.17        59.15 o                         
  -3   1   1      10602.28      12940.89        84.86 o                         
  -2   1   1        930.79       1133.38        28.29 o                         
   2   1   1         49.17         16.63        10.51 o                         
   3   1   1     152476.98     160156.06      1955.18 o                         
   4   1   1       1096.09       1118.69        25.87 o                         
   5   1   1      42974.91      43521.54       266.48 o                         
   6   1   1       8760.18       9015.88        82.77 o                         
   7   1   1      64674.01      68904.50       407.30 o                         
   8   1   1       2371.17       2598.31        64.93 o                         
   9   1   1       3632.57       3909.71        69.16 o                         
  10   1   1        279.56        317.59        34.40 o                         
  11   1   1       2009.65       2076.74        61.89 o                         
  12   1   1          0.78          3.07        39.98 o                         
  13   1   1      37819.38      37242.69       308.94 o                         
  14   1   1         16.35         63.78        54.97 o                         
  15   1   1      20425.83      21370.34       278.65 o                         
  16   1   1       1161.61       1294.23       105.55 o                         
  17   1   1      23011.77      23025.82       348.25 o                         
  18   1   1        228.75        410.32       117.14 o                         
  19   1   1        233.35        136.97       150.95 o                         
  20   1   1        748.85        813.67       210.87 o                         
 -20   2   1         13.18        -38.79       131.49 o                         
 -19   2   1      18567.27      18971.09       389.52 o                         
 -18   2   1         11.49       -128.10       128.10 o                         
 -17   2   1      12031.30      12488.10       268.88 o                         
 -16   2   1         23.03        122.67        81.60 o                         
 -15   2   1      16589.54      16962.06       258.81 o                         
 -14   2   1        544.07        594.50        72.57 o                         
 -13   2   1      53595.12      54655.55       469.86 o                         
 -12   2   1        346.46        389.39        54.26 o                         
 -11   2   1      73455.85      74394.50       464.40 o                         
 -10   2   1        679.95        823.80        47.51 o                         
  -9   2   1      63021.12      62670.64       397.70 o                         
  -8   2   1          1.21         -9.93        22.58 o                         
  -7   2   1       9581.01      10354.66        95.62 o                         
  -6   2   1        118.66        130.05        22.29 o                         
  -5   2   1       5817.33       6206.74        59.45 o                         
  -4   2   1          0.61         12.41        14.08 o                         
  -3   2   1       9341.48       8811.34        60.65 o                         
  -2   2   1       1227.51       1004.48        25.94 o                         
   2   2   1        151.01         15.36        13.05 o                         
   3   2   1      19053.72      21988.74       126.39 o                         
   4   2   1       5914.30       6127.54        53.99 o                         
   5   2   1       9225.09       9157.40        79.07 o                         
   6   2   1       2533.62       2694.64        47.85 o                         
   7   2   1     125538.49     133095.41       725.45 o                         
   8   2   1       6251.69       5957.60        72.62 o                         
   9   2   1     130660.98     136155.19       755.38 o                         
  10   2   1        333.43        294.86        31.72 o                         
  11   2   1     106851.66     111485.09       657.53 o                         
  12   2   1       2541.95       2620.24        75.79 o                         
  13   2   1       3245.80       3233.60        95.81 o                         
  14   2   1       1157.90       1156.55        80.32 o                         
  15   2   1        192.69        363.86        75.03 o                         
  16   2   1        671.21        495.38        93.06 o                         
  17   2   1      25758.42      26045.36       374.08 o                         
  18   2   1        195.34        146.69       110.76 o                         
  19   2   1      29822.73      30797.01       552.49 o                         
  20   2   1          7.81        -58.73       144.36 o                         
 -20   3   1         22.66         54.11       132.89 o                         
 -19   3   1       4006.79       4052.56       219.18 o                         
 -18   3   1        686.22        663.35       131.61 o                         
 -17   3   1      29942.82      29628.31       431.12 o                         
 -16   3   1       4996.15       4899.38       177.18 o                         
 -15   3   1      24809.78      25272.53       339.21 o                         
 -14   3   1       1115.18       1365.18        90.11 o                         
 -13   3   1      22337.39      23288.29       274.49 o                         
 -12   3   1       1995.52       2125.62        82.42 o                         
 -11   3   1       2652.53       3203.96        75.91 o                         
 -10   3   1         43.71        -28.48        28.48 o                         
  -9   3   1      36242.43      38794.47       271.56 o                         
  -8   3   1      10328.67       9802.61       117.44 o                         
  -7   3   1     175544.62     180327.55       966.81 o                         
  -6   3   1       2985.28       2843.00        52.05 o                         
  -5   3   1      10667.88      10448.75        82.88 o                         
  -4   3   1        101.23        102.17        15.76 o                         
  -3   3   1     392513.31     408453.06      1839.64 o                         
  -2   3   1       3469.27       3081.06        29.28 o                         
  -1   3   1      20831.62      20805.30       106.45 o                         
   0   3   1       3152.70       2996.20        34.14 o                         
   1   3   1      35299.27      38850.75       224.01 o                         
   2   3   1      10805.07       9752.63        78.56 o                         
   3   3   1      34416.38      38535.95       204.91 o                         
   4   3   1       4933.30       4851.64        48.78 o                         
   5   3   1      52050.32      54767.23       301.48 o                         
   6   3   1       1394.46       1556.34        35.07 o                         
   7   3   1      72786.34      78953.82       449.95 o                         
   8   3   1         11.61          3.26        20.21 o                         
   9   3   1         63.32         92.63        24.73 o                         
  10   3   1        157.12        206.29        28.85 o                         
  11   3   1       9670.03       9441.52       111.71 o                         
  12   3   1       4963.03       5272.15       100.41 o                         
  13   3   1      38070.77      38137.82       335.02 o                         
  14   3   1       5212.34       5514.27       142.91 o                         
  15   3   1      41497.05      41470.65       421.90 o                         
  16   3   1       1392.47       1449.18       108.60 o                         
  17   3   1       6170.67       6049.00       222.83 o                         
  18   3   1         96.69        291.19       118.44 o                         
  19   3   1         19.19       -129.53       129.53 o                         
  20   3   1       1484.90       1257.12       189.05 o                         
 -20   4   1       5360.44       5321.23       251.01 o                         
 -19   4   1        227.39        369.52       133.25 o                         
 -18   4   1       4049.92       3634.40       208.39 o                         
 -17   4   1        370.47        545.64       173.28 o                         
 -16   4   1        107.69        -26.90        85.60 o                         
 -15   4   1        361.12        318.44        75.94 o                         
 -14   4   1        182.92        137.40        64.59 o                         
 -13   4   1        371.89        174.44        59.06 o                         
 -12   4   1      15871.83      16135.25       188.69 o                         
 -11   4   1         75.84         86.32        34.82 o                         
 -10   4   1      38289.18      37938.80       270.60 o                         
  -9   4   1       1839.63       1854.53        56.77 o                         
  -8   4   1      21073.00      21219.36       161.89 o                         
  -7   4   1       1554.93       1898.28        49.22 o                         
  -6   4   1      23719.66      23877.71       176.78 o                         
  -5   4   1      58049.95      58871.77       327.36 o                         
  -4   4   1      40049.04      38333.09       206.27 o                         
  -3   4   1       6676.38       6066.20        59.63 o                         
  -2   4   1     105302.15     103487.54       450.37 o                         
  -1   4   1      10043.91       9722.52        61.00 o                         
   0   4   1      41684.53      40934.31       206.43 o                         
   1   4   1       1407.99       1134.53        24.92 o                         
   2   4   1      42700.95      42020.81       214.77 o                         
   3   4   1      15372.99      14657.11        96.08 o                         
   4   4   1        369.50        235.52        18.71 o                         
   5   4   1      14640.79      15504.90       113.55 o                         
   6   4   1       2531.27       2784.05        45.51 o                         
   7   4   1       2055.28       2490.15        52.63 o                         
   8   4   1      16307.05      16158.85       136.36 o                         
   9   4   1        636.45        481.47        34.08 o                         
  10   4   1      17822.50      18304.09       158.57 o                         
  11   4   1       4255.76       4409.88        87.29 o                         
  12   4   1      10048.25      10211.10       138.33 o                         
  13   4   1        671.64        659.71        61.59 o                         
  14   4   1        945.23        920.89        90.31 o                         
  15   4   1       1437.42       1621.81       101.29 o                         
  16   4   1        685.25        659.37       104.43 o                         
  17   4   1        722.91        549.23       101.25 o                         
  18   4   1       6543.03       7299.57       254.96 o                         
  19   4   1         36.38         41.56       132.01 o                         
 -20   5   1       1009.18       1129.77       190.11 o                         
 -19   5   1        571.30        683.66       138.88 o                         
 -18   5   1       5536.01       5333.59       322.09 o                         
 -17   5   1       5861.97       6233.89       246.56 o                         
 -16   5   1      10847.36      10636.89       278.46 o                         
 -15   5   1       9943.64      10317.22       202.49 o                         
 -14   5   1       6225.74       6041.21       206.81 o                         
 -13   5   1        923.97       1164.93        79.98 o                         
 -12   5   1       3006.60       3239.26        89.72 o                         
 -11   5   1       5028.28       5191.78        98.96 o                         
 -10   5   1       2157.51       1876.10        60.18 o                         
  -9   5   1       1624.43       1814.31        53.17 o                         
  -8   5   1      19158.96      17808.72       148.71 o                         
  -7   5   1      27217.54      29523.93       209.31 o                         
  -6   5   1      57876.22      54876.73       323.17 o                         
  -5   5   1       4725.92       3756.27        62.74 o                         
  -4   5   1       6851.69       6041.78        58.30 o                         
  -3   5   1        956.70        700.48        24.25 o                         
  -2   5   1      32107.48      31339.71       166.91 o                         
  -1   5   1      57971.68      61237.35       296.80 o                         
   0   5   1      64573.41      63524.50       301.32 o                         
   1   5   1      22719.73      25028.46       148.25 o                         
   2   5   1      27872.73      26433.42       158.20 o                         
   3   5   1       1452.00       2085.20        36.61 o                         
   4   5   1      32142.57      30919.65       180.67 o                         
   5   5   1      33393.71      33219.83       191.05 o                         
   6   5   1      38432.31      38932.33       236.15 o                         
   7   5   1       7586.04       7774.93        82.86 o                         
   8   5   1       1709.82       1489.51        46.88 o                         
   9   5   1       8047.99       8127.23       100.68 o                         
  10   5   1        955.89       1115.37        46.44 o                         
  11   5   1        215.09        297.53        39.84 o                         
  12   5   1       3591.13       3643.86        95.25 o                         
  13   5   1      20751.47      21054.41       229.69 o                         
  14   5   1      22653.16      22196.60       267.07 o                         
  15   5   1      12182.74      12126.94       222.21 o                         
  16   5   1       4397.81       3918.47       190.35 o                         
  17   5   1       4079.51       4323.99       189.03 o                         
  18   5   1        585.41        811.00       130.64 o                         
  19   5   1        548.11        303.20       142.98 o                         
 -19   6   1      10898.57      10904.97       333.47 o                         
 -18   6   1        964.68        656.82       149.30 o                         
 -17   6   1       4429.59       4742.97       240.43 o                         
 -16   6   1        103.43        142.15       109.97 o                         
 -15   6   1        176.37        159.89        82.25 o                         
 -14   6   1       1575.16       1631.04       102.09 o                         
 -13   6   1      27861.54      29597.17       328.94 o                         
 -12   6   1       1714.50       1568.30        71.20 o                         
 -11   6   1      52806.62      55173.81       385.42 o                         
 -10   6   1       5152.10       4773.25        98.27 o                         
  -9   6   1      46358.04      49260.55       325.86 o                         
  -8   6   1        563.42        794.96        40.20 o                         
  -7   6   1      12332.20      12374.67       112.23 o                         
  -6   6   1       6467.28       6021.22        80.83 o                         
  -5   6   1       2493.32       2570.64        45.98 o                         
  -4   6   1       4371.43       3883.95        53.55 o                         
  -3   6   1      59136.66      59809.85       309.99 o                         
  -2   6   1        810.34        991.02        29.23 o                         
  -1   6   1      45589.11      46510.04       254.82 o                         
   0   6   1       4919.27       5192.73        61.13 o                         
   1   6   1      55346.30      53918.41       291.41 o                         
   2   6   1       7680.67       6982.62        70.07 o                         
   3   6   1       6548.96       6871.60        64.59 o                         
   4   6   1      14689.04      14056.80       102.42 o                         
   5   6   1       2700.58       2869.45        44.88 o                         
   6   6   1      14376.60      14817.92       112.59 o                         
   7   6   1      52705.95      53079.46       329.09 o                         
   8   6   1      12688.39      11755.26       118.75 o                         
   9   6   1      27604.71      28587.82       229.08 o                         
  10   6   1       5568.05       5344.33        95.90 o                         
  11   6   1      51422.68      53454.47       394.39 o                         
  12   6   1       6111.46       6017.59       126.52 o                         
  13   6   1       1764.34       1978.79        88.00 o                         
  14   6   1        788.67        771.90        91.14 o                         
  15   6   1        198.03        309.50        90.12 o                         
  16   6   1          1.43        -83.38        83.38 o                         
  17   6   1       9347.29       9674.66       438.44 o                         
  18   6   1       1999.17       1821.80       161.33 o                         
  19   6   1      11164.41      12734.58       486.75 o                         
 -19   7   1       3711.26       4395.10       285.33 o                         
 -18   7   1        636.14        755.58       143.00 o                         
 -17   7   1      14596.45      14435.50       405.35 o                         
 -16   7   1       4382.90       4108.26       205.10 o                         
 -15   7   1      26016.18      25728.06       409.82 o                         
 -14   7   1       7468.80       7302.22       195.07 o                         
 -13   7   1      13764.25      14286.61       227.68 o                         
 -12   7   1       1514.03       1737.93        84.99 o                         
 -11   7   1        999.48        974.27        57.53 o                         
 -10   7   1         95.54         62.68        33.46 o                         
  -9   7   1      11977.84      12252.33       127.30 o                         
  -8   7   1       3300.13       3542.79        67.11 o                         
  -7   7   1       4178.64       4364.23        65.89 o                         
  -6   7   1       4479.04       4521.41        69.80 o                         
  -5   7   1     128355.44     131352.12       681.54 o                         
  -4   7   1      32081.68      33755.26       202.38 o                         
  -3   7   1       6221.54       6374.70        74.85 o                         
  -2   7   1       5281.60       4766.05        71.88 o                         
  -1   7   1       9092.62       9071.48        80.53 o                         
   0   7   1       1572.00       1664.05        36.60 o                         
   1   7   1        478.74        558.16        23.72 o                         
   2   7   1       1891.45       2150.83        41.67 o                         
   3   7   1      42073.16      43204.89       241.83 o                         
   4   7   1      55773.68      53146.33       308.37 o                         
   5   7   1      56136.55      58111.51       337.48 o                         
   6   7   1      27380.56      25825.12       167.48 o                         
   7   7   1      11068.96      11532.17       113.40 o                         
   8   7   1        969.08       1230.55        46.80 o                         
   9   7   1       6511.03       6803.04        91.31 o                         
  10   7   1       1896.63       2085.29        65.01 o                         
  11   7   1      17541.87      17057.21       193.64 o                         
  12   7   1      13904.07      14123.48       181.29 o                         
  13   7   1      27203.75      28224.87       309.15 o                         
  14   7   1      10037.80      10159.02       225.55 o                         
  15   7   1      16196.21      15862.44       287.03 o                         
  16   7   1        152.89         66.81        98.30 o                         
  17   7   1       3458.33       4108.61       202.23 o                         
  18   7   1        495.61        736.13       139.81 o                         
  19   7   1        471.97        487.41       161.11 o                         
 -19   8   1         54.69        -53.09       133.46 o                         
 -18   8   1       8395.14       8086.49       293.26 o                         
 -17   8   1        524.18        397.25       127.84 o                         
 -16   8   1         81.95        -44.69       106.04 o                         
 -15   8   1        491.57        615.02       115.79 o                         
 -14   8   1      15162.66      15834.97       285.07 o                         
 -13   8   1       4102.22       4184.17       143.59 o                         
 -12   8   1      60206.83      59228.30       521.19 o                         
 -11   8   1       2928.50       2887.47        87.74 o                         
 -10   8   1      85422.66      83877.96       534.04 o                         
  -9   8   1      13842.15      14900.15       139.74 o                         
  -8   8   1      38103.56      39021.02       252.59 o                         
  -7   8   1       1543.95       1440.58        48.81 o                         
  -6   8   1       8471.20       7632.37        87.06 o                         
  -5   8   1       4605.92       4118.81        69.66 o                         
  -4   8   1      41907.78      39923.77       259.92 o                         
  -3   8   1      15565.83      14310.93       122.30 o                         
  -2   8   1     117532.51     117600.22       614.91 o                         
  -1   8   1      32156.92      32010.94       196.47 o                         
   0   8   1     162221.00     155589.59       778.79 o                         
   1   8   1       1198.47       1517.29        38.03 o                         
   2   8   1      41913.71      41501.32       252.10 o                         
   3   8   1        198.48        245.22        25.32 o                         
   4   8   1       3533.18       3802.87        56.34 o                         
   5   8   1       3754.65       4262.93        64.17 o                         
   6   8   1      22761.91      21410.09       152.20 o                         
   7   8   1      12115.49      12365.98       107.86 o                         
   8   8   1     102182.82     100041.51       580.40 o                         
   9   8   1        938.26       1205.59        50.32 o                         
  10   8   1      46572.02      45597.79       343.84 o                         
  11   8   1      11474.80      11188.53       152.90 o                         
  12   8   1      16327.99      15596.97       193.60 o                         
  13   8   1       1375.00       1249.82        92.05 o                         
  14   8   1        178.85        119.15        78.53 o                         
  15   8   1        570.73        463.70       105.46 o                         
  16   8   1       8048.60       8388.39       254.02 o                         
  17   8   1       2091.97       2325.03       179.30 o                         
  18   8   1       9351.34       9841.18       307.55 o                         
  19   8   1       1147.65        937.77       163.20 o                         
 -19   9   1       2524.94       2772.98       206.89 o                         
 -18   9   1      16539.89      16253.09       385.98 o                         
 -17   9   1       1176.52        826.86       145.90 o                         
 -16   9   1      32230.67      31038.10       510.17 o                         
 -15   9   1        858.96       1007.75       136.70 o                         
 -14   9   1      24458.44      23165.20       356.86 o                         
 -13   9   1        164.62        241.60        90.88 o                         
 -12   9   1       9376.12       8507.21       173.24 o                         
 -11   9   1         69.94         91.54        48.80 o                         
 -10   9   1       7895.91       7801.81       115.79 o                         
  -9   9   1       5723.10       5933.40        96.89 o                         
  -8   9   1      47401.14      44488.21       302.09 o                         
  -7   9   1        163.66        116.68        32.52 o                         
  -6   9   1      77352.42      76041.93       446.27 o                         
  -5   9   1        788.84       1130.23        45.69 o                         
  -4   9   1     129297.92     126236.22       683.12 o                         
  -3   9   1        364.37        293.86        29.96 o                         
  -2   9   1        216.84        291.82        31.86 o                         
  -1   9   1        259.24        378.12        31.42 o                         
   0   9   1     111608.04     107621.14       550.62 o                         
   1   9   1        645.02        553.99        31.81 o                         
   2   9   1     216076.34     215686.52      1088.66 o                         
   3   9   1        412.16        782.43        37.52 o                         
   4   9   1     210360.92     204011.38      1034.34 o                         
   5   9   1      18805.08      19792.10       151.61 o                         
   6   9   1      35434.52      32881.04       222.16 o                         
   7   9   1       2648.33       2777.30        61.62 o                         
   8   9   1      18724.53      17352.60       144.24 o                         
   9   9   1       2314.54       2373.27        64.83 o                         
  10   9   1        325.01        345.93        46.98 o                         
  11   9   1          9.65        133.84        47.37 o                         
  12   9   1      36821.63      37009.45       393.57 o                         
  13   9   1       3714.15       4110.03       161.11 o                         
  14   9   1      50700.70      49777.62       558.72 o                         
  15   9   1       1237.84       1658.68       138.24 o                         
  16   9   1      15118.15      14358.43       315.26 o                         
  17   9   1        947.84        723.98       143.95 o                         
  18   9   1       6316.43       6931.21       268.70 o                         
  19   9   1        239.30         -7.53       139.73 o                         
 -18  10   1       1659.94       1731.94       182.24 o                         
 -17  10   1       1048.59       1030.83       155.06 o                         
 -16  10   1         79.84         35.35       113.25 o                         
 -15  10   1       1376.32       1516.97       145.16 o                         
 -14  10   1       6079.28       5504.41       230.66 o                         
 -13  10   1       6673.93       7261.58       266.58 o                         
 -12  10   1      24857.18      24535.18       344.04 o                         
 -11  10   1       6070.17       7155.53       152.89 o                         
 -10  10   1      10321.24       9159.01       144.05 o                         
  -9  10   1       4783.44       5400.74       103.15 o                         
  -8  10   1       9139.95       9328.14       124.86 o                         
  -7  10   1       2644.39       3134.99        71.98 o                         
  -6  10   1       3190.67       3202.19        80.49 o                         
  -5  10   1        510.14        475.76        40.50 o                         
  -4  10   1      28400.03      25320.65       190.89 o                         
  -3  10   1      10769.40      13189.07       122.80 o                         
  -2  10   1      24526.91      24199.58       179.65 o                         
  -1  10   1       8336.83       9444.92       100.89 o                         
   0  10   1      45686.41      45095.25       271.41 o                         
   1  10   1      13804.29      14725.24       123.85 o                         
   2  10   1       6306.73       5872.67        77.26 o                         
   3  10   1      10949.97      11306.51       108.71 o                         
   4  10   1       1419.98       1208.46        53.71 o                         
   5  10   1        931.71        799.56        42.15 o                         
   6  10   1       2951.10       2368.73        70.38 o                         
   7  10   1       2582.01       2990.60        64.33 o                         
   8  10   1      29250.65      26505.42       208.44 o                         
   9  10   1       4322.02       4892.01       112.55 o                         
  10  10   1      50283.06      47606.87       375.88 o                         
  11  10   1      12495.84      13459.02       202.27 o                         
  12  10   1      21258.48      19651.06       275.99 o                         
  13  10   1       2738.19       2956.74       145.87 o                         
  14  10   1       4462.54       4484.70       192.13 o                         
  15  10   1         84.55        278.12       106.58 o                         
  16  10   1       2432.67       2456.62       172.38 o                         
  17  10   1       2027.38       2504.15       173.93 o                         
  18  10   1       4684.47       4311.40       232.63 o                         
 -18  11   1        230.07        275.46       145.38 o                         
 -17  11   1       2445.19       2973.91       195.18 o                         
 -16  11   1       1339.52       1593.48       227.02 o                         
 -15  11   1       1285.09       1470.70       149.71 o                         
 -14  11   1       2188.59       2787.50       172.58 o                         
 -13  11   1        837.11        978.35       117.38 o                         
 -12  11   1      10392.14      10297.15       234.50 o                         
 -11  11   1        147.98         71.27        70.72 o                         
 -10  11   1        765.32        586.77        72.51 o                         
  -9  11   1       2647.90       3319.66        99.75 o                         
  -8  11   1       6908.60       7212.71       116.98 o                         
  -7  11   1       8388.91       9006.76       128.67 o                         
  -6  11   1      35440.26      35825.65       284.62 o                         
  -5  11   1       6515.74       7002.31       126.59 o                         
  -4  11   1      27139.51      26770.85       202.95 o                         
  -3  11   1       2972.63       3356.35        70.45 o                         
  -2  11   1       1230.69       1180.89        48.66 o                         
  -1  11   1         28.69         28.81        27.33 o                         
   0  11   1       6938.62       7084.69        84.41 o                         
   1  11   1       4908.37       4804.53        75.05 o                         
   2  11   1       2664.96       2571.42        60.53 o                         
   3  11   1       9173.08      11044.96       139.36 o                         
   4  11   1       5023.73       5499.20        92.63 o                         
   5  11   1       4086.74       4565.48        95.79 o                         
   6  11   1      19728.84      19189.96       177.20 o                         
   7  11   1       3130.72       4146.15       108.90 o                         
   8  11   1       2046.36       2164.22        65.88 o                         
   9  11   1        154.50        193.23        52.22 o                         
  10  11   1         47.32         16.92        57.65 o                         
  11  11   1        192.43        100.06        75.40 o                         
  12  11   1         92.19         91.08        80.20 o                         
  13  11   1       6407.33       7089.16       216.80 o                         
  14  11   1       3201.23       3149.54       184.38 o                         
  15  11   1       2454.89       3319.30       180.57 o                         
  16  11   1       2324.40       2708.44       179.95 o                         
  17  11   1       1024.58       1189.66       149.31 o                         
  18  11   1        296.59        143.28       135.73 o                         
 -18  12   1       4388.85       4340.10       249.00 o                         
 -17  12   1        690.17        339.33       139.02 o                         
 -16  12   1          3.70         48.44       118.90 o                         
 -15  12   1        140.55          0.89       117.20 o                         
 -14  12   1       7472.95       7845.05       278.82 o                         
 -13  12   1        928.09       1394.84       139.14 o                         
 -12  12   1      52155.86      51033.57       547.30 o                         
 -11  12   1         57.25         -8.31        71.28 o                         
 -10  12   1      54930.97      54005.01       469.98 o                         
  -9  12   1          3.92        -13.78        51.52 o                         
  -8  12   1      16801.06      15857.88       182.73 o                         
  -7  12   1          5.38         40.45        40.32 o                         
  -6  12   1          4.42        -19.25        41.82 o                         
  -5  12   1        250.46        259.82        41.19 o                         
  -4  12   1      35360.45      34706.95       263.79 o                         
  -3  12   1        110.28         85.20        36.39 o                         
  -2  12   1      69747.83      64867.50       432.29 o                         
  -1  12   1         51.15        171.08        34.90 o                         
   0  12   1      52874.19      50473.52       331.25 o                         
   1  12   1         85.17         98.42        32.14 o                         
   2  12   1      26362.42      25245.35       203.87 o                         
   3  12   1        116.14        306.68        36.49 o                         
   4  12   1       1145.61       1202.99        52.61 o                         
   5  12   1       2692.40       2935.93        76.58 o                         
   6  12   1      29884.60      28569.09       254.28 o                         
   7  12   1        395.34        413.79        51.11 o                         
   8  12   1      45439.25      44224.76       380.03 o                         
   9  12   1       1029.17       1009.26        83.05 o                         
  10  12   1      49535.47      49709.73       466.90 o                         
  11  12   1         27.91        257.40        76.70 o                         
  12  12   1      19507.84      19056.78       355.90 o                         
  13  12   1        778.17        943.03       139.00 o                         
  14  12   1         78.67        119.39       108.54 o                         
  15  12   1        427.52        402.93       123.37 o                         
  16  12   1       6015.29       5724.17       232.77 o                         
  17  12   1        920.44        930.45       145.94 o                         
  18  12   1       8640.21       8281.09       297.44 o                         
 -17  13   1         66.64        157.39       137.53 o                         
 -16  13   1      28205.83      29070.49       496.68 o                         
 -15  13   1         20.52         57.95       122.78 o                         
 -14  13   1      28282.83      26914.24       482.06 o                         
 -13  13   1         12.37        -83.51       105.07 o                         
 -12  13   1       2862.21       3012.59       152.92 o                         
 -11  13   1         61.69         26.41        79.08 o                         
 -10  13   1       7183.07       6988.91       180.74 o                         
  -9  13   1        248.27        210.90        71.73 o                         
  -8  13   1      34294.59      33734.93       363.18 o                         
  -7  13   1        258.46        200.54        52.36 o                         
  -6  13   1      62395.40      59531.07       430.76 o                         
  -5  13   1        456.73        546.73        50.83 o                         
  -4  13   1     100986.89      95789.91       594.17 o                         
  -3  13   1        822.40        869.74        63.97 o                         
  -2  13   1      27061.81      24422.20       208.95 o                         
  -1  13   1       1057.20       1126.38        51.38 o                         
   0  13   1      13521.63      12723.68       126.97 o                         
   1  13   1       1655.26       1612.30        57.76 o                         
   2  13   1      40484.68      39201.07       297.31 o                         
   3  13   1        852.06        743.42        51.38 o                         
   4  13   1     175789.33     167376.42       963.15 o                         
   5  13   1        214.03        108.42        41.55 o                         
   6  13   1      30475.80      29260.65       270.74 o                         
   7  13   1        247.73         68.83        54.48 o                         
   8  13   1        975.56        783.35        79.27 o                         
   9  13   1        825.61        721.01        78.75 o                         
  10  13   1       7204.28       7280.97       185.10 o                         
  11  13   1        146.72          0.58        77.63 o                         
  12  13   1      22261.08      21918.37       344.69 o                         
  13  13   1       1154.22       1282.18       140.68 o                         
  14  13   1      38044.69      37817.82       548.25 o                         
  15  13   1         28.28       -113.01       113.01 o                         
  16  13   1      15195.64      15020.84       541.16 o                         
  17  13   1         78.77       -128.27       149.06 o                         
 -17  14   1        233.69        122.63       137.28 o                         
 -16  14   1       2318.37       2367.76       204.38 o                         
 -15  14   1         11.26        -96.81       130.06 o                         
 -14  14   1       6476.61       6235.75       251.00 o                         
 -13  14   1          2.53        144.18       119.33 o                         
 -12  14   1       8588.18       7957.03       302.99 o                         
 -11  14   1        119.93        367.68        91.17 o                         
 -10  14   1      26404.10      25546.20       326.10 o                         
  -9  14   1        748.95        932.23        88.51 o                         
  -8  14   1       6267.92       6042.73       162.32 o                         
  -7  14   1        993.80        919.08        71.24 o                         
  -6  14   1       6234.28       6264.79       124.64 o                         
  -5  14   1        658.67        577.56        54.94 o                         
  -4  14   1      15434.80      15329.52       198.71 o                         
  -3  14   1         66.26        120.72        46.69 o                         
  -2  14   1      14985.53      14837.38       160.56 o                         
  -1  14   1        138.48        575.28        47.34 o                         
   0  14   1      57047.15      54112.31       350.77 o                         
   1  14   1        114.60        381.86        47.96 o                         
   2  14   1      16876.93      15614.90       169.17 o                         
   3  14   1         63.58        152.69        43.92 o                         
   4  14   1        170.23         99.50        40.77 o                         
   5  14   1         99.33         99.27        42.49 o                         
   6  14   1      10177.91       8989.77       155.61 o                         
   7  14   1       1075.55       1130.93        80.38 o                         
   8  14   1       5669.52       5678.04       157.72 o                         
   9  14   1        198.59        450.47        84.02 o                         
  10  14   1      29734.12      29494.22       368.20 o                         
  11  14   1         36.59        160.17        87.71 o                         
  12  14   1       4579.45       4189.66       192.16 o                         
  13  14   1          1.86         -0.16       123.56 o                         
  14  14   1        504.38        370.46       141.99 o                         
  15  14   1        282.80        597.78       146.17 o                         
  16  14   1       2783.05       2646.79       203.97 o                         
  17  14   1        100.28         64.75       146.82 o                         
 -16  15   1        129.02         89.01       134.01 o                         
 -15  15   1       2056.34       2727.48       196.59 o                         
 -14  15   1         84.20          9.28       120.02 o                         
 -13  15   1        866.21        953.07       136.72 o                         
 -12  15   1        614.02        751.10       135.68 o                         
 -11  15   1         46.52         95.40        88.67 o                         
 -10  15   1          0.30        -75.39        75.39 o                         
  -9  15   1       1100.37       1171.79       100.81 o                         
  -8  15   1        592.90        653.26        84.97 o                         
  -7  15   1         54.43        184.28        67.83 o                         
  -6  15   1       1027.66       1186.00        78.58 o                         
  -5  15   1       4275.25       4700.62       110.14 o                         
  -4  15   1      17871.98      17074.23       186.46 o                         
  -3  15   1       2347.05       2539.87       108.70 o                         
  -2  15   1       4931.09       4443.93        99.00 o                         
  -1  15   1        480.16        394.84        46.18 o                         
   0  15   1       1025.68       1253.93        53.20 o                         
   1  15   1       2812.49       2834.84        78.60 o                         
   2  15   1       3985.01       3895.75        99.10 o                         
   3  15   1       6205.92       6772.04       180.46 o                         
   4  15   1       3365.20       3400.00       118.40 o                         
   5  15   1       3177.93       3148.61        95.85 o                         
   6  15   1       3985.59       4537.54       125.96 o                         
   7  15   1       1353.07       1580.23       105.21 o                         
   8  15   1          2.29        -66.04        66.04 o                         
   9  15   1        313.98        327.41        85.51 o                         
  10  15   1       1163.00        818.12       104.11 o                         
  11  15   1        827.38        665.15       123.46 o                         
  12  15   1        165.81        104.44       116.64 o                         
  13  15   1       1082.45       1251.79       154.91 o                         
  14  15   1          3.05       -125.60       125.60 o                         
  15  15   1       1010.99        839.17       166.77 o                         
  16  15   1        772.37        373.57       162.19 o                         
 -16  16   1        173.64         60.98       152.37 o                         
 -15  16   1         12.12       -135.32       135.32 o                         
 -14  16   1       8662.46       8244.44       295.63 o                         
 -13  16   1       1342.17       1564.91       158.06 o                         
 -12  16   1       8904.75       8532.59       276.48 o                         
 -11  16   1       2583.89       2573.26       153.42 o                         
 -10  16   1      12109.99      11493.50       232.49 o                         
  -9  16   1       2327.81       2637.46       132.01 o                         
  -8  16   1       4915.19       4757.90       189.51 o                         
  -7  16   1       2223.11       2341.96       128.59 o                         
  -6  16   1        368.22        219.07        66.62 o                         
  -5  16   1        299.83        273.40        65.63 o                         
  -4  16   1       8090.85       8084.06       143.49 o                         
  -3  16   1       2704.07       2863.10       101.17 o                         
  -2  16   1      24240.42      22764.13       211.31 o                         
  -1  16   1       1110.01       1450.38        66.87 o                         
   0  16   1      43402.67      39732.58       299.31 o                         
   1  16   1       7452.72       7416.79       132.98 o                         
   2  16   1       4419.51       4231.83       105.95 o                         
   3  16   1       1217.28       1079.05        68.07 o                         
   4  16   1       1317.85       1534.75        78.90 o                         
   5  16   1          0.29        -41.08        56.79 o                         
   6  16   1       3538.54       3802.25       126.24 o                         
   7  16   1         26.35         59.59        73.55 o                         
   8  16   1       9549.97       9483.89       206.75 o                         
   9  16   1       3747.20       3585.01       145.99 o                         
  10  16   1      12814.25      13347.24       268.88 o                         
  11  16   1       1696.13       1897.26       139.25 o                         
  12  16   1       4836.39       4314.76       208.40 o                         
  13  16   1        909.82        854.06       165.32 o                         
  14  16   1        552.79        370.69       155.90 o                         
  15  16   1          1.73         65.03       147.19 o                         
  16  16   1        680.46        431.24       169.63 o                         
 -15  17   1          5.92       -137.04       147.21 o                         
 -14  17   1      14950.38      14529.50       427.64 o                         
 -13  17   1        499.57        634.81       150.25 o                         
 -12  17   1       3407.35       3592.23       214.33 o                         
 -11  17   1        396.75        264.40       121.07 o                         
 -10  17   1       4149.38       3677.03       172.58 o                         
  -9  17   1          6.22         -7.64        86.91 o                         
  -8  17   1      19688.88      20110.58       300.07 o                         
  -7  17   1          4.48        -75.44        75.44 o                         
  -6  17   1      32532.64      31116.21       323.30 o                         
  -5  17   1        689.00        909.64        82.96 o                         
  -4  17   1      40349.44      38387.16       348.47 o                         
  -3  17   1       1069.58       1108.49        75.19 o                         
  -2  17   1      12208.93      11647.74       192.96 o                         
  -1  17   1       1777.72       2048.25        94.87 o                         
   0  17   1        659.55        827.62        71.47 o                         
   1  17   1        121.83         76.03        58.08 o                         
   2  17   1      51582.09      51023.56       395.10 o                         
   3  17   1         46.76          9.43        55.67 o                         
   4  17   1      22242.54      21600.29       245.90 o                         
   5  17   1        219.10         73.26        64.74 o                         
   6  17   1      51116.00      48448.31       514.22 o                         
   7  17   1        232.76         73.00        77.15 o                         
   8  17   1      15941.49      14456.56       294.20 o                         
   9  17   1          6.55        -75.81        88.58 o                         
  10  17   1       2335.25       2525.51       145.93 o                         
  11  17   1         82.30        -15.69       109.51 o                         
  12  17   1      10941.13      11453.77       320.32 o                         
  13  17   1         37.35         86.25       133.24 o                         
  14  17   1      17324.53      17874.36       427.61 o                         
  15  17   1        132.22        138.24       154.80 o                         
 -15  18   1        143.33         78.21       160.68 o                         
 -14  18   1       4167.64       4347.89       250.48 o                         
 -13  18   1       2083.94       2047.34       194.50 o                         
 -12  18   1       9364.72       9254.15       318.84 o                         
 -11  18   1       5580.01       5711.22       229.88 o                         
 -10  18   1      13779.83      13008.74       288.72 o                         
  -9  18   1       2406.96       2392.38       163.62 o                         
  -8  18   1       9588.27       9271.60       234.12 o                         
  -7  18   1        136.17        183.06        91.41 o                         
  -6  18   1       1202.02       1040.03       105.32 o                         
  -5  18   1        330.86        175.48        74.51 o                         
  -4  18   1       2677.82       3052.82       114.64 o                         
  -3  18   1       3760.61       3455.64       119.92 o                         
  -2  18   1      22402.06      22927.85       263.27 o                         
  -1  18   1       4986.35       4755.19       135.77 o                         
   0  18   1      21613.78      22677.63       259.35 o                         
   1  18   1       7835.63       8067.73       172.29 o                         
   2  18   1      10170.27      10939.69       217.73 o                         
   3  18   1         19.80        -11.35        63.47 o                         
   4  18   1        155.23         20.89        69.01 o                         
   5  18   1       1319.36       1314.02        94.64 o                         
   6  18   1       1854.94       2165.46       113.22 o                         
   7  18   1       1936.23       1771.43       117.28 o                         
   8  18   1      12575.39      12446.17       291.62 o                         
   9  18   1       3643.64       3650.59       168.71 o                         
  10  18   1      21946.69      22421.90       351.93 o                         
  11  18   1       1784.98       2012.06       161.65 o                         
  12  18   1       9161.47       9604.87       319.79 o                         
  13  18   1        235.92         73.47       144.78 o                         
  14  18   1        117.21        221.33       160.61 o                         
 -14  19   1        338.91        148.29       158.34 o                         
 -13  19   1       2750.31       2261.34       204.73 o                         
 -12  19   1        151.42       -130.26       139.44 o                         
 -11  19   1          4.18       -135.19       135.19 o                         
 -10  19   1       1914.05       2212.26       166.77 o                         
  -9  19   1       7902.57       7938.49       246.53 o                         
  -8  19   1        743.80        877.31       131.07 o                         
  -7  19   1      16537.04      16769.28       313.73 o                         
  -6  19   1        412.24        217.05        98.74 o                         
  -5  19   1      23646.98      24429.24       312.59 o                         
  -4  19   1        710.08        621.53        92.06 o                         
  -3  19   1      12829.91      12817.54       207.79 o                         
  -2  19   1        579.73        659.77        86.34 o                         
  -1  19   1        228.01        343.25        77.56 o                         
   0  19   1       5508.72       5807.33       183.09 o                         
   1  19   1       6285.39       6567.04       166.22 o                         
   2  19   1       2301.18       1813.74       102.66 o                         
   3  19   1      18022.12      18564.18       261.41 o                         
   4  19   1       2882.62       2981.23       131.30 o                         
   5  19   1      15609.43      17680.80       258.92 o                         
   6  19   1          2.90        -80.54        80.54 o                         
   7  19   1      10923.76      11494.86       254.20 o                         
   8  19   1        294.40        286.03       109.26 o                         
   9  19   1        144.11         34.75       112.81 o                         
  10  19   1         45.90       -116.99       116.99 o                         
  11  19   1       2150.58       2517.51       198.01 o                         
  12  19   1        133.84       -132.63       132.63 o                         
  13  19   1       5922.68       6555.14       287.96 o                         
  14  19   1        337.61        302.95       165.47 o                         
 -13  20   1       7058.56       7398.76       330.80 o                         
 -12  20   1       2369.25       1573.78       201.43 o                         
 -11  20   1       8633.51       8275.36       409.69 o                         
 -10  20   1       5938.10       5873.48       288.20 o                         
  -9  20   1       9648.41       9482.00       320.01 o                         
  -8  20   1       2149.12       1825.74       224.27 o                         
  -7  20   1        602.99        877.78       147.84 o                         
  -6  20   1        140.00        -93.44       106.78 o                         
  -5  20   1        312.86        151.97        97.72 o                         
  -4  20   1       2554.42       2264.47       126.14 o                         
  -3  20   1      13716.03      14474.19       240.24 o                         
  -2  20   1      15114.54      14759.83       234.35 o                         
  -1  20   1      25597.78      27059.77       306.52 o                         
   0  20   1       9848.78       9757.35       205.37 o                         
   1  20   1      16183.70      17729.07       253.80 o                         
   2  20   1        535.98        223.07        90.47 o                         
   3  20   1       3792.93       3919.88       150.97 o                         
   4  20   1          7.99        -86.12        86.12 o                         
   5  20   1          9.08          5.36        96.25 o                         
   6  20   1       3181.89       3109.02       175.29 o                         
   7  20   1       6850.17       7930.02       290.80 o                         
   8  20   1       2283.64       2403.72       197.48 o                         
   9  20   1      19855.48      22208.08       443.93 o                         
  10  20   1       1928.64       1530.93       173.18 o                         
  11  20   1      10118.30      11211.35       352.04 o                         
  12  20   1       1512.51       1157.64       196.69 o                         
  13  20   1       2616.80       2552.03       221.62 o                         
 -12  21   1       1241.74       1297.68       206.18 o                         
 -11  21   1        413.60         -9.69       164.49 o                         
 -10  21   1       1983.38       1784.92       228.74 o                         
  -9  21   1       2175.67       2334.36       205.68 o                         
  -8  21   1       6666.87       6425.37       274.93 o                         
  -7  21   1       2195.58       2454.06       203.09 o                         
  -6  21   1      16273.03      16125.41       357.92 o                         
  -5  21   1       2687.96       2889.84       196.65 o                         
  -4  21   1      10142.53      10957.39       260.59 o                         
  -3  21   1        617.67        454.71       109.01 o                         
  -2  21   1       2884.87       2936.57       159.76 o                         
  -1  21   1        213.28        153.22        91.09 o                         
   0  21   1         42.36         -4.14        92.17 o                         
   1  21   1       1363.67       1348.34       122.57 o                         
   2  21   1       2672.94       2587.04       144.82 o                         
   3  21   1       2572.45       2714.85       156.97 o                         
   4  21   1      11252.09      10939.56       262.69 o                         
   5  21   1        349.13        444.18       129.57 o                         
   6  21   1       7828.36       7986.65       297.95 o                         
   7  21   1       1539.71       1907.62       186.47 o                         
   8  21   1       2778.93       2780.61       211.60 o                         
   9  21   1         77.07         56.85       147.89 o                         
  10  21   1        131.21         11.89       151.01 o                         
  11  21   1        198.06        218.53       170.48 o                         
  12  21   1       2249.44       2275.01       262.15 o                         
 -11  22   1       2077.30       1732.26       222.73 o                         
 -10  22   1       2389.98       2941.34       275.11 o                         
  -9  22   1       1489.26       1070.97       185.65 o                         
  -8  22   1       1088.05       1619.23       193.45 o                         
  -7  22   1        466.66        468.19       162.90 o                         
  -6  22   1         52.46       -129.36       129.36 o                         
  -5  22   1       1192.51       1176.82       164.18 o                         
  -4  22   1       1464.89       1333.74       152.37 o                         
  -3  22   1       1090.31        797.72       122.58 o                         
  -2  22   1       5694.12       6004.84       203.47 o                         
  -1  22   1       6788.49       6518.72       250.47 o                         
   0  22   1       5393.57       5586.00       248.23 o                         
   1  22   1       1629.88       1192.40       133.25 o                         
   2  22   1       3728.98       3905.24       172.48 o                         
   3  22   1       1250.72       1172.37       135.28 o                         
   4  22   1         11.29        -77.41       114.50 o                         
   5  22   1        136.26        -54.86       130.85 o                         
   6  22   1        381.29        368.24       153.09 o                         
   7  22   1       3288.75       2906.17       215.93 o                         
   8  22   1       5341.51       5997.24       278.99 o                         
   9  22   1       4396.95       4023.33       246.46 o                         
  10  22   1       2063.91       2194.16       224.55 o                         
  11  22   1       1680.66       1583.25       218.96 o                         
 -10  23   1         76.55        -12.27       172.70 o                         
  -9  23   1       3690.75       4058.27       258.62 o                         
  -8  23   1        103.36        282.75       163.85 o                         
  -7  23   1      16444.10      18177.20       430.97 o                         
  -6  23   1        103.83         -5.23       149.68 o                         
  -5  23   1      16459.46      17815.43       406.54 o                         
  -4  23   1         44.20         31.65       135.51 o                         
  -3  23   1       4814.53       4783.35       200.54 o                         
  -2  23   1        214.01        -47.30       112.08 o                         
  -1  23   1        698.70        404.34       154.41 o                         
   0  23   1        243.76        209.18       130.27 o                         
   1  23   1       4838.65       5174.23       208.35 o                         
   2  23   1        210.81         40.67       114.31 o                         
   3  23   1      10571.82      10842.10       295.13 o                         
   4  23   1        131.58         85.10       136.50 o                         
   5  23   1      10322.44      10137.25       326.30 o                         
   6  23   1         22.79       -146.78       146.78 o                         
   7  23   1       7199.11       7902.55       321.65 o                         
   8  23   1         10.40       -109.85       160.01 o                         
   9  23   1          8.16        -93.73       161.08 o                         
  10  23   1        379.62       -175.27       175.27 o                         
  -9  24   1       7043.30       7743.23       353.34 o                         
  -8  24   1        735.27        801.36       187.84 o                         
  -7  24   1       1849.40       1958.82       213.09 o                         
  -6  24   1         56.82       -148.86       149.70 o                         
  -5  24   1        526.59        795.42       169.21 o                         
  -4  24   1         21.70        177.15       147.22 o                         
  -3  24   1      13280.24      15667.80       361.05 o                         
  -2  24   1        613.49        560.54       154.86 o                         
  -1  24   1      18228.04      20594.45       440.75 o                         
   0  24   1        315.88        192.79       151.06 o                         
   1  24   1      11232.81      12223.60       353.11 o                         
   2  24   1        275.81         -1.44       129.45 o                         
   3  24   1       1400.52       1579.35       163.29 o                         
   4  24   1         32.15       -140.62       140.62 o                         
   5  24   1        292.49        239.32       157.33 o                         
   6  24   1         11.70       -153.15       153.15 o                         
   7  24   1       3121.69       3754.08       248.09 o                         
   8  24   1         20.68       -161.69       161.69 o                         
  -7  25   1       2509.45       2856.61       244.03 o                         
  -6  25   1        323.78        474.87       170.13 o                         
  -5  25   1       1433.49       1600.26       198.35 o                         
  -4  25   1        254.14        422.00       161.19 o                         
  -3  25   1       3290.16       4443.05       281.45 o                         
  -2  25   1         64.05       -149.29       149.86 o                         
  -1  25   1         23.63        207.23       153.25 o                         
   0  25   1          0.31         50.68       150.43 o                         
   1  25   1       2141.03       2715.89       214.48 o                         
   2  25   1        103.84        235.35       148.41 o                         
   3  25   1       3905.57       5241.21       249.84 o                         
   4  25   1        101.93        366.97       162.02 o                         
   5  25   1       1001.12       1193.49       185.37 o                         
   6  25   1        157.04        535.74       183.27 o                         
   7  25   1        852.48       1048.06       208.15 o                         
  -5  26   1        504.97        -25.60       426.74 o                         
  -4  26   1          3.53         60.48       201.14 o                         
  -3  26   1       2621.85       2131.97       246.91 o                         
  -2  26   1         97.73        763.46       209.94 o                         
  -1  26   1        814.38        388.06       178.81 o                         
   0  26   1         25.69        674.67       180.09 o                         
   1  26   1        344.52        158.28       169.71 o                         
   2  26   1         68.88        147.45       167.47 o                         
   3  26   1        613.42        368.43       189.75 o                         
   4  26   1          2.89          6.65       164.47 o                         
 -20   0   2      16176.58      16254.76       573.15 o                         
 -19   0   2          4.60       -157.10       157.10 o                         
 -18   0   2      16474.74      15665.75       421.58 o                         
 -17   0   2         30.01       -115.36       115.36 o                         
 -16   0   2        598.32        904.49       145.05 o                         
 -15   0   2        119.74        206.46       101.10 o                         
 -14   0   2     117383.77     117902.20      1316.92 o                         
 -13   0   2         76.39         96.11        72.64 o                         
 -12   0   2      76745.92      79292.49       897.65 o                         
 -11   0   2       2758.11       2732.83       111.38 o                         
 -10   0   2     200008.36     209262.30      1726.26 o                         
  -9   0   2       7516.60       7021.12       125.92 o                         
  -8   0   2      10144.10      11432.44       159.48 o                         
  -7   0   2       9969.33      10005.39       131.86 o                         
  -6   0   2       2118.41       2513.57        64.15 o                         
  -5   0   2       7498.37       7045.69        88.77 o                         
  -4   0   2     224156.25     237945.23      1714.68 o                         
  -3   0   2         56.43        -20.27        20.27 o                         
  -2   0   2     354972.75     379111.56      3715.56 o                         
  -1   0   2         52.64         -9.70         9.70 o                         
   1   0   2        486.34        285.12        59.16 o                         
   3   0   2      19115.89      17681.72       190.14 o                         
   4   0   2      70174.06      62490.58       554.51 o                         
   5   0   2       1280.13       1207.14        45.82 o                         
   6   0   2      45604.14      49599.99       423.54 o                         
   7   0   2          7.76        -18.35        26.40 o                         
   8   0   2     318960.66     326575.38      2475.45 o                         
   9   0   2       3593.01       3607.39        87.15 o                         
  10   0   2     178429.72     186150.81      1404.46 o                         
  11   0   2       1726.23       1918.61        86.76 o                         
  12   0   2      22686.52      22636.23       297.53 o                         
  13   0   2        573.77        771.36        79.72 o                         
  14   0   2         17.35         37.43        79.45 o                         
  15   0   2       1750.65       1834.23       145.27 o                         
  16   0   2      16006.93      14748.50       355.11 o                         
  17   0   2        739.60       1007.15       185.41 o                         
  18   0   2      44548.84      44199.88      1013.08 o                         
  19   0   2          6.83          6.36       281.12 o                         
  20   0   2      21632.74      21575.26       701.67 o                         
 -20   1   2       5921.42       5669.83       260.28 o                         
 -19   1   2          5.40        -45.53       113.26 o                         
 -18   1   2      21833.59      20458.93       370.45 o                         
 -17   1   2       2164.18       2400.79       139.15 o                         
 -16   1   2      42075.02      42428.21       480.87 o                         
 -15   1   2        441.03        311.77        77.02 o                         
 -14   1   2       9879.84       9672.76       194.70 o                         
 -13   1   2         38.60         18.03        53.37 o                         
 -12   1   2       4713.75       5005.11       109.66 o                         
 -11   1   2       1324.84       1529.40        61.02 o                         
 -10   1   2      81923.57      85029.40       540.10 o                         
  -9   1   2       3707.50       3646.06        70.86 o                         
  -8   1   2     232670.33     238472.30      1326.01 o                         
  -7   1   2        656.35        821.14        31.55 o                         
  -6   1   2     198496.83     209283.59      1106.59 o                         
  -5   1   2         11.80         41.86        15.73 o                         
  -4   1   2     272727.59     288295.44      1353.42 o                         
  -3   1   2       3129.15       2699.48        30.24 o                         
  -2   1   2       9147.45      10513.34        67.48 o                         
  -1   1   2       2251.02       1121.60        84.96 o                         
   3   1   2       5890.61       6092.79        63.23 o                         
   4   1   2      66504.18      68979.35       470.59 o                         
   5   1   2          7.06         67.03        21.58 o                         
   6   1   2     137578.92     143433.89       853.52 o                         
   7   1   2        453.44        498.57        32.39 o                         
   8   1   2       1236.45       1711.81        46.01 o                         
   9   1   2       3674.98       3749.79        63.79 o                         
  10   1   2      25745.09      27210.44       203.05 o                         
  11   1   2       3013.80       3273.14        89.20 o                         
  12   1   2      47711.42      49460.83       364.05 o                         
  13   1   2        182.79        278.99        48.70 o                         
  14   1   2      35377.70      36137.86       345.74 o                         
  15   1   2         24.05          5.64        58.45 o                         
  16   1   2      17215.28      17613.40       277.78 o                         
  17   1   2         25.79        -97.39        97.39 o                         
  18   1   2        907.30        669.06       139.80 o                         
  19   1   2       1660.92       1828.98       193.29 o                         
  20   1   2       2264.50       1892.74       214.34 o                         
 -20   2   2        156.32         58.68       136.58 o                         
 -19   2   2        497.71        562.60       151.91 o                         
 -18   2   2         45.06        -95.79       103.26 o                         
 -17   2   2         76.91        153.84        93.27 o                         
 -16   2   2         29.78        -79.42        79.42 o                         
 -15   2   2        479.26        538.22        82.39 o                         
 -14   2   2         20.63         20.56        57.37 o                         
 -13   2   2       8017.47       8322.40       164.49 o                         
 -12   2   2       8234.17       8186.29       139.08 o                         
 -11   2   2       2045.96       2191.38        73.51 o                         
 -10   2   2       2526.26       2384.39        67.65 o                         
  -9   2   2        151.19        115.30        28.77 o                         
  -8   2   2       8483.53       8374.92        89.53 o                         
  -7   2   2          5.80        -25.39        25.39 o                         
  -6   2   2         24.45         45.68        23.34 o                         
  -5   2   2        789.80        765.72        29.45 o                         
  -4   2   2      10632.70      10183.40        77.60 o                         
  -3   2   2      24312.59      23607.05       116.95 o                         
  -2   2   2      11969.97      10822.30        61.84 o                         
  -1   2   2      11448.25      11357.97        68.21 o                         
   0   2   2       1847.78        547.95        93.20 o                         
   2   2   2      21410.21      21997.62       166.24 o                         
   3   2   2       1904.72       2147.12        37.07 o                         
   4   2   2        483.48         27.48        21.17 o                         
   5   2   2       5046.91       4744.99        64.16 o                         
   6   2   2        277.73        154.69        27.20 o                         
   7   2   2      27884.34      27764.35       220.13 o                         
   8   2   2       3162.24       2744.17        64.38 o                         
   9   2   2       2415.64       2643.65        66.67 o                         
  10   2   2       5402.35       5157.54        90.28 o                         
  11   2   2      10119.30      10087.62       125.52 o                         
  12   2   2         99.62         91.41        39.90 o                         
  13   2   2         13.55         -2.83        44.77 o                         
  14   2   2         52.20          6.93        50.51 o                         
  15   2   2        581.64        617.58        72.57 o                         
  16   2   2         75.24        -67.25        67.25 o                         
  17   2   2       1564.59       1874.58       147.67 o                         
  18   2   2         93.76        -98.34       116.06 o                         
  19   2   2       1758.26       1841.72       188.14 o                         
  20   2   2         90.75         21.55       146.05 o                         
 -20   3   2       2528.69       2749.09       202.78 o                         
 -19   3   2        831.63        766.68       151.05 o                         
 -18   3   2      10967.05      11299.78       397.22 o                         
 -17   3   2       3594.08       3700.76       178.53 o                         
 -16   3   2      15512.02      15507.78       280.19 o                         
 -15   3   2       1485.31       1559.77       104.72 o                         
 -14   3   2      11122.00      10898.66       191.53 o                         
 -13   3   2        369.07        335.24        71.45 o                         
 -12   3   2        443.66        469.18        56.02 o                         
 -11   3   2        100.56         85.38        40.02 o                         
 -10   3   2       9136.02       9588.86       114.66 o                         
  -9   3   2       7691.85       8102.59       101.45 o                         
  -8   3   2      21155.25      20637.37       164.93 o                         
  -7   3   2      17264.79      16584.64       132.29 o                         
  -6   3   2      50157.91      48130.75       290.48 o                         
  -5   3   2       6490.24       6306.37        65.96 o                         
  -4   3   2        796.14        927.60        24.51 o                         
  -3   3   2      79597.65      78884.88       359.49 o                         
  -2   3   2      28201.25      28744.53       154.97 o                         
  -1   3   2       4545.50       4449.84        34.40 o                         
   0   3   2      12776.90      13852.35        76.23 o                         
   1   3   2       5252.88       5170.68        40.66 o                         
   2   3   2     117008.77     120139.77       599.03 o                         
   3   3   2        958.30       1031.37        29.95 o                         
   4   3   2      27082.65      28609.01       186.68 o                         
   5   3   2      22953.90      21221.42       153.63 o                         
   6   3   2       9496.35       9342.40        95.68 o                         
   7   3   2      26748.40      25992.15       192.65 o                         
   8   3   2       2156.60       2299.41        55.44 o                         
   9   3   2        890.32        819.35        40.02 o                         
  10   3   2        204.06        271.07        36.07 o                         
  11   3   2        584.60        792.48        48.79 o                         
  12   3   2      30394.62      31233.11       256.93 o                         
  13   3   2       3546.58       3674.53       100.03 o                         
  14   3   2      13284.75      13541.89       182.11 o                         
  15   3   2       9203.56       8877.48       175.54 o                         
  16   3   2      14154.81      14400.64       238.19 o                         
  17   3   2       2919.51       2835.21       164.74 o                         
  18   3   2       4095.22       4438.11       234.35 o                         
  19   3   2         39.58         17.06       131.24 o                         
 -20   4   2      16942.33      16515.51       397.30 o                         
 -19   4   2         40.15        -57.17       122.81 o                         
 -18   4   2       8830.96       9113.64       322.92 o                         
 -17   4   2         28.89        -37.95       106.71 o                         
 -16   4   2       1168.62       1333.07       116.49 o                         
 -15   4   2         67.07        -64.50        64.50 o                         
 -14   4   2      15715.67      15169.12       228.36 o                         
 -13   4   2       1028.86        796.88        74.21 o                         
 -12   4   2      43692.02      43927.23       414.03 o                         
 -11   4   2       1156.78       1126.95        64.15 o                         
 -10   4   2     138056.77     140634.69       831.65 o                         
  -9   4   2       1517.19       1756.38        51.50 o                         
  -8   4   2      20098.15      21720.03       165.85 o                         
  -7   4   2      18397.37      17512.66       139.33 o                         
  -6   4   2      80571.73      83520.35       454.54 o                         
  -5   4   2       1380.00       1807.07        37.82 o                         
  -4   4   2     189253.55     193258.80       940.86 o                         
  -3   4   2        805.06        752.64        24.92 o                         
  -2   4   2     382030.22     399062.34      1691.98 o                         
  -1   4   2       1807.62       1773.07        27.10 o                         
   0   4   2     107998.76     109484.05       453.68 o                         
   1   4   2       1588.26       1132.42        23.90 o                         
   2   4   2     163762.42     169594.36       855.77 o                         
   3   4   2         46.83         31.30        19.57 o                         
   4   4   2      29299.42      30357.26       193.05 o                         
   5   4   2      12861.29      13614.03        96.11 o                         
   6   4   2      53594.70      54107.57       306.23 o                         
   7   4   2       5170.68       5124.96        70.74 o                         
   8   4   2      26276.81      27497.44       211.51 o                         
   9   4   2         30.88          5.01        28.56 o                         
  10   4   2      83082.67      83957.80       550.33 o                         
  11   4   2       8120.76       7655.09       109.33 o                         
  12   4   2      14918.39      15650.19       179.60 o                         
  13   4   2       2092.18       2082.15        81.62 o                         
  14   4   2       1830.48       1882.31        87.14 o                         
  15   4   2       1705.39       1686.58        98.24 o                         
  16   4   2       7829.21       7933.76       200.70 o                         
  17   4   2        153.77        135.18        89.58 o                         
  18   4   2      20941.22      21975.30       462.81 o                         
  19   4   2         81.92       -105.38       124.16 o                         
 -20   5   2       7121.04       7425.24       316.61 o                         
 -19   5   2       1496.60       1423.18       172.33 o                         
 -18   5   2      14034.24      14273.33       359.69 o                         
 -17   5   2       6670.12       7357.41       352.49 o                         
 -16   5   2      22955.49      23742.42       377.61 o                         
 -15   5   2       2883.86       3092.51       130.11 o                         
 -14   5   2      11088.42      11278.61       200.51 o                         
 -13   5   2       1580.07       1616.04        92.66 o                         
 -12   5   2       3523.77       4324.97       117.20 o                         
 -11   5   2        174.66        150.84        39.11 o                         
 -10   5   2      21331.43      20866.63       173.52 o                         
  -9   5   2       2689.12       3070.15        64.94 o                         
  -8   5   2      43943.43      44739.30       292.73 o                         
  -7   5   2      14373.13      14467.22       119.49 o                         
  -6   5   2     185889.72     191495.73       963.95 o                         
  -5   5   2      15089.67      14491.19       107.57 o                         
  -4   5   2       1176.00       1195.04        31.54 o                         
  -3   5   2       3506.96       3083.69        43.42 o                         
  -2   5   2      19182.41      18998.38       114.26 o                         
  -1   5   2      14633.84      14349.16        92.13 o                         
   0   5   2     259711.38     270820.06      1173.87 o                         
   1   5   2      37755.88      37620.86       196.83 o                         
   2   5   2      96824.30      93945.98       492.04 o                         
   3   5   2       5119.40       4906.80        62.18 o                         
   4   5   2      63793.60      62844.75       373.34 o                         
   5   5   2      37435.13      36668.97       219.13 o                         
   6   5   2      49651.85      49896.50       277.00 o                         
   7   5   2       4752.14       4321.29        58.43 o                         
   8   5   2       4373.12       4068.90        75.11 o                         
   9   5   2        365.67        363.53        33.12 o                         
  10   5   2      31064.18      31552.79       271.84 o                         
  11   5   2       3222.53       3376.23        85.90 o                         
  12   5   2      27174.50      27613.29       255.42 o                         
  13   5   2       9702.29       9986.25       149.15 o                         
  14   5   2      39482.31      39572.11       390.83 o                         
  15   5   2       3783.74       4196.96       142.22 o                         
  16   5   2       6480.73       6533.80       206.18 o                         
  17   5   2         59.48         44.29        95.19 o                         
  18   5   2        101.24        259.16       154.08 o                         
  19   5   2        118.22         69.01       132.06 o                         
 -19   6   2      10934.67      10699.55       490.70 o                         
 -18   6   2        146.48         35.04       129.80 o                         
 -17   6   2         51.33         67.44       127.08 o                         
 -16   6   2        138.14       -103.34       103.34 o                         
 -15   6   2        825.42        725.83        96.96 o                         
 -14   6   2       5386.10       5543.44       177.87 o                         
 -13   6   2      14289.20      14574.49       227.02 o                         
 -12   6   2        671.54        391.06        58.40 o                         
 -11   6   2      39373.79      38610.53       303.87 o                         
 -10   6   2      11990.76      11864.79       122.19 o                         
  -9   6   2       9997.92      10394.42       111.55 o                         
  -8   6   2         30.62         80.69        28.43 o                         
  -7   6   2       2044.19       2351.41        54.39 o                         
  -6   6   2         20.32        -25.66        25.66 o                         
  -5   6   2       1323.44       1341.63        41.06 o                         
  -4   6   2       1938.94       2102.97        42.67 o                         
  -3   6   2      75107.82      73425.05       387.35 o                         
  -2   6   2       8880.36       7653.71        66.55 o                         
  -1   6   2      57174.71      52420.73       268.91 o                         
   0   6   2        551.25        509.11        22.08 o                         
   1   6   2      55405.75      52512.00       264.30 o                         
   2   6   2      30266.20      29817.72       186.31 o                         
   3   6   2      18842.70      18350.16       137.93 o                         
   4   6   2      10863.63      12161.26       109.78 o                         
   5   6   2       4760.02       4441.65        66.55 o                         
   6   6   2        136.94        335.17        23.12 o                         
   7   6   2      46458.73      45669.56       268.43 o                         
   8   6   2      15083.66      15149.50       130.15 o                         
   9   6   2      57178.77      56136.75       365.32 o                         
  10   6   2       1607.42       1361.00        59.45 o                         
  11   6   2      22575.33      23400.38       212.96 o                         
  12   6   2       1150.27       1134.69        64.89 o                         
  13   6   2        156.25        171.63        53.65 o                         
  14   6   2         52.03         85.58        68.55 o                         
  15   6   2       3639.72       3630.45       144.01 o                         
  16   6   2       2301.47       2324.70       134.47 o                         
  17   6   2       7590.57       7130.94       258.07 o                         
  18   6   2       1912.96       2138.65       217.75 o                         
  19   6   2       8991.68       8662.42       382.23 o                         
 -19   7   2       8460.97       8355.03       331.67 o                         
 -18   7   2       3439.98       3389.21       282.73 o                         
 -17   7   2      19017.72      18328.77       419.57 o                         
 -16   7   2       5141.76       5762.80       241.80 o                         
 -15   7   2      23117.64      23326.73       389.95 o                         
 -14   7   2       1867.95       1853.08       110.50 o                         
 -13   7   2       6016.65       6262.37       168.43 o                         
 -12   7   2        567.30        530.72        67.49 o                         
 -11   7   2        281.47        294.78        44.73 o                         
 -10   7   2       2982.52       3177.11        77.57 o                         
  -9   7   2      14004.62      13186.08       133.24 o                         
  -8   7   2        126.70        129.66        29.74 o                         
  -7   7   2      23338.03      22086.51       192.44 o                         
  -6   7   2      12025.44      11257.60       106.98 o                         
  -5   7   2     145811.78     141241.31       745.74 o                         
  -4   7   2       9639.98      10622.28        93.28 o                         
  -3   7   2      16022.88      16302.42       121.99 o                         
  -2   7   2        150.17        274.11        22.24 o                         
  -1   7   2         16.86         83.97        19.71 o                         
   0   7   2        312.66        423.97        24.82 o                         
   1   7   2       1301.38       1310.89        35.25 o                         
   2   7   2       3275.67       2779.84        61.33 o                         
   3   7   2      62539.35      58168.04       316.36 o                         
   4   7   2      17454.53      18395.36       144.54 o                         
   5   7   2     103798.67      99389.63       580.90 o                         
   6   7   2      14314.75      15940.84       142.80 o                         
   7   7   2       8926.31       9029.40        93.79 o                         
   8   7   2       3623.26       3943.55        62.40 o                         
   9   7   2        627.64        703.96        40.68 o                         
  10   7   2       7695.48       7291.18       101.19 o                         
  11   7   2      23541.28      23136.61       219.62 o                         
  12   7   2       7412.75       8357.78       132.55 o                         
  13   7   2      28833.33      28498.70       286.95 o                         
  14   7   2      12738.38      14006.14       246.13 o                         
  15   7   2      16926.78      16312.31       278.58 o                         
  16   7   2       3971.19       3836.17       176.71 o                         
  17   7   2        801.61        794.32       158.07 o                         
  18   7   2       1715.20       1585.17       194.73 o                         
  19   7   2          6.68        -56.71       167.79 o                         
 -19   8   2       1717.05       1851.15       187.46 o                         
 -18   8   2       1963.44       2520.68       211.30 o                         
 -17   8   2         52.82       -127.85       127.85 o                         
 -16   8   2        829.47        809.87       181.05 o                         
 -15   8   2         39.60        -75.08       105.41 o                         
 -14   8   2      11955.81      12437.91       243.30 o                         
 -13   8   2       7038.90       6611.77       175.05 o                         
 -12   8   2      22430.85      22727.34       274.69 o                         
 -11   8   2       3365.97       3396.64        94.07 o                         
 -10   8   2      33634.22      35079.25       281.41 o                         
  -9   8   2      12408.93      11245.12       117.01 o                         
  -8   8   2       6186.72       6545.28        93.29 o                         
  -7   8   2         83.75        107.00        32.81 o                         
  -6   8   2       7922.00       7414.26       100.80 o                         
  -5   8   2       2731.93       2450.67        56.81 o                         
  -4   8   2      18313.02      19958.74       168.09 o                         
  -3   8   2      16346.25      14146.61       123.60 o                         
  -2   8   2     118328.07     120708.29       605.95 o                         
  -1   8   2      59174.11      53605.70       295.43 o                         
   0   8   2      33047.67      34431.98       206.08 o                         
   1   8   2       3809.98       3620.74        67.91 o                         
   2   8   2      28278.93      28658.58       200.95 o                         
   3   8   2      10261.17       9566.83        88.80 o                         
   4   8   2          5.87        -26.41        26.41 o                         
   5   8   2       6890.75       6949.22        91.48 o                         
   6   8   2       5005.72       5306.65        82.75 o                         
   7   8   2       8606.28       8189.14       104.62 o                         
   8   8   2      52984.48      54376.91       346.67 o                         
   9   8   2        204.66        171.14        31.60 o                         
  10   8   2      40037.20      40896.92       327.74 o                         
  11   8   2      15818.60      14803.73       188.11 o                         
  12   8   2       8139.63       8929.71       158.11 o                         
  13   8   2        363.48        223.47        66.06 o                         
  14   8   2       1084.02       1063.68        99.37 o                         
  15   8   2         32.91        -63.35        88.80 o                         
  16   8   2        832.11        913.54       122.12 o                         
  17   8   2       1961.19       1690.21       156.88 o                         
  18   8   2       8121.72       8550.17       358.86 o                         
  19   8   2       3781.00       3272.93       296.65 o                         
 -19   9   2       3923.76       4534.78       249.21 o                         
 -18   9   2       4415.10       5018.30       250.27 o                         
 -17   9   2       1847.40       1918.99       189.45 o                         
 -16   9   2      12698.11      13636.59       339.31 o                         
 -15   9   2       1178.53       1289.80       143.35 o                         
 -14   9   2       1913.77       2155.10       140.38 o                         
 -13   9   2        175.84        239.65        86.23 o                         
 -12   9   2        316.27        317.55        71.84 o                         
 -11   9   2       3725.86       4376.22       114.92 o                         
 -10   9   2       6986.64       7245.90       123.28 o                         
  -9   9   2       8273.72       8358.89       116.01 o                         
  -8   9   2       4929.89       5789.59        99.21 o                         
  -7   9   2        868.21       1066.28        50.97 o                         
  -6   9   2      45777.21      47262.03       312.25 o                         
  -5   9   2        136.09        184.76        28.85 o                         
  -4   9   2      11424.20      12250.04       126.54 o                         
  -3   9   2       1117.86       1070.51        43.87 o                         
  -2   9   2       5879.39       6091.14        73.84 o                         
  -1   9   2      11672.97      11965.82       103.06 o                         
   0   9   2      84446.48      88628.03       471.18 o                         
   1   9   2        416.30        688.11        36.72 o                         
   2   9   2      75018.73      78704.23       455.55 o                         
   3   9   2      35652.41      36357.50       232.40 o                         
   4   9   2      72694.25      73331.63       428.35 o                         
   5   9   2      22206.57      23536.09       201.66 o                         
   6   9   2       5155.57       5496.56        93.40 o                         
   7   9   2      14901.82      14780.83       143.75 o                         
   8   9   2       1136.78       1128.12        57.59 o                         
   9   9   2         12.01         -4.92        39.10 o                         
  10   9   2      10925.41      11618.83       159.41 o                         
  11   9   2      11053.32      11346.12       175.33 o                         
  12   9   2      17307.85      17695.05       261.73 o                         
  13   9   2      27366.49      27228.96       321.60 o                         
  14   9   2      18719.38      20426.97       322.32 o                         
  15   9   2       1573.82       1579.06       134.96 o                         
  16   9   2       4183.33       4657.43       200.22 o                         
  17   9   2       1913.69       2106.44       228.48 o                         
  18   9   2        157.95        349.03       163.94 o                         
 -18  10   2        401.06        304.72       149.31 o                         
 -17  10   2        106.56        180.85       143.12 o                         
 -16  10   2        127.44        105.32       123.96 o                         
 -15  10   2       6625.62       6613.32       259.17 o                         
 -14  10   2        448.55        372.77       150.15 o                         
 -13  10   2      39511.87      38184.42       469.32 o                         
 -12  10   2       1830.80       1827.64       104.22 o                         
 -11  10   2      48717.93      47432.61       417.01 o                         
 -10  10   2        158.81         83.94        44.74 o                         
  -9  10   2      24824.15      24745.53       218.30 o                         
  -8  10   2        303.77        348.45        42.74 o                         
  -7  10   2        586.40        710.89        43.79 o                         
  -6  10   2         25.09         78.91        31.33 o                         
  -5  10   2       2411.06       2302.13        64.60 o                         
  -4  10   2       3553.29       3970.11        75.14 o                         
  -3  10   2     154026.55     152926.88       800.07 o                         
  -2  10   2       2184.41       2353.72        55.44 o                         
  -1  10   2      16300.11      16216.44       136.23 o                         
   0  10   2      12655.94      12970.86       113.19 o                         
   1  10   2      32275.79      32080.06       225.36 o                         
   2  10   2         31.05         34.33        28.35 o                         
   3  10   2      17305.11      16289.85       141.16 o                         
   4  10   2        178.37        250.80        27.96 o                         
   5  10   2      14785.18      14887.08       147.90 o                         
   6  10   2         86.38         33.17        38.07 o                         
   7  10   2      57508.12      54912.45       372.86 o                         
   8  10   2       4926.89       4920.89        93.28 o                         
   9  10   2      63159.00      61783.01       459.40 o                         
  10  10   2       4835.49       5197.93       148.01 o                         
  11  10   2      69235.47      68529.03       588.32 o                         
  12  10   2          4.38        -49.57        74.25 o                         
  13  10   2       1680.13       1887.31       117.92 o                         
  14  10   2         21.21        -52.53        89.48 o                         
  15  10   2       7920.14       7833.39       246.84 o                         
  16  10   2        288.28        255.50       111.69 o                         
  17  10   2      15334.69      15620.84       329.86 o                         
  18  10   2       2097.40       2605.87       190.72 o                         
 -18  11   2        667.15        610.04       180.26 o                         
 -17  11   2      35749.08      35474.04       552.73 o                         
 -16  11   2          6.51       -110.19       110.19 o                         
 -15  11   2      18425.04      18639.25       394.25 o                         
 -14  11   2          5.35         35.36       110.46 o                         
 -13  11   2       8019.33       7256.99       228.83 o                         
 -12  11   2       2040.20       1927.15       125.00 o                         
 -11  11   2       3169.04       3226.71       117.47 o                         
 -10  11   2         14.82         26.08        56.82 o                         
  -9  11   2      26560.93      25006.49       245.24 o                         
  -8  11   2          2.62         96.31        41.36 o                         
  -7  11   2      66481.10      64601.01       435.84 o                         
  -6  11   2       2929.81       3808.67        86.42 o                         
  -5  11   2      62839.29      60218.52       390.71 o                         
  -4  11   2       1622.68       2072.44        62.84 o                         
  -3  11   2      41158.31      38453.82       258.33 o                         
  -2  11   2       3045.34       3321.18        70.67 o                         
  -1  11   2       9249.26       9297.81       101.75 o                         
   0  11   2        228.81        253.94        30.03 o                         
   1  11   2      55901.95      53304.43       333.55 o                         
   2  11   2       2572.00       2904.13        68.39 o                         
   3  11   2     145198.11     139501.27       789.77 o                         
   4  11   2        235.35        248.99        34.62 o                         
   5  11   2      61821.14      59631.95       385.83 o                         
   6  11   2       4190.81       4318.15        98.83 o                         
   7  11   2      26765.61      27051.52       248.52 o                         
   8  11   2      10165.95      10330.80       135.09 o                         
   9  11   2       6001.95       5857.32       123.06 o                         
  10  11   2       3357.95       3437.54       114.15 o                         
  11  11   2      40463.36      39003.82       403.66 o                         
  12  11   2       1003.82        701.64        91.71 o                         
  13  11   2      61651.98      57358.58       621.47 o                         
  14  11   2        359.19        305.82       112.55 o                         
  15  11   2      38383.19      37639.27       510.31 o                         
  16  11   2       1784.13       1983.36       153.33 o                         
  17  11   2       7212.46       6243.54       241.90 o                         
  18  11   2        596.98        385.93       155.70 o                         
 -18  12   2          1.86       -139.69       139.69 o                         
 -17  12   2         39.41       -127.03       127.03 o                         
 -16  12   2        239.52        350.33       132.71 o                         
 -15  12   2       1640.90       1258.23       152.68 o                         
 -14  12   2        485.10        604.58       141.94 o                         
 -13  12   2      19514.73      18323.66       427.99 o                         
 -12  12   2        512.63       1430.92       121.88 o                         
 -11  12   2      11292.95      10635.84       209.85 o                         
 -10  12   2       2630.70       3207.94       118.24 o                         
  -9  12   2       4312.71       4201.31       128.11 o                         
  -8  12   2        286.58        290.22        54.85 o                         
  -7  12   2       4124.27       3912.08        95.77 o                         
  -6  12   2        565.00        490.01        50.40 o                         
  -5  12   2       5579.78       5344.77       104.24 o                         
  -4  12   2       3609.86       4035.40        97.64 o                         
  -3  12   2       1571.10       1375.31        54.07 o                         
  -2  12   2       1299.09       1917.00        63.93 o                         
  -1  12   2      76207.67      72540.68       436.98 o                         
   0  12   2        125.21        476.08        36.43 o                         
   1  12   2      39115.79      36209.94       268.43 o                         
   2  12   2        635.27        732.24        46.62 o                         
   3  12   2       6842.06       6057.55       101.19 o                         
   4  12   2        120.50        196.81        36.99 o                         
   5  12   2        118.35        104.49        33.12 o                         
   6  12   2         49.07        325.16        47.06 o                         
   7  12   2      13402.56      12752.86       161.98 o                         
   8  12   2       1362.03       2236.98        86.32 o                         
   9  12   2      20143.47      19364.75       257.91 o                         
  10  12   2        313.64        541.36        81.24 o                         
  11  12   2      18348.97      18190.94       264.57 o                         
  12  12   2        896.12       1050.85       105.26 o                         
  13  12   2       1603.65       1400.98       136.27 o                         
  14  12   2        210.34        282.16       115.46 o                         
  15  12   2        920.29        966.36       141.39 o                         
  16  12   2        378.31        664.02       138.16 o                         
  17  12   2       4637.36       4771.66       232.70 o                         
 -17  13   2         17.39        -75.48       129.81 o                         
 -16  13   2          0.23        524.23       141.59 o                         
 -15  13   2        132.38        -46.88       120.32 o                         
 -14  13   2         48.17        317.58       121.90 o                         
 -13  13   2         84.46         44.86       108.26 o                         
 -12  13   2         88.18        -34.20        93.16 o                         
 -11  13   2         24.02        -71.84        71.84 o                         
 -10  13   2        122.37        117.02        72.81 o                         
  -9  13   2       3245.83       3413.44       135.90 o                         
  -8  13   2         23.38        702.28        74.26 o                         
  -7  13   2        162.27        159.22        51.83 o                         
  -6  13   2        216.39        642.95        59.74 o                         
  -5  13   2      26172.91      26354.62       221.65 o                         
  -4  13   2        103.64        421.92        45.62 o                         
  -3  13   2       9657.69       8793.86       123.63 o                         
  -2  13   2        454.71        463.72        46.30 o                         
  -1  13   2       4155.48       4350.29        83.47 o                         
   0  13   2        171.29        392.91        39.88 o                         
   1  13   2      12835.20      12148.35       134.84 o                         
   2  13   2        383.51        889.82        53.23 o                         
   3  13   2         54.23         72.43        40.26 o                         
   4  13   2        133.18       1114.39        60.14 o                         
   5  13   2       6437.38       6671.45       105.40 o                         
   6  13   2        121.58        444.45        47.00 o                         
   7  13   2        260.78        153.15        53.28 o                         
   8  13   2        784.26        869.61        75.47 o                         
   9  13   2       1761.89       1494.72        98.91 o                         
  10  13   2        220.26        231.34        78.85 o                         
  11  13   2         87.83        123.88        82.35 o                         
  12  13   2        160.67        719.41       113.17 o                         
  13  13   2       1307.39       1559.77       151.89 o                         
  14  13   2        210.35        724.68       142.32 o                         
  15  13   2       1196.20        961.56       151.04 o                         
  16  13   2        146.50        303.87       136.88 o                         
  17  13   2         24.78         79.73       133.01 o                         
 -17  14   2       1133.28       1507.62       181.27 o                         
 -16  14   2         35.93        -89.92       135.24 o                         
 -15  14   2       4143.08       4226.64       239.61 o                         
 -14  14   2        264.06        312.32       127.97 o                         
 -13  14   2      21266.10      20674.33       393.57 o                         
 -12  14   2       1291.87       1499.85       147.37 o                         
 -11  14   2      29336.20      30038.52       401.07 o                         
 -10  14   2         47.44         28.40        77.61 o                         
  -9  14   2      14655.87      14603.83       237.39 o                         
  -8  14   2       2162.32       2189.49       113.33 o                         
  -7  14   2       2126.21       2223.23        96.07 o                         
  -6  14   2        306.31        314.09        50.36 o                         
  -5  14   2       6953.51       6592.20       117.34 o                         
  -4  14   2         78.22        150.28        43.91 o                         
  -3  14   2      14317.50      14496.80       164.00 o                         
  -2  14   2        262.85        325.40        46.67 o                         
  -1  14   2      30565.52      29832.79       234.33 o                         
   0  14   2       1953.12       2048.52        64.41 o                         
   1  14   2      14884.31      14588.82       154.36 o                         
   2  14   2        649.34        746.65        54.03 o                         
   3  14   2       2904.79       2698.45        80.57 o                         
   4  14   2        471.66        682.77        50.58 o                         
   5  14   2       4306.74       4504.49        96.06 o                         
   6  14   2          3.93        174.80        52.37 o                         
   7  14   2      28544.64      26440.18       281.05 o                         
   8  14   2       1561.32       1432.70        93.17 o                         
   9  14   2      24000.51      23997.19       296.99 o                         
  10  14   2        805.10       1014.82        99.13 o                         
  11  14   2       9505.09       9009.55       223.69 o                         
  12  14   2       2223.21       2428.00       175.56 o                         
  13  14   2        199.90        228.44       129.70 o                         
  14  14   2        297.10        375.30       141.26 o                         
  15  14   2       1995.50       1551.63       176.94 o                         
  16  14   2          8.49       -122.85       122.85 o                         
  17  14   2       6900.10       6443.07       275.07 o                         
 -16  15   2         22.27         58.39       157.19 o                         
 -15  15   2      27826.98      26960.81       562.68 o                         
 -14  15   2         42.09         28.87       125.99 o                         
 -13  15   2       7538.01       7331.36       272.65 o                         
 -12  15   2          4.85        -16.10       114.12 o                         
 -11  15   2       1103.69       1080.90       118.25 o                         
 -10  15   2        244.55        131.30        83.24 o                         
  -9  15   2      19745.78      18383.21       265.37 o                         
  -8  15   2        603.20        603.78        84.85 o                         
  -7  15   2      38118.21      37220.06       372.18 o                         
  -6  15   2       1638.84       1537.13        79.18 o                         
  -5  15   2      29043.01      29504.04       257.26 o                         
  -4  15   2         60.88         66.75        45.27 o                         
  -3  15   2      31371.58      30940.89       266.47 o                         
  -2  15   2        172.75        156.12        45.58 o                         
  -1  15   2       2410.93       2132.44        72.82 o                         
   0  15   2       1158.25       1098.32        51.93 o                         
   1  15   2      21901.85      21095.24       205.12 o                         
   2  15   2        292.45        198.95        46.85 o                         
   3  15   2      83375.55      79427.59       533.45 o                         
   4  15   2        662.85        758.48        60.24 o                         
   5  15   2      35920.62      34733.50       296.89 o                         
   6  15   2        211.29        197.46        65.50 o                         
   7  15   2      30073.66      27840.64       297.59 o                         
   8  15   2       2194.38       2200.45       122.49 o                         
   9  15   2         28.10        -51.08        72.39 o                         
  10  15   2        610.29        685.49        99.19 o                         
  11  15   2      20138.31      19256.41       419.47 o                         
  12  15   2        153.61         97.64       107.21 o                         
  13  15   2      19361.25      19059.08       407.39 o                         
  14  15   2         37.89        120.92       136.55 o                         
  15  15   2      14818.01      15182.69       387.36 o                         
  16  15   2         20.67        114.59       146.59 o                         
 -16  16   2        117.32        196.54       144.61 o                         
 -15  16   2        359.06        343.22       154.17 o                         
 -14  16   2       2146.13       2502.24       186.13 o                         
 -13  16   2      13656.10      14229.18       338.69 o                         
 -12  16   2       3782.82       4127.23       203.32 o                         
 -11  16   2       9703.67       9910.82       255.69 o                         
 -10  16   2        998.48       1030.65       104.87 o                         
  -9  16   2      11961.19      12042.37       224.48 o                         
  -8  16   2        262.25        219.78        80.49 o                         
  -7  16   2      14577.21      14538.67       234.28 o                         
  -6  16   2        155.48        -31.20        64.25 o                         
  -5  16   2       4035.98       4127.16       120.52 o                         
  -4  16   2       3431.40       3714.22        98.99 o                         
  -3  16   2      37057.27      35840.12       301.71 o                         
  -2  16   2       5540.93       5469.31       116.40 o                         
  -1  16   2      23131.67      22967.00       224.64 o                         
   0  16   2       3748.42       3651.16       106.62 o                         
   1  16   2      19806.02      19111.45       196.53 o                         
   2  16   2        205.76        172.19        49.78 o                         
   3  16   2         32.44         56.41        47.82 o                         
   4  16   2        932.83        946.31        66.89 o                         
   5  16   2      10866.80      10836.24       177.66 o                         
   6  16   2       3231.59       3601.02       124.98 o                         
   7  16   2      10687.94      10528.76       193.56 o                         
   8  16   2       3373.06       3269.19       132.14 o                         
   9  16   2       8096.21       7990.54       202.33 o                         
  10  16   2       1275.35       1264.51       123.13 o                         
  11  16   2       9212.60       9147.06       247.86 o                         
  12  16   2          4.58       -107.72       111.68 o                         
  13  16   2         13.22       -122.98       130.93 o                         
  14  16   2        263.62        245.87       146.77 o                         
  15  16   2       3579.81       3332.15       232.84 o                         
  16  16   2        287.45        341.52       167.33 o                         
 -15  17   2         33.53       -107.67       145.96 o                         
 -14  17   2       2370.15       2527.60       196.23 o                         
 -13  17   2       1090.16       1115.98       154.14 o                         
 -12  17   2         31.44        134.40       122.07 o                         
 -11  17   2          3.18        -99.70        99.70 o                         
 -10  17   2       2310.64       2489.99       147.20 o                         
  -9  17   2       2388.96       2598.26       146.01 o                         
  -8  17   2       5192.57       5779.16       183.56 o                         
  -7  17   2       2566.63       2869.25       138.07 o                         
  -6  17   2      12567.45      13150.18       211.64 o                         
  -5  17   2        113.14         71.60        67.26 o                         
  -4  17   2       3897.09       4133.22       123.60 o                         
  -3  17   2        210.67        252.10        68.86 o                         
  -2  17   2       1040.25        975.97        78.72 o                         
  -1  17   2      13604.95      13409.36       177.29 o                         
   0  17   2       4605.84       4736.47       119.58 o                         
   1  17   2        396.10        421.60        59.59 o                         
   2  17   2      12221.70      13436.34       170.57 o                         
   3  17   2        141.68         45.25        52.37 o                         
   4  17   2      11094.45      11378.80       186.99 o                         
   5  17   2        583.30        401.71        76.22 o                         
   6  17   2      11921.06      12432.54       208.99 o                         
   7  17   2       1265.14       1173.76       101.32 o                         
   8  17   2        697.35        713.17        97.50 o                         
   9  17   2        393.05        276.94       103.21 o                         
  10  17   2       2291.84       2486.45       175.13 o                         
  11  17   2        394.46        165.37       116.31 o                         
  12  17   2       4334.00       4426.10       214.99 o                         
  13  17   2        354.37        235.99       139.20 o                         
  14  17   2       4801.58       4880.76       259.09 o                         
  15  17   2          1.57       -142.67       152.24 o                         
 -15  18   2       2796.27       2159.43       242.76 o                         
 -14  18   2       3073.51       3484.69       289.24 o                         
 -13  18   2       5908.77       5194.52       259.85 o                         
 -12  18   2       8258.88       8209.82       302.12 o                         
 -11  18   2      10919.05      10388.19       295.88 o                         
 -10  18   2       4508.86       4366.68       192.67 o                         
  -9  18   2       3253.51       2904.58       164.43 o                         
  -8  18   2       4519.00       4629.30       177.55 o                         
  -7  18   2       3480.35       3056.41       146.81 o                         
  -6  18   2         74.19         16.61        94.27 o                         
  -5  18   2       2400.55       2236.70       120.37 o                         
  -4  18   2       5574.71       6266.58       173.88 o                         
  -3  18   2      12085.52      11600.96       204.82 o                         
  -2  18   2      23047.63      23682.56       260.87 o                         
  -1  18   2      22136.63      20863.11       241.02 o                         
   0  18   2       8625.07       9240.37       169.47 o                         
   1  18   2      20198.56      19773.80       251.58 o                         
   2  18   2       4943.71       4800.17       124.50 o                         
   3  18   2       2364.31       2497.70       112.62 o                         
   4  18   2         52.34        -34.84        69.60 o                         
   5  18   2        601.06        388.60        79.61 o                         
   6  18   2       1270.26       1459.61       102.84 o                         
   7  18   2       3836.10       3704.84       157.65 o                         
   8  18   2       7599.81       7786.08       224.51 o                         
   9  18   2       9523.46       8631.93       240.57 o                         
  10  18   2       9332.42      10023.06       381.45 o                         
  11  18   2       4484.48       4392.13       217.78 o                         
  12  18   2       3205.03       3034.03       205.07 o                         
  13  18   2       1726.17       1650.72       187.16 o                         
  14  18   2         50.61       -147.36       152.80 o                         
 -14  19   2         67.86        -18.72       156.60 o                         
 -13  19   2        583.03        570.12       170.68 o                         
 -12  19   2          6.42       -138.41       138.41 o                         
 -11  19   2       3222.38       2796.86       205.36 o                         
 -10  19   2        131.30        207.62       124.11 o                         
  -9  19   2      21626.07      22188.40       387.38 o                         
  -8  19   2         31.80       -110.82       110.82 o                         
  -7  19   2      21770.14      21318.37       346.63 o                         
  -6  19   2        327.72        248.93        97.96 o                         
  -5  19   2      19951.89      19175.57       278.13 o                         
  -4  19   2        172.28        106.43        80.33 o                         
  -3  19   2       3552.04       3294.14       128.75 o                         
  -2  19   2        705.31       1043.77        91.93 o                         
  -1  19   2       1397.51       1317.16        94.50 o                         
   0  19   2       1713.15       2068.68       106.43 o                         
   1  19   2      15878.31      15565.60       220.82 o                         
   2  19   2        621.89        421.79        88.28 o                         
   3  19   2      20377.40      20911.15       286.56 o                         
   4  19   2        871.52       1096.28       100.85 o                         
   5  19   2      27746.89      27224.99       415.87 o                         
   6  19   2       2780.37       2791.94       141.40 o                         
   7  19   2       9266.41       8909.16       232.55 o                         
   8  19   2       1537.86       1781.87       148.29 o                         
   9  19   2          6.52       -112.24       112.24 o                         
  10  19   2         14.05         17.71       129.17 o                         
  11  19   2       7615.66       7577.46       304.12 o                         
  12  19   2        351.42        293.44       156.41 o                         
  13  19   2      14018.64      12384.62       376.18 o                         
  14  19   2        459.54        144.19       173.23 o                         
 -13  20   2       5637.07       5871.79       302.13 o                         
 -12  20   2       3224.41       3256.13       268.96 o                         
 -11  20   2       4940.63       5146.31       278.95 o                         
 -10  20   2       6012.50       6700.48       303.61 o                         
  -9  20   2       3671.15       3601.10       223.32 o                         
  -8  20   2        612.65        234.48       139.79 o                         
  -7  20   2         79.23         25.44       126.26 o                         
  -6  20   2       1888.02       1943.28       146.68 o                         
  -5  20   2       3705.17       3785.87       176.40 o                         
  -4  20   2       6909.54       6540.99       181.88 o                         
  -3  20   2      13108.97      13049.80       232.85 o                         
  -2  20   2       8249.71       8036.19       189.41 o                         
  -1  20   2      19038.07      19780.38       264.46 o                         
   0  20   2       9188.14       9104.37       192.11 o                         
   1  20   2       6544.76       6510.53       177.37 o                         
   2  20   2       1146.90        907.97       107.03 o                         
   3  20   2         68.26        -83.99        83.99 o                         
   4  20   2       1390.41       1082.72       117.20 o                         
   5  20   2         59.37          3.18        99.60 o                         
   6  20   2       8195.79       8039.82       270.42 o                         
   7  20   2      14655.26      15904.20       353.57 o                         
   8  20   2       5045.49       5350.14       240.07 o                         
   9  20   2      13075.21      13171.03       349.14 o                         
  10  20   2       1322.52       1213.97       165.63 o                         
  11  20   2       7360.17       8194.14       495.32 o                         
  12  20   2        106.49        -39.31       147.75 o                         
  13  20   2        469.73        488.12       171.44 o                         
 -12  21   2        103.33        201.45       171.96 o                         
 -11  21   2        243.96        349.58       174.23 o                         
 -10  21   2       4982.16       5192.33       280.26 o                         
  -9  21   2       1971.27       1941.22       194.60 o                         
  -8  21   2      16153.79      17168.15       396.55 o                         
  -7  21   2       1310.41       1362.81       199.05 o                         
  -6  21   2      18672.85      20251.76       433.17 o                         
  -5  21   2        471.88        565.34       129.62 o                         
  -4  21   2      10838.60      11115.85       266.74 o                         
  -3  21   2        173.73         87.95        97.69 o                         
  -2  21   2        717.48        694.74       111.59 o                         
  -1  21   2       1810.37       1741.03       119.41 o                         
   0  21   2       2861.67       2901.68       149.72 o                         
   1  21   2       5305.58       5465.87       191.54 o                         
   2  21   2      14649.31      14999.44       286.31 o                         
   3  21   2        323.32        207.43       108.75 o                         
   4  21   2      21129.83      22526.89       350.65 o                         
   5  21   2        277.60         95.15       125.61 o                         
   6  21   2      13838.03      14609.38       387.17 o                         
   7  21   2         12.60        -63.57       143.46 o                         
   8  21   2        916.40        893.50       188.07 o                         
   9  21   2         39.67        -99.46       143.97 o                         
  10  21   2       3867.11       4119.62       241.75 o                         
  11  21   2        432.60        294.77       179.04 o                         
  12  21   2       9105.36       9319.12       503.62 o                         
 -11  22   2        912.32        944.95       200.04 o                         
 -10  22   2       8310.31       8117.50       346.21 o                         
  -9  22   2       1211.32        689.10       185.16 o                         
  -8  22   2       5141.60       5573.16       270.39 o                         
  -7  22   2        617.17        790.46       167.13 o                         
  -6  22   2         57.77         83.85       138.08 o                         
  -5  22   2        407.06        290.86       139.51 o                         
  -4  22   2       9146.46       9732.56       301.45 o                         
  -3  22   2        609.85        552.85       114.11 o                         
  -2  22   2      16670.21      19789.74       351.64 o                         
  -1  22   2       5793.48       5122.19       201.47 o                         
   0  22   2      22225.16      25132.78       411.65 o                         
   1  22   2       2144.38       2209.76       155.31 o                         
   2  22   2       2611.66       2822.02       165.01 o                         
   3  22   2        138.38        -83.62       107.03 o                         
   4  22   2        114.16        126.57       116.92 o                         
   5  22   2          2.23       -122.71       122.71 o                         
   6  22   2       4646.15       4503.55       247.87 o                         
   7  22   2        828.12        568.48       164.57 o                         
   8  22   2      14370.14      15823.83       411.01 o                         
   9  22   2       2598.32       2441.33       217.28 o                         
  10  22   2       7916.51       8231.46       327.65 o                         
  11  22   2       1041.18        525.28       226.25 o                         
 -10  23   2          9.27       -166.83       166.83 o                         
  -9  23   2       1174.83       1336.35       208.91 o                         
  -8  23   2       1302.96       1506.74       202.49 o                         
  -7  23   2       2602.66       3129.34       228.63 o                         
  -6  23   2       1982.25       2298.42       197.38 o                         
  -5  23   2       1470.14       1926.33       182.58 o                         
  -4  23   2       2126.36       2718.21       241.54 o                         
  -3  23   2        298.35        145.41       129.45 o                         
  -2  23   2       1856.61       1838.68       156.82 o                         
  -1  23   2         32.38        209.28       139.21 o                         
   0  23   2       1340.15       1756.72       167.20 o                         
   1  23   2       1236.76       1550.12       142.17 o                         
   2  23   2        871.27        875.62       137.10 o                         
   3  23   2       1826.82       1992.90       161.55 o                         
   4  23   2       1423.30       1828.24       172.45 o                         
   5  23   2       1630.66       1684.69       175.89 o                         
   6  23   2       1280.24       1131.58       187.48 o                         
   7  23   2       1326.10       1189.89       188.93 o                         
   8  23   2        570.13        689.14       181.88 o                         
   9  23   2        159.92         82.96       163.80 o                         
  10  23   2         56.71        115.63       182.24 o                         
  -9  24   2        151.88        130.03       194.56 o                         
  -8  24   2        825.83        920.23       183.64 o                         
  -7  24   2        140.96        336.92       167.47 o                         
  -6  24   2        137.73        176.89       153.80 o                         
  -5  24   2         53.06         54.05       151.27 o                         
  -4  24   2       4130.87       4130.60       277.25 o                         
  -3  24   2       1125.40       1649.24       174.73 o                         
  -2  24   2       3873.43       3331.92       236.65 o                         
  -1  24   2        488.02       1179.27       177.72 o                         
   0  24   2       1781.00        998.07       165.71 o                         
   1  24   2        581.49        772.61       146.22 o                         
   2  24   2         32.32       -121.44       127.79 o                         
   3  24   2        115.94       -120.71       120.71 o                         
   4  24   2        437.41        353.07       147.95 o                         
   5  24   2         44.15         82.38       153.24 o                         
   6  24   2       1398.76       1077.86       222.53 o                         
   7  24   2        935.66        666.92       187.21 o                         
   8  24   2       2904.90       2349.18       247.02 o                         
  -7  25   2         77.46         42.57       174.13 o                         
  -6  25   2       7638.17       7306.62       306.99 o                         
  -5  25   2         86.66        -69.77       151.81 o                         
  -4  25   2       5913.13       5774.60       280.16 o                         
  -3  25   2         72.81       -102.98       174.29 o                         
  -2  25   2        407.02        397.41       175.30 o                         
  -1  25   2        667.75        545.24       166.21 o                         
   0  25   2       2316.32       2491.21       298.72 o                         
   1  25   2        528.93        566.08       167.71 o                         
   2  25   2       7161.23       7083.77       269.56 o                         
   3  25   2         20.17        -71.54       139.99 o                         
   4  25   2       9482.57       9776.06       336.75 o                         
   5  25   2        262.58         34.47       162.72 o                         
   6  25   2       9087.08       9533.51       383.34 o                         
   7  25   2        495.66        469.42       477.95 o                         
  -4  26   2       3275.89       3178.72       269.37 o                         
  -3  26   2        111.62         83.04       193.94 o                         
  -2  26   2      11730.32      13776.79       779.70 o                         
  -1  26   2        117.32        354.25       177.08 o                         
   0  26   2      12559.70      14110.79       399.67 o                         
   1  26   2        125.07       -160.48       160.48 o                         
   2  26   2       3591.55       3657.06       245.30 o                         
   3  26   2         19.37        -60.17       155.15 o                         
   4  26   2         33.23       -166.51       166.51 o                         
 -20   1   3         57.30         -7.30       131.02 o                         
 -19   1   3      11286.76      11579.39       313.84 o                         
 -18   1   3        398.00        457.22       126.78 o                         
 -17   1   3      20750.33      21404.77       334.64 o                         
 -16   1   3        359.58        568.90        92.66 o                         
 -15   1   3      30216.85      30849.65       405.46 o                         
 -14   1   3        410.91        417.91        75.71 o                         
 -13   1   3       2030.39       2545.77       115.73 o                         
 -12   1   3        728.42        806.34        60.95 o                         
 -11   1   3      31236.11      31290.59       274.19 o                         
 -10   1   3          2.32         -8.27        33.81 o                         
  -9   1   3      20292.89      22194.00       175.06 o                         
  -8   1   3       2050.84       2053.67        53.28 o                         
  -7   1   3      76090.40      82011.03       461.65 o                         
  -6   1   3       8416.73       8960.60        81.23 o                         
  -5   1   3     122424.22     130514.85       649.77 o                         
  -4   1   3       3322.92       3261.71        39.24 o                         
  -3   1   3      48646.25      49714.71       243.76 o                         
  -2   1   3         24.11         56.77        10.00 o                         
  -1   1   3       2742.63       2631.96        29.30 o                         
   0   1   3          1.61          7.87         5.32 o                         
   2   1   3       5587.20       5199.09        43.96 o                         
   3   1   3     395964.44     415490.28      2483.56 o                         
   4   1   3        375.19        514.26        26.81 o                         
   5   1   3      14889.49      16127.76       134.08 o                         
   6   1   3       2124.67       2229.75        52.68 o                         
   7   1   3      47411.04      50558.38       350.54 o                         
   8   1   3        190.71        290.47        33.24 o                         
   9   1   3       4012.31       4040.16        80.31 o                         
  10   1   3        512.49        524.39        39.92 o                         
  11   1   3      50250.88      51183.12       352.21 o                         
  12   1   3        961.51       1114.06        58.22 o                         
  13   1   3      22266.64      23407.49       209.91 o                         
  14   1   3        430.65        434.93        57.01 o                         
  15   1   3      13328.37      13246.68       198.70 o                         
  16   1   3       1556.26       1742.42       117.80 o                         
  17   1   3       1389.95       1555.85       148.32 o                         
  18   1   3        881.66        640.78       185.12 o                         
  19   1   3       1359.45       1140.45       206.07 o                         
 -20   2   3         98.85       -127.03       127.03 o                         
 -19   2   3       5888.57       6879.04       274.54 o                         
 -18   2   3         17.78        -50.96       106.35 o                         
 -17   2   3        129.20        191.04        95.57 o                         
 -16   2   3        574.87        477.36        96.77 o                         
 -15   2   3      37848.18      38464.56       427.63 o                         
 -14   2   3        666.75        619.17        75.08 o                         
 -13   2   3      83984.73      82977.09       684.24 o                         
 -12   2   3        197.51        109.98        49.92 o                         
 -11   2   3      97819.40      99450.94       694.23 o                         
 -10   2   3        412.12        395.22        44.83 o                         
  -9   2   3      53626.39      54180.30       375.19 o                         
  -8   2   3        678.20        771.02        43.43 o                         
  -7   2   3      13328.62      14736.98       126.39 o                         
  -6   2   3        501.68        655.04        31.48 o                         
  -5   2   3      41444.00      41396.13       241.44 o                         
  -4   2   3       1025.76        811.33        26.60 o                         
  -3   2   3     446658.03     461540.34      1956.67 o                         
  -2   2   3       1973.09       2023.84        26.52 o                         
  -1   2   3     168184.31     170959.70       711.89 o                         
   0   2   3       1453.29       1626.94        29.68 o                         
   1   2   3     247217.80     249587.17      1188.43 o                         
   2   2   3        683.10        627.57        21.20 o                         
   3   2   3       6447.57       7149.85        73.19 o                         
   4   2   3       6176.29       5924.23        65.31 o                         
   5   2   3      32412.08      32810.67       241.89 o                         
   6   2   3       3633.69       3762.83        68.06 o                         
   7   2   3     209291.64     218910.75      1285.56 o                         
   8   2   3        162.17         76.04        29.71 o                         
   9   2   3     131354.86     138614.14       876.14 o                         
  10   2   3       3332.18       3222.12        79.69 o                         
  11   2   3      22041.28      23295.85       203.21 o                         
  12   2   3       2685.23       2534.49        74.14 o                         
  13   2   3        108.31         84.91        43.12 o                         
  14   2   3       2001.81       1765.52        74.10 o                         
  15   2   3      25784.10      26057.02       275.50 o                         
  16   2   3        535.82        476.58        96.01 o                         
  17   2   3      31141.86      31046.45       457.08 o                         
  18   2   3         19.02       -136.20       136.20 o                         
  19   2   3      33505.22      34923.52       730.10 o                         
 -20   3   3        663.51        470.76       151.89 o                         
 -19   3   3       9244.56       8777.25       314.33 o                         
 -18   3   3       1569.30       1677.33       157.53 o                         
 -17   3   3      40259.00      39447.32       522.90 o                         
 -16   3   3        582.69        435.27        97.69 o                         
 -15   3   3      16110.67      16670.04       274.50 o                         
 -14   3   3        441.13        333.10        70.78 o                         
 -13   3   3       1668.14       1486.84        89.34 o                         
 -12   3   3       8343.94       8143.16       149.20 o                         
 -11   3   3        173.27        262.61        47.43 o                         
 -10   3   3       7609.58       7734.98       114.31 o                         
  -9   3   3      70384.18      72609.98       478.67 o                         
  -8   3   3       1247.68       1295.94        49.53 o                         
  -7   3   3      83669.13      89959.25       543.48 o                         
  -6   3   3       6105.80       5346.85        67.69 o                         
  -5   3   3     100598.29     102263.58       519.76 o                         
  -4   3   3         10.97         30.47        14.43 o                         
  -3   3   3      85210.62      92111.33       418.55 o                         
  -2   3   3       3343.20       3331.14        33.50 o                         
  -1   3   3       3718.05       4206.45        34.05 o                         
   0   3   3       7806.51       7405.93        46.51 o                         
   1   3   3     243090.17     246704.17      1034.29 o                         
   2   3   3      45288.92      44505.38       245.21 o                         
   3   3   3       8535.92       9207.09        76.29 o                         
   4   3   3       3234.76       3501.83        50.35 o                         
   5   3   3      63144.66      65171.36       413.01 o                         
   6   3   3        169.99        227.29        29.97 o                         
   7   3   3      10031.87       9461.90       113.58 o                         
   8   3   3       4676.07       4826.24        79.92 o                         
   9   3   3      17714.43      16915.87       163.05 o                         
  10   3   3      13180.86      12472.19       137.50 o                         
  11   3   3      35516.86      37032.43       288.07 o                         
  12   3   3       2110.13       2181.94        70.95 o                         
  13   3   3      30765.52      30935.76       284.60 o                         
  14   3   3       2104.07       2377.51        95.26 o                         
  15   3   3      17604.70      18075.91       230.32 o                         
  16   3   3          0.80        -28.04        79.21 o                         
  17   3   3        715.29        847.47       140.32 o                         
  18   3   3        571.99        593.54       188.30 o                         
  19   3   3       3871.85       4500.89       800.62 o                         
 -20   4   3       3412.37       3443.23       220.17 o                         
 -19   4   3         93.41        -96.58       130.77 o                         
 -18   4   3        266.09        600.04       137.87 o                         
 -17   4   3        860.68        905.85       133.23 o                         
 -16   4   3        506.31        419.96        97.03 o                         
 -15   4   3        259.38        399.48        82.60 o                         
 -14   4   3       6198.53       6118.62       162.82 o                         
 -13   4   3       3551.96       3701.71       161.83 o                         
 -12   4   3      16578.27      15852.69       209.85 o                         
 -11   4   3      10899.62      10788.20       154.52 o                         
 -10   4   3      12266.25      11885.98       145.96 o                         
  -9   4   3       4308.27       4652.86        91.87 o                         
  -8   4   3        323.31        215.48        31.43 o                         
  -7   4   3       6309.01       7620.90        99.74 o                         
  -6   4   3       6877.19       6300.72        70.40 o                         
  -5   4   3        262.36        486.02        23.68 o                         
  -4   4   3      25565.14      25440.95       147.32 o                         
  -3   4   3      26797.80      25352.87       141.79 o                         
  -2   4   3      74404.88      74000.88       338.21 o                         
  -1   4   3      76988.22      80805.92       348.50 o                         
   0   4   3      17340.94      17663.75        96.60 o                         
   1   4   3       1333.09        835.48        19.19 o                         
   2   4   3      18741.78      17853.41       118.89 o                         
   3   4   3      20724.46      21259.48       150.44 o                         
   4   4   3       4547.42       4643.45        61.41 o                         
   5   4   3      48708.94      53991.83       330.33 o                         
   6   4   3      21404.82      19831.42       208.71 o                         
   7   4   3      25413.71      24327.25       191.71 o                         
   8   4   3      19973.39      19127.88       171.99 o                         
   9   4   3       3455.66       3753.76        81.71 o                         
  10   4   3      11476.41      10917.70       129.89 o                         
  11   4   3        174.07        236.70        40.43 o                         
  12   4   3        910.33        856.03        56.56 o                         
  13   4   3        271.12        306.41        55.66 o                         
  14   4   3       4923.02       4951.79       131.75 o                         
  15   4   3       1431.65       1664.22       103.25 o                         
  16   4   3       2916.46       2899.98       152.78 o                         
  17   4   3       2802.11       2872.48       191.66 o                         
  18   4   3       8508.87       8374.63       347.05 o                         
  19   4   3        138.87        127.28       157.18 o                         
 -20   5   3       3647.36       4245.65       286.94 o                         
 -19   5   3       5555.78       5687.84       270.55 o                         
 -18   5   3       5493.50       5427.00       250.93 o                         
 -17   5   3      17592.10      18961.46       483.03 o                         
 -16   5   3      15842.08      15077.06       360.15 o                         
 -15   5   3       4828.77       5779.18       171.60 o                         
 -14   5   3       2395.43       2281.32       112.25 o                         
 -13   5   3       2039.51       2333.13       107.66 o                         
 -12   5   3        361.61        306.02        59.59 o                         
 -11   5   3        658.87        776.24        59.60 o                         
 -10   5   3      17743.39      17561.34       179.99 o                         
  -9   5   3      10467.26      11277.77       126.98 o                         
  -8   5   3      22360.46      23048.73       176.10 o                         
  -7   5   3       7405.45       7686.65        86.71 o                         
  -6   5   3     111167.59     111169.71       561.92 o                         
  -5   5   3      55389.10      58591.79       309.72 o                         
  -4   5   3      10528.23       9825.96        81.99 o                         
  -3   5   3      19722.20      17903.77       122.13 o                         
  -2   5   3       2057.01       2000.49        34.33 o                         
  -1   5   3        439.77        264.01        18.60 o                         
   0   5   3      18877.53      19178.82       106.22 o                         
   1   5   3      24684.13      26310.51       140.46 o                         
   2   5   3      53962.25      51563.13       289.01 o                         
   3   5   3      46203.77      47553.73       293.53 o                         
   4   5   3      16935.55      16754.83       135.48 o                         
   5   5   3      31929.94      32850.53       218.36 o                         
   6   5   3       5125.76       5187.68        74.91 o                         
   7   5   3        230.68        174.38        26.67 o                         
   8   5   3       1506.54       1688.23        50.92 o                         
   9   5   3       6143.62       6626.50       103.39 o                         
  10   5   3      21043.21      20517.63       199.63 o                         
  11   5   3      11658.89      12333.67       143.56 o                         
  12   5   3      16836.06      15858.14       192.08 o                         
  13   5   3       3722.38       4293.68       116.39 o                         
  14   5   3      18712.70      18759.36       252.25 o                         
  15   5   3       9968.06      10485.38       222.57 o                         
  16   5   3       3334.39       3240.85       172.13 o                         
  17   5   3       3153.08       3210.31       215.24 o                         
  18   5   3         34.84        136.83       153.07 o                         
  19   5   3        571.77        649.52       179.53 o                         
 -19   6   3       8984.29       9185.63       350.07 o                         
 -18   6   3          8.65         89.31       125.62 o                         
 -17   6   3        258.57        296.12       127.05 o                         
 -16   6   3        308.17         96.45       125.50 o                         
 -15   6   3       3767.50       4570.43       160.91 o                         
 -14   6   3       1028.10        919.92        87.99 o                         
 -13   6   3      30148.32      31208.99       346.96 o                         
 -12   6   3       1151.48        978.17        74.72 o                         
 -11   6   3      31114.76      32515.20       297.76 o                         
 -10   6   3       4920.85       4758.29        89.08 o                         
  -9   6   3      20538.76      22055.58       180.16 o                         
  -8   6   3         25.33        -26.17        26.17 o                         
  -7   6   3         20.35         45.95        25.21 o                         
  -6   6   3       3540.68       4215.87        69.52 o                         
  -5   6   3      28115.94      28354.69       181.93 o                         
  -4   6   3       9456.25       9215.97        82.80 o                         
  -3   6   3     119038.84     121141.12       602.09 o                         
  -2   6   3      23975.91      21875.88       131.95 o                         
  -1   6   3      42525.21      44747.34       236.30 o                         
   0   6   3        113.73        162.33        18.42 o                         
   1   6   3      91143.55      93111.03       429.61 o                         
   2   6   3      16308.81      14788.33       108.48 o                         
   3   6   3      17927.39      17000.41       131.35 o                         
   4   6   3      15029.84      14968.15       135.20 o                         
   5   6   3       1586.60       1647.39        53.85 o                         
   6   6   3        443.11        215.77        29.03 o                         
   7   6   3      67778.42      71309.95       473.07 o                         
   8   6   3       5020.51       4895.02        79.73 o                         
   9   6   3      79188.69      81506.38       534.66 o                         
  10   6   3       2286.18       2386.71        68.77 o                         
  11   6   3      19138.32      19036.74       194.97 o                         
  12   6   3       3874.61       3736.44       108.06 o                         
  13   6   3        121.45        193.58        88.21 o                         
  14   6   3         38.79        -68.61        68.61 o                         
  15   6   3       4987.23       5395.30       179.18 o                         
  16   6   3        842.07       1030.09       128.04 o                         
  17   6   3      11395.02      11046.35       341.60 o                         
  18   6   3        401.63        573.56       172.68 o                         
  19   6   3      10777.72      11046.48       391.20 o                         
 -19   7   3       8380.04       8739.63       350.41 o                         
 -18   7   3       7777.49       7948.95       340.20 o                         
 -17   7   3      14256.15      14822.72       433.09 o                         
 -16   7   3       1875.78       2044.04       174.76 o                         
 -15   7   3      12962.42      13020.61       274.31 o                         
 -14   7   3       1032.19       1147.36        97.73 o                         
 -13   7   3         26.98        -59.54        72.02 o                         
 -12   7   3         43.85        -36.13        54.93 o                         
 -11   7   3       4065.14       3955.11       103.64 o                         
 -10   7   3      21156.03      20234.92       189.03 o                         
  -9   7   3      18996.49      18972.19       170.43 o                         
  -8   7   3        353.77        333.56        34.45 o                         
  -7   7   3      56458.41      58244.41       352.36 o                         
  -6   7   3       9260.73       8900.33        96.29 o                         
  -5   7   3      76332.35      78745.89       425.65 o                         
  -4   7   3       6738.82       6790.16        81.09 o                         
  -3   7   3      10702.24      11298.21        94.85 o                         
  -2   7   3      38248.50      38540.78       219.74 o                         
  -1   7   3      16144.78      15305.98       109.07 o                         
   0   7   3        196.72        258.41        22.29 o                         
   1   7   3      26998.34      26915.23       163.03 o                         
   2   7   3       5594.52       6113.08        67.43 o                         
   3   7   3      49321.93      50322.38       294.94 o                         
   4   7   3       2181.03       2217.00        52.88 o                         
   5   7   3      39911.64      40314.96       286.47 o                         
   6   7   3        679.60       1085.16        47.28 o                         
   7   7   3        702.10        978.94        46.52 o                         
   8   7   3        549.18        551.23        43.78 o                         
   9   7   3      10183.08       9482.05       116.09 o                         
  10   7   3       8632.71       8745.97       119.50 o                         
  11   7   3      27928.91      29008.20       259.91 o                         
  12   7   3       6190.25       6706.01       136.90 o                         
  13   7   3      14805.95      15133.14       199.43 o                         
  14   7   3       7424.36       7182.79       175.24 o                         
  15   7   3       9294.67       9423.03       249.72 o                         
  16   7   3       1306.91       1318.33       182.95 o                         
  17   7   3        239.04        443.11       149.28 o                         
  18   7   3        214.67        137.46       155.00 o                         
  19   7   3       3374.42       3410.68       255.89 o                         
 -19   8   3        876.96        550.45       172.02 o                         
 -18   8   3        395.45        377.21       158.44 o                         
 -17   8   3        543.83        319.99       143.51 o                         
 -16   8   3       4832.02       5292.26       241.58 o                         
 -15   8   3       4091.88       4349.78       213.52 o                         
 -14   8   3      27663.41      27664.18       352.15 o                         
 -13   8   3       5020.30       5159.50       161.56 o                         
 -12   8   3      34787.81      33252.96       338.12 o                         
 -11   8   3        891.18        907.55        61.24 o                         
 -10   8   3      35250.07      35241.47       281.34 o                         
  -9   8   3        615.44        805.00        44.98 o                         
  -8   8   3       1749.02       2211.84        64.45 o                         
  -7   8   3       7495.48       7738.34        99.03 o                         
  -6   8   3      87400.48      82538.05       452.98 o                         
  -5   8   3       2654.23       2497.80        56.71 o                         
  -4   8   3     122397.32     118884.05       605.66 o                         
  -3   8   3       9355.43       8879.25        87.40 o                         
  -2   8   3     174201.30     170196.06       835.43 o                         
  -1   8   3       3052.58       3100.17        51.25 o                         
   0   8   3       3360.97       3341.21        54.32 o                         
   1   8   3       3019.17       3485.41        54.74 o                         
   2   8   3       9464.34       9282.22        84.67 o                         
   3   8   3      14966.21      14559.55       125.05 o                         
   4   8   3       6827.13       6110.30        78.07 o                         
   5   8   3       3397.74       3646.65        72.33 o                         
   6   8   3      35861.87      34634.38       268.74 o                         
   7   8   3      14107.64      13392.89       148.48 o                         
   8   8   3      69321.79      69873.18       467.55 o                         
   9   8   3        787.53        756.01        58.14 o                         
  10   8   3      47074.89      44504.77       372.98 o                         
  11   8   3        676.28        944.27        70.93 o                         
  12   8   3       4809.69       5148.53       129.71 o                         
  13   8   3        610.33        587.97        70.92 o                         
  14   8   3      10324.53       9751.30       202.31 o                         
  15   8   3       1172.24       1245.87       123.92 o                         
  16   8   3       7732.11       7026.16       268.20 o                         
  17   8   3       1011.29        782.03       162.94 o                         
  18   8   3      19739.78      20182.23       502.09 o                         
 -19   9   3       1410.02       1551.73       202.38 o                         
 -18   9   3      23212.01      23654.02       531.99 o                         
 -17   9   3        101.30        -83.53       135.79 o                         
 -16   9   3      25908.04      26199.86       469.54 o                         
 -15   9   3        105.08         86.33       111.30 o                         
 -14   9   3       8425.63       8517.29       242.55 o                         
 -13   9   3        948.12       1178.28        96.91 o                         
 -12   9   3         68.52        -56.30        56.30 o                         
 -11   9   3         79.76         97.28        49.69 o                         
 -10   9   3      46716.36      45160.09       337.34 o                         
  -9   9   3         70.85         75.40        37.62 o                         
  -8   9   3      81642.65      79045.70       498.03 o                         
  -7   9   3       7906.16       8334.53       106.18 o                         
  -6   9   3     170861.19     166379.03       886.84 o                         
  -5   9   3       4831.17       5112.85        73.59 o                         
  -4   9   3      48028.22      45322.36       274.15 o                         
  -3   9   3       1259.60       1668.02        47.33 o                         
  -2   9   3       8936.69       9377.94       116.47 o                         
  -1   9   3       1618.85       2374.09        51.89 o                         
   0   9   3     288939.12     288382.09      1436.83 o                         
   1   9   3       9896.08      11035.79       101.32 o                         
   2   9   3     149925.30     147192.27       796.91 o                         
   3   9   3       9389.03       9940.02        97.99 o                         
   4   9   3     146805.22     143968.56       786.79 o                         
   5   9   3       5006.27       5768.92        83.42 o                         
   6   9   3      38100.06      36541.30       276.50 o                         
   7   9   3       6054.62       6878.28       112.11 o                         
   8   9   3          0.17        -15.16        40.95 o                         
   9   9   3         23.34         18.48        45.54 o                         
  10   9   3      56346.40      54027.05       445.80 o                         
  11   9   3       1882.98       2048.14        90.73 o                         
  12   9   3      51020.54      51057.18       434.35 o                         
  13   9   3       4850.81       4714.21       136.56 o                         
  14   9   3      50550.07      49891.98       536.63 o                         
  15   9   3       1662.15       1762.99       132.21 o                         
  16   9   3       9265.80       9233.38       415.43 o                         
  17   9   3        918.85        934.05       193.11 o                         
  18   9   3         83.68       -164.84       164.84 o                         
 -18  10   3        516.35        585.39       172.45 o                         
 -17  10   3        578.58        722.94       162.70 o                         
 -16  10   3       2944.16       2660.69       194.13 o                         
 -15  10   3       1811.14       2228.86       176.04 o                         
 -14  10   3       7000.13       6309.09       245.25 o                         
 -13  10   3       7028.68       8356.39       215.65 o                         
 -12  10   3       1519.71       1296.78        92.40 o                         
 -11  10   3       8024.19       8843.85       162.68 o                         
 -10  10   3        659.19        833.59        58.33 o                         
  -9  10   3       4787.91       5252.15       102.98 o                         
  -8  10   3        136.33        126.28        40.26 o                         
  -7  10   3       1417.53       1471.48        55.68 o                         
  -6  10   3       9178.56       8466.11       104.80 o                         
  -5  10   3         50.62        283.92        35.44 o                         
  -4  10   3      22671.82      20960.94       159.71 o                         
  -3  10   3      34537.59      36999.61       236.89 o                         
  -2  10   3      14979.21      14872.21       121.75 o                         
  -1  10   3       2139.51       2343.34        54.67 o                         
   0  10   3      43296.96      39379.27       259.88 o                         
   1  10   3      11601.38      11334.47       106.30 o                         
   2  10   3      13832.05      13524.72       134.35 o                         
   3  10   3        535.90        596.46        36.92 o                         
   4  10   3      14299.32      13631.01       139.84 o                         
   5  10   3       4081.91       4419.25        84.00 o                         
   6  10   3      12452.04      10306.91       143.50 o                         
   7  10   3      11872.54      13276.81       149.60 o                         
   8  10   3      32756.10      31333.96       273.45 o                         
   9  10   3      11492.83      11832.98       164.34 o                         
  10  10   3      17697.88      17236.25       213.39 o                         
  11  10   3      15905.63      16769.53       220.95 o                         
  12  10   3       2389.09       2330.61       110.85 o                         
  13  10   3        382.73        352.81        83.69 o                         
  14  10   3         16.89        -46.09        88.49 o                         
  15  10   3       1170.16       1726.08       181.98 o                         
  16  10   3         98.85        -58.09       108.59 o                         
  17  10   3       2049.48       2247.95       213.01 o                         
  18  10   3       7231.29       7201.27       358.05 o                         
 -18  11   3       1716.62       1763.96       196.41 o                         
 -17  11   3       1139.76       1229.71       174.10 o                         
 -16  11   3         91.76         -8.76       121.67 o                         
 -15  11   3        398.12        473.88       134.38 o                         
 -14  11   3        727.97        705.41       126.15 o                         
 -13  11   3         12.48        -91.57        91.57 o                         
 -12  11   3        270.72        214.65        77.39 o                         
 -11  11   3       1063.10        931.02        81.09 o                         
 -10  11   3       1309.53       1004.89        76.36 o                         
  -9  11   3       6262.54       6536.94       121.70 o                         
  -8  11   3       1967.93       2104.34        77.27 o                         
  -7  11   3       4024.65       4418.55        88.14 o                         
  -6  11   3       6343.11       6657.69        97.03 o                         
  -5  11   3       4354.59       4645.30        87.19 o                         
  -4  11   3         17.15         38.45        29.48 o                         
  -3  11   3        148.72        333.30        31.21 o                         
  -2  11   3        843.63        600.59        38.40 o                         
  -1  11   3       2360.98       2514.18        63.13 o                         
   0  11   3        145.62        162.59        32.14 o                         
   1  11   3       8639.94       9842.21       114.94 o                         
   2  11   3      22310.75      22483.86       186.68 o                         
   3  11   3       3105.06       4120.50        91.95 o                         
   4  11   3        524.12        285.71        32.30 o                         
   5  11   3       7343.77       8170.66       110.19 o                         
   6  11   3         68.88        -36.71        38.83 o                         
   7  11   3         74.17         38.06        44.60 o                         
   8  11   3       1442.16       1496.32        75.78 o                         
   9  11   3        770.07        881.76        66.77 o                         
  10  11   3       1450.66       1826.17        92.73 o                         
  11  11   3      15243.81      16496.67       255.25 o                         
  12  11   3        532.87        431.41        84.87 o                         
  13  11   3       1264.99       1515.97       117.96 o                         
  14  11   3       2346.78       2332.30       163.41 o                         
  15  11   3       2125.89       2427.71       166.15 o                         
  16  11   3        301.36        276.68       123.58 o                         
  17  11   3         28.04         92.92       198.05 o                         
  18  11   3        176.29        -86.82       182.15 o                         
 -18  12   3        804.23        806.50       176.32 o                         
 -17  12   3        387.26        266.82       139.03 o                         
 -16  12   3       5704.04       5600.53       266.79 o                         
 -15  12   3        383.64        443.05       137.37 o                         
 -14  12   3      27121.04      26890.49       474.77 o                         
 -13  12   3        417.02        354.97       117.84 o                         
 -12  12   3      66158.67      63956.99       680.81 o                         
 -11  12   3        403.74        290.44        75.75 o                         
 -10  12   3      27332.21      26425.23       299.80 o                         
  -9  12   3        112.75        102.05        60.72 o                         
  -8  12   3        738.23        679.60        56.36 o                         
  -7  12   3        353.12        318.63        44.80 o                         
  -6  12   3       3012.32       2770.55        85.30 o                         
  -5  12   3       5557.51       5271.72       102.33 o                         
  -4  12   3      91023.58      89448.98       571.70 o                         
  -3  12   3        997.06        843.38        43.85 o                         
  -2  12   3      92802.86      87868.90       507.64 o                         
  -1  12   3        975.53       1181.69        49.75 o                         
   0  12   3      54993.95      52956.21       354.87 o                         
   1  12   3        626.20        831.06        46.20 o                         
   2  12   3       2440.32       2717.36        72.44 o                         
   3  12   3       5925.56       5751.38        98.56 o                         
   4  12   3       4341.94       3945.55        86.20 o                         
   5  12   3       1240.50       1380.52        63.56 o                         
   6  12   3      43343.14      43455.04       335.35 o                         
   7  12   3       1407.57       1531.07        74.14 o                         
   8  12   3      49209.33      48396.82       404.25 o                         
   9  12   3       1018.27        977.53        85.08 o                         
  10  12   3      24548.10      24992.55       327.83 o                         
  11  12   3        534.02        492.06        86.98 o                         
  12  12   3       2410.88       2511.92       133.42 o                         
  13  12   3        196.46        190.42       108.12 o                         
  14  12   3       1546.09       1795.84       159.56 o                         
  15  12   3       1004.09        964.95       138.41 o                         
  16  12   3      15535.36      16132.52       357.97 o                         
  17  12   3        173.32        183.67       148.78 o                         
 -17  13   3         10.56        -68.83       134.63 o                         
 -16  13   3      32695.44      32452.90       535.55 o                         
 -15  13   3          5.76        151.69       128.97 o                         
 -14  13   3      16291.64      16559.10       376.63 o                         
 -13  13   3        299.78        151.73       120.75 o                         
 -12  13   3        528.68        576.65       116.24 o                         
 -11  13   3        858.32        784.36        95.46 o                         
 -10  13   3      19900.73      18325.53       379.80 o                         
  -9  13   3         16.36        -65.74        65.74 o                         
  -8  13   3      90826.02      89057.14       666.95 o                         
  -7  13   3        827.29        833.07        65.01 o                         
  -6  13   3      87365.77      81849.32       542.66 o                         
  -5  13   3       3299.59       3742.58        93.05 o                         
  -4  13   3      26444.38      25395.74       221.41 o                         
  -3  13   3        794.94        883.66        49.43 o                         
  -2  13   3       3690.07       3480.71        81.65 o                         
  -1  13   3        598.72        577.48        44.74 o                         
   0  13   3      50011.00      49006.92       340.13 o                         
   1  13   3        138.43        385.85        44.16 o                         
   2  13   3     147776.36     144269.45       825.06 o                         
   3  13   3       3816.42       4015.19        87.48 o                         
   4  13   3     111731.31     107877.91       637.13 o                         
   5  13   3         25.79         36.14        39.74 o                         
   6  13   3      27570.00      26543.25       250.09 o                         
   7  13   3        689.80        751.64        62.12 o                         
   8  13   3        250.05        209.76        63.78 o                         
   9  13   3        130.27        129.52        70.78 o                         
  10  13   3      16891.38      16222.61       275.83 o                         
  11  13   3         67.90        117.16        78.92 o                         
  12  13   3      69508.50      68173.07       710.32 o                         
  13  13   3        766.76        394.59       136.05 o                         
  14  13   3      25100.95      24969.64       623.87 o                         
  15  13   3         37.02        -86.50       121.45 o                         
  16  13   3      10659.87      10246.25       381.84 o                         
  17  13   3        835.35        725.49       157.79 o                         
 -17  14   3         51.62        112.23       144.36 o                         
 -16  14   3        179.53        243.74       149.22 o                         
 -15  14   3        322.73        217.36       137.87 o                         
 -14  14   3       5327.32       5421.12       239.47 o                         
 -13  14   3       1123.81       1103.91       154.39 o                         
 -12  14   3      17591.10      17660.28       375.76 o                         
 -11  14   3        229.54        558.57        95.63 o                         
 -10  14   3      10680.63      10832.29       214.67 o                         
  -9  14   3        102.43        122.02        74.49 o                         
  -8  14   3       4531.92       4383.16       138.83 o                         
  -7  14   3       2898.07       2722.96        97.12 o                         
  -6  14   3       1448.81       1517.05        74.59 o                         
  -5  14   3       1399.91       1270.62        64.18 o                         
  -4  14   3       7223.02       6623.95       121.76 o                         
  -3  14   3       3019.70       2755.50        83.35 o                         
  -2  14   3      38713.59      36923.75       275.45 o                         
  -1  14   3        447.39        686.07        48.33 o                         
   0  14   3       5283.68       5820.62       120.72 o                         
   1  14   3         42.92         16.04        39.95 o                         
   2  14   3       2633.08       2675.29        79.17 o                         
   3  14   3        261.57        315.34        45.48 o                         
   4  14   3       7134.47       6661.72       113.18 o                         
   5  14   3       1549.16       1527.10        70.49 o                         
   6  14   3      38026.32      36696.48       346.96 o                         
   7  14   3        706.23        891.04        77.28 o                         
   8  14   3      17419.51      16741.55       234.64 o                         
   9  14   3         70.01         69.39        73.44 o                         
  10  14   3      16685.88      15448.30       242.27 o                         
  11  14   3        286.91        205.74        95.26 o                         
  12  14   3       3443.75       3181.08       171.65 o                         
  13  14   3        763.77        755.19       134.91 o                         
  14  14   3       3422.39       3523.82       213.66 o                         
  15  14   3         65.97        358.93       153.59 o                         
  16  14   3       1775.91       1905.33       181.29 o                         
 -16  15   3         26.81        -45.97       138.83 o                         
 -15  15   3       3079.58       3584.36       235.20 o                         
 -14  15   3         51.22         14.31       125.51 o                         
 -13  15   3        598.36        504.99       141.09 o                         
 -12  15   3        485.86        443.93       129.60 o                         
 -11  15   3         20.17         34.62        88.67 o                         
 -10  15   3         12.91        -31.68        74.89 o                         
  -9  15   3       1191.24       1185.33        99.76 o                         
  -8  15   3         39.47        125.13        73.02 o                         
  -7  15   3       4686.68       5407.10       136.31 o                         
  -6  15   3       2579.92       2400.68        89.31 o                         
  -5  15   3       4438.81       4438.69       105.71 o                         
  -4  15   3       2591.76       2614.58        85.78 o                         
  -3  15   3       1168.10       1275.68        67.98 o                         
  -2  15   3       1258.30       1093.11        56.70 o                         
  -1  15   3        277.46        291.05        43.27 o                         
   0  15   3        471.71        341.46        47.14 o                         
   1  15   3       1119.18       1295.38        62.67 o                         
   2  15   3       4704.55       4336.88       103.58 o                         
   3  15   3       1037.68       1657.66        70.67 o                         
   4  15   3         46.46        -36.65        43.64 o                         
   5  15   3        774.97       1050.92        74.64 o                         
   6  15   3        270.82        133.88        67.05 o                         
   7  15   3         30.67        -60.95        60.95 o                         
   8  15   3         66.74        -68.32        68.32 o                         
   9  15   3         72.81          1.65        76.69 o                         
  10  15   3       1377.42       1526.75       117.78 o                         
  11  15   3       2071.28       2849.10       152.28 o                         
  12  15   3         15.72         32.36       116.76 o                         
  13  15   3        592.45        719.36       149.61 o                         
  14  15   3         48.51         44.43       138.82 o                         
  15  15   3        264.85        395.78       152.29 o                         
  16  15   3         26.55        -58.27       142.48 o                         
 -16  16   3       1909.26       1903.93       199.29 o                         
 -15  16   3         17.61        109.72       153.04 o                         
 -14  16   3      20112.39      20081.11       485.40 o                         
 -13  16   3       2609.82       2814.11       198.04 o                         
 -12  16   3      34819.92      34556.44       534.77 o                         
 -11  16   3        504.65        609.45       117.67 o                         
 -10  16   3       8799.10       8086.45       213.06 o                         
  -9  16   3       3032.14       2797.97       132.05 o                         
  -8  16   3       8526.35       8303.39       200.53 o                         
  -7  16   3       1018.86        911.29       107.47 o                         
  -6  16   3       3062.37       3458.70       114.00 o                         
  -5  16   3        397.39        299.41        61.40 o                         
  -4  16   3      39129.39      37767.87       308.31 o                         
  -3  16   3       3688.66       3888.35       105.44 o                         
  -2  16   3      30373.63      29118.66       274.74 o                         
  -1  16   3       1628.99       1888.27        78.83 o                         
   0  16   3      25989.35      23945.91       225.79 o                         
   1  16   3       3401.68       3577.13        95.84 o                         
   2  16   3      16690.14      16220.38       184.04 o                         
   3  16   3        262.69        247.56        51.58 o                         
   4  16   3       1875.77       1732.60        88.36 o                         
   5  16   3        216.39        318.93        72.23 o                         
   6  16   3       8596.20       8609.99       183.11 o                         
   7  16   3       2002.08       2058.56       107.92 o                         
   8  16   3      23338.37      22967.03       293.03 o                         
   9  16   3       2296.44       2426.09       127.90 o                         
  10  16   3      10750.78      10450.35       257.13 o                         
  11  16   3       1269.86       1109.64       133.24 o                         
  12  16   3       2344.96       2244.13       161.23 o                         
  13  16   3         71.03        -31.27       132.38 o                         
  14  16   3        344.23        304.38       149.52 o                         
  15  16   3         13.84        -37.24       149.68 o                         
 -15  17   3        211.18         47.85       149.75 o                         
 -14  17   3       4068.04       3854.60       224.29 o                         
 -13  17   3        972.40        796.82       150.43 o                         
 -12  17   3       1025.30        983.58       146.41 o                         
 -11  17   3        395.73        293.24       116.51 o                         
 -10  17   3       9689.67      10058.40       277.10 o                         
  -9  17   3        753.00        458.58        95.77 o                         
  -8  17   3      35197.09      34550.87       392.61 o                         
  -7  17   3        717.00        961.09        96.71 o                         
  -6  17   3      33656.93      33449.27       337.39 o                         
  -5  17   3        454.86        389.11        74.43 o                         
  -4  17   3       7364.36       7248.48       217.35 o                         
  -3  17   3       4725.84       4877.28       132.92 o                         
  -2  17   3         36.87         97.60        59.80 o                         
  -1  17   3        260.79        265.00        61.47 o                         
   0  17   3      27790.04      28561.80       289.97 o                         
   1  17   3        139.22        110.64        53.77 o                         
   2  17   3      46412.32      46541.35       366.93 o                         
   3  17   3        852.86        513.40        71.06 o                         
   4  17   3      45087.27      44902.62       400.90 o                         
   5  17   3       2084.73       2119.89       110.90 o                         
   6  17   3      23627.22      22729.78       279.67 o                         
   7  17   3        303.37        284.62        82.85 o                         
   8  17   3        289.72        176.25        86.46 o                         
   9  17   3       1154.32       1099.19       124.87 o                         
  10  17   3      12939.21      13215.51       314.96 o                         
  11  17   3         30.20       -107.33       107.33 o                         
  12  17   3      13765.27      12588.08       341.77 o                         
  13  17   3         70.01       -136.22       136.22 o                         
  14  17   3      13300.15      13386.42       429.28 o                         
  15  17   3        201.26        108.03       153.79 o                         
 -15  18   3       1854.92       1911.43       206.03 o                         
 -14  18   3       5788.18       5940.49       264.00 o                         
 -13  18   3       3349.12       3044.20       201.52 o                         
 -12  18   3       5378.10       5198.89       238.63 o                         
 -11  18   3       1670.95       1689.91       165.01 o                         
 -10  18   3       6139.52       6024.53       220.26 o                         
  -9  18   3         38.36        -18.99        93.02 o                         
  -8  18   3       4308.29       4285.06       167.99 o                         
  -7  18   3         65.07        -24.34        89.05 o                         
  -6  18   3       1109.49       1226.24       110.02 o                         
  -5  18   3       1548.94       1814.72       109.94 o                         
  -4  18   3      16284.90      16636.89       226.53 o                         
  -3  18   3       3581.06       3461.54       126.33 o                         
  -2  18   3      62516.57      60173.63       486.76 o                         
  -1  18   3       5935.17       5435.17       152.67 o                         
   0  18   3      15058.44      15035.87       195.77 o                         
   1  18   3       2780.67       2669.14        99.66 o                         
   2  18   3       2350.68       2188.73       100.39 o                         
   3  18   3        765.29        751.91        84.53 o                         
   4  18   3        623.91        680.82        86.63 o                         
   5  18   3       6048.77       5822.93       162.17 o                         
   6  18   3      15210.90      15768.75       239.55 o                         
   7  18   3       4559.88       4791.28       168.46 o                         
   8  18   3      16569.16      15881.42       280.66 o                         
   9  18   3       2727.59       2494.01       157.63 o                         
  10  18   3       4592.64       5003.96       215.85 o                         
  11  18   3         62.90         10.26       125.35 o                         
  12  18   3         14.00         87.26       135.75 o                         
  13  18   3        417.90        292.47       191.94 o                         
  14  18   3       2953.41       3498.42       246.67 o                         
 -14  19   3        228.53         75.24       156.72 o                         
 -13  19   3         56.25        -13.84       149.33 o                         
 -12  19   3        126.36       -138.37       138.37 o                         
 -11  19   3       2031.03       2032.00       201.12 o                         
 -10  19   3       1823.17       2191.98       177.34 o                         
  -9  19   3      10853.87      12751.70       352.66 o                         
  -8  19   3        270.61        103.69       125.59 o                         
  -7  19   3      24793.56      25982.85       364.31 o                         
  -6  19   3       1219.93        935.76       115.49 o                         
  -5  19   3       7530.63       7718.07       197.12 o                         
  -4  19   3       2509.33       2529.37       119.68 o                         
  -3  19   3       1261.78       1194.99       101.89 o                         
  -2  19   3       1259.23       1329.85        91.70 o                         
  -1  19   3       4587.76       4503.11       133.72 o                         
   0  19   3       5643.71       6056.03       150.34 o                         
   1  19   3      11838.65      12462.58       199.40 o                         
   2  19   3        299.80        170.46        85.30 o                         
   3  19   3       9079.07       9095.63       197.95 o                         
   4  19   3       1547.97       1478.61       112.02 o                         
   5  19   3      14281.83      15063.30       249.20 o                         
   6  19   3        473.31        292.09        96.04 o                         
   7  19   3        173.60         83.24       104.02 o                         
   8  19   3        173.16        133.79       114.73 o                         
   9  19   3       2048.17       2073.22       188.17 o                         
  10  19   3       4013.83       4250.46       234.57 o                         
  11  19   3       9135.30       8431.58       292.01 o                         
  12  19   3       2485.31       2364.99       204.13 o                         
  13  19   3       8883.45       9852.30       357.04 o                         
 -13  20   3       7261.92       7774.98       398.10 o                         
 -12  20   3       3515.19       3309.65       265.47 o                         
 -11  20   3       6793.12       7100.47       331.86 o                         
 -10  20   3       5798.22       5913.19       286.39 o                         
  -9  20   3       4320.66       4492.60       241.19 o                         
  -8  20   3        438.41        118.45       138.97 o                         
  -7  20   3          0.53        165.40       126.94 o                         
  -6  20   3       1383.66       1360.50       136.18 o                         
  -5  20   3       4815.19       5254.58       184.49 o                         
  -4  20   3       5256.94       4415.30       162.14 o                         
  -3  20   3      15302.05      16606.48       254.80 o                         
  -2  20   3       8155.96       7331.52       195.91 o                         
  -1  20   3      20273.07      20998.95       258.48 o                         
   0  20   3       9287.35       8028.73       180.29 o                         
   1  20   3        602.75        561.36        96.34 o                         
   2  20   3        626.62        732.35       103.80 o                         
   3  20   3        642.36        383.98       107.85 o                         
   4  20   3       1423.27       1296.79       130.01 o                         
   5  20   3       1834.72       1910.51       140.39 o                         
   6  20   3       3285.52       3159.02       181.40 o                         
   7  20   3      14463.58      15023.30       322.45 o                         
   8  20   3       6716.81       6281.35       254.05 o                         
   9  20   3      11045.63      11706.87       329.44 o                         
  10  20   3       3854.48       3226.76       266.23 o                         
  11  20   3       3983.25       4078.06       229.80 o                         
  12  20   3       2410.74       2433.92       210.65 o                         
  13  20   3        187.56        416.28       179.70 o                         
 -12  21   3          3.29        -81.74       164.28 o                         
 -11  21   3        510.48        299.74       172.79 o                         
 -10  21   3       4489.71       4879.98       272.60 o                         
  -9  21   3        350.11        641.18       174.75 o                         
  -8  21   3      10100.17       9831.96       331.28 o                         
  -7  21   3       4379.63       5324.01       243.46 o                         
  -6  21   3      12724.38      14088.83       344.63 o                         
  -5  21   3       2783.29       3230.17       311.93 o                         
  -4  21   3       3239.98       3139.28       174.07 o                         
  -3  21   3        252.36        136.02       101.58 o                         
  -2  21   3         90.46          0.53        87.44 o                         
  -1  21   3        689.63        828.91       111.67 o                         
   0  21   3       3111.33       3363.75       161.05 o                         
   1  21   3       2178.15       2372.15       151.23 o                         
   2  21   3       5196.25       4968.48       214.42 o                         
   3  21   3       3623.98       4424.49       196.53 o                         
   4  21   3       9966.62       9852.75       259.99 o                         
   5  21   3       1944.36       2482.60       177.77 o                         
   6  21   3       3371.79       2842.54       193.96 o                         
   7  21   3        686.79       1012.48       167.86 o                         
   8  21   3        181.08        -13.93       146.84 o                         
   9  21   3        187.03        285.38       157.12 o                         
  10  21   3       2347.62       2376.62       209.06 o                         
  11  21   3        968.29        923.05       184.75 o                         
  12  21   3       5798.52       5011.56       273.92 o                         
 -11  22   3       2292.46       1930.19       227.44 o                         
 -10  22   3       1198.35       1361.78       205.67 o                         
  -9  22   3        442.44        249.82       170.36 o                         
  -8  22   3        959.68       1259.29       178.27 o                         
  -7  22   3         65.38       -128.97       128.97 o                         
  -6  22   3        205.91        134.29       138.39 o                         
  -5  22   3       3556.05       3632.58       221.23 o                         
  -4  22   3       4450.76       4752.27       208.75 o                         
  -3  22   3       2215.75       2050.13       193.22 o                         
  -2  22   3       8913.21       9415.60       295.29 o                         
  -1  22   3       3585.20       2984.53       231.96 o                         
   0  22   3       3013.47       2933.56       175.09 o                         
   1  22   3        970.90        641.83       126.53 o                         
   2  22   3        155.71         15.59       112.77 o                         
   3  22   3       1951.81       1754.82       166.62 o                         
   4  22   3       1291.92       1504.72       149.11 o                         
   5  22   3       1605.41       1395.16       160.22 o                         
   6  22   3       4405.70       4657.41       237.43 o                         
   7  22   3       4214.63       4103.79       310.06 o                         
   8  22   3       3461.79       3500.96       236.16 o                         
   9  22   3       3413.85       2813.75       225.56 o                         
  10  22   3       1236.50        972.25       244.39 o                         
  11  22   3        595.99        348.56       196.10 o                         
 -10  23   3         46.40         18.05       171.87 o                         
  -9  23   3      12043.93      12893.79       587.35 o                         
  -8  23   3        266.41        176.67       158.91 o                         
  -7  23   3      16455.34      18210.19       487.18 o                         
  -6  23   3        707.82        789.44       165.26 o                         
  -5  23   3      12197.79      12710.73       396.16 o                         
  -4  23   3         67.53         -4.10       138.10 o                         
  -3  23   3        812.08        688.23       139.49 o                         
  -2  23   3         64.90          0.20       139.65 o                         
  -1  23   3       2542.97       2768.80       201.81 o                         
   0  23   3       1229.99       1298.79       161.42 o                         
   1  23   3      10588.01      10762.33       291.19 o                         
   2  23   3        224.57        153.73       136.29 o                         
   3  23   3       8901.23       9004.95       274.80 o                         
   4  23   3         10.19       -131.60       131.60 o                         
   5  23   3       7892.64       7749.72       274.73 o                         
   6  23   3         21.88       -150.45       150.45 o                         
   7  23   3       2864.46       2785.51       265.00 o                         
   8  23   3        256.24        278.60       170.79 o                         
   9  23   3       2801.75       2742.00       232.69 o                         
  -9  24   3       6192.46       4881.08       725.46 o                         
  -8  24   3        535.45        618.71       181.78 o                         
  -7  24   3        282.80        150.42       164.56 o                         
  -6  24   3         64.25        -14.11       148.53 o                         
  -5  24   3       2956.40       3072.38       216.28 o                         
  -4  24   3        865.18       1104.16       173.51 o                         
  -3  24   3      11358.99      12700.73       412.76 o                         
  -2  24   3        300.52        337.71       153.17 o                         
  -1  24   3      11810.29      12572.43       362.63 o                         
   0  24   3       1065.73        909.60       171.14 o                         
   1  24   3       2711.27       3137.83       204.00 o                         
   2  24   3        100.86         78.65       130.16 o                         
   3  24   3          1.59       -122.38       122.38 o                         
   4  24   3         21.26        135.77       144.26 o                         
   5  24   3       4836.63       5624.61       271.61 o                         
   6  24   3         43.47         85.69       166.37 o                         
   7  24   3       9613.76      10934.45       435.58 o                         
   8  24   3        492.75        798.40       191.68 o                         
  -7  25   3       3593.00       4414.11       272.91 o                         
  -6  25   3        253.42        433.36       167.86 o                         
  -5  25   3       1268.18       1966.46       203.54 o                         
  -4  25   3        139.81        174.15       180.88 o                         
  -3  25   3        545.22        549.51       192.50 o                         
  -2  25   3         99.03          2.91       170.55 o                         
  -1  25   3        866.04       1663.65       196.46 o                         
   0  25   3          4.57        116.97       158.76 o                         
   1  25   3       3427.54       4440.95       234.98 o                         
   2  25   3          7.97        337.05       143.89 o                         
   3  25   3       1374.93       1552.85       199.49 o                         
   4  25   3         19.52        251.22       161.08 o                         
   5  25   3       2953.08       3781.08       260.04 o                         
   6  25   3        339.96        550.39       187.43 o                         
  -4  26   3          3.58        440.55       204.46 o                         
  -3  26   3       2333.77       1930.38       241.75 o                         
  -2  26   3         51.62        639.94       213.51 o                         
  -1  26   3       1452.55        943.28       202.98 o                         
   0  26   3         54.10        756.25       191.22 o                         
   1  26   3        170.76        -10.44       173.58 o                         
   2  26   3         32.31         80.91       164.32 o                         
   3  26   3        190.58         88.26       169.09 o                         
   4  26   3         53.08        144.38       238.05 o                         
 -20   0   4       5834.78       5321.82       368.07 o                         
 -19   0   4        204.09         34.27       163.24 o                         
 -18   0   4        695.69        649.28       199.11 o                         
 -17   0   4        472.74        536.86       152.55 o                         
 -16   0   4      29326.97      29322.05       552.69 o                         
 -15   0   4       1865.06       1757.12       161.44 o                         
 -14   0   4      78959.38      80645.06      1048.16 o                         
 -13   0   4        106.96         99.23        71.99 o                         
 -12   0   4     130809.39     135268.89      1331.40 o                         
 -11   0   4       2703.40       2847.79       120.98 o                         
 -10   0   4      34110.45      35769.72       436.51 o                         
  -9   0   4       6736.29       7056.95       135.76 o                         
  -8   0   4       1817.97       2062.19        96.44 o                         
  -7   0   4       8256.43       8276.53       164.82 o                         
  -6   0   4     258065.67     272442.94      2295.11 o                         
  -5   0   4       1373.17       1565.42        56.62 o                         
  -4   0   4     214517.06     215402.06      1509.38 o                         
  -3   0   4       6258.12       5942.12        77.85 o                         
  -2   0   4      83161.38      91991.02       638.47 o                         
  -1   0   4       4878.61       4409.35        70.75 o                         
   0   0   4      25688.88      22706.87       159.13 o                         
   1   0   4       9864.83      10015.04        84.57 o                         
   2   0   4     257579.58     265283.38      1822.38 o                         
   3   0   4      12876.96      12229.98       139.00 o                         
   4   0   4      41161.64      44825.98       420.18 o                         
   5   0   4      23339.25      24189.38       289.44 o                         
   6   0   4     107420.55     113857.91      1078.12 o                         
   7   0   4       1243.71       1098.17        93.15 o                         
   8   0   4     133962.08     135890.86      1386.15 o                         
   9   0   4       2015.19       2325.02        97.30 o                         
  10   0   4      14063.94      15581.52       251.68 o                         
  11   0   4       2056.05       2072.55        98.04 o                         
  12   0   4      11463.31      11845.42       210.11 o                         
  13   0   4       5376.99       5231.40       154.52 o                         
  14   0   4      20988.39      19957.98       321.43 o                         
  15   0   4       4539.54       4355.62       244.42 o                         
  16   0   4      31492.91      33217.39       614.62 o                         
  17   0   4        709.62        813.91       252.19 o                         
  18   0   4      54639.35      55275.37      1161.30 o                         
  19   0   4        247.53        254.78       206.91 o                         
 -20   1   4      14501.66      14802.38       385.29 o                         
 -19   1   4        169.76         -9.61       116.09 o                         
 -18   1   4      20546.68      20887.68       379.35 o                         
 -17   1   4        120.54          5.74        89.28 o                         
 -16   1   4      42254.29      43307.74       516.53 o                         
 -15   1   4        338.43        391.34        82.79 o                         
 -14   1   4        776.77        778.95        85.11 o                         
 -13   1   4       1999.93       1920.99        98.12 o                         
 -12   1   4       7967.41       7579.68       134.59 o                         
 -11   1   4       1640.99       1751.79        71.53 o                         
 -10   1   4      44933.07      45736.14       361.07 o                         
  -9   1   4       7762.93       7589.91       120.27 o                         
  -8   1   4     136510.91     142336.45       827.22 o                         
  -7   1   4          6.21         -7.21        23.78 o                         
  -6   1   4     128514.09     140615.25       748.71 o                         
  -5   1   4       2436.15       2699.32        47.57 o                         
  -4   1   4       2216.54       1892.82        40.94 o                         
  -3   1   4       6725.66       6793.14        58.13 o                         
  -2   1   4     200997.36     209639.23       912.46 o                         
  -1   1   4        299.83        310.76        14.40 o                         
   0   1   4      42839.32      45951.21       226.57 o                         
   1   1   4        178.63        222.82        14.48 o                         
   2   1   4     486601.56     502405.38      2521.17 o                         
   3   1   4        283.17        355.98        20.25 o                         
   4   1   4     139129.17     146087.58       910.77 o                         
   5   1   4       1946.03       1960.96        48.76 o                         
   6   1   4      22157.01      23771.90       183.23 o                         
   7   1   4       4948.28       4884.06        73.78 o                         
   8   1   4      34676.73      35503.39       265.82 o                         
   9   1   4       8435.83       8392.20       111.92 o                         
  10   1   4      50185.76      52381.92       379.22 o                         
  11   1   4       2392.32       2555.48        80.50 o                         
  12   1   4      44940.75      45329.83       352.01 o                         
  13   1   4         83.49        152.44        48.53 o                         
  14   1   4      29458.53      29559.11       292.51 o                         
  15   1   4        923.01        918.31        89.14 o                         
  16   1   4       8030.62       8051.90       243.58 o                         
  17   1   4        814.37        693.83       142.88 o                         
  18   1   4       1206.06       1316.26       202.91 o                         
  19   1   4       1346.98       1410.66       207.60 o                         
 -20   2   4        113.10       -127.65       132.80 o                         
 -19   2   4         86.73       -107.62       111.39 o                         
 -18   2   4        267.87        280.48       111.63 o                         
 -17   2   4        268.90        240.75        98.65 o                         
 -16   2   4        177.16          8.43        85.52 o                         
 -15   2   4       4462.12       4420.83       158.12 o                         
 -14   2   4       2926.92       2756.23       119.54 o                         
 -13   2   4       3465.25       3555.32       121.93 o                         
 -12   2   4       1666.32       1869.16        87.25 o                         
 -11   2   4       4518.94       4873.77       121.49 o                         
 -10   2   4        215.22        140.15        43.12 o                         
  -9   2   4       4532.77       4568.03        91.25 o                         
  -8   2   4        860.11        999.44        39.24 o                         
  -7   2   4       1017.81       1288.01        42.30 o                         
  -6   2   4       2699.56       3148.65        57.62 o                         
  -5   2   4       7819.75       7862.99        75.37 o                         
  -4   2   4       7731.25       6740.06        61.04 o                         
  -3   2   4      17277.45      16275.78        99.09 o                         
  -2   2   4       8975.70       8981.31        63.26 o                         
  -1   2   4       7264.50       6867.56        50.33 o                         
   0   2   4     114597.79     120162.32       548.81 o                         
   1   2   4        889.18        696.97        21.46 o                         
   2   2   4      43055.29      41266.55       225.82 o                         
   3   2   4        472.45        242.26        20.45 o                         
   4   2   4      22472.85      23841.81       181.05 o                         
   5   2   4       4797.35       5312.59        77.87 o                         
   6   2   4        146.31        335.47        31.01 o                         
   7   2   4       3715.05       4435.94        83.19 o                         
   8   2   4        599.78        698.85        41.87 o                         
   9   2   4        735.58        896.61        48.88 o                         
  10   2   4       5428.53       5358.42        97.37 o                         
  11   2   4          7.87         70.46        38.63 o                         
  12   2   4       1876.70       1786.43        76.33 o                         
  13   2   4          9.08        -41.53        41.53 o                         
  14   2   4         13.69         -1.86        49.37 o                         
  15   2   4       4083.22       3999.54       145.06 o                         
  16   2   4         24.76        -45.09        94.14 o                         
  17   2   4       2301.47       2389.01       187.80 o                         
  18   2   4        778.94        498.79       179.22 o                         
  19   2   4       1268.20       1649.18       215.00 o                         
 -20   3   4       6669.42       7084.78       295.10 o                         
 -19   3   4       1811.06       1836.61       176.17 o                         
 -18   3   4      11103.49      11345.07       323.13 o                         
 -17   3   4       5719.52       5875.97       221.04 o                         
 -16   3   4      12762.33      12238.94       261.86 o                         
 -15   3   4       6090.54       6564.26       246.12 o                         
 -14   3   4       2456.23       2654.08       122.09 o                         
 -13   3   4         81.85        197.69        61.08 o                         
 -12   3   4      26331.30      26423.79       285.09 o                         
 -11   3   4         35.23        100.15        44.79 o                         
 -10   3   4      19508.29      19653.59       200.97 o                         
  -9   3   4       9322.74       8827.80       115.23 o                         
  -8   3   4      30337.89      30622.49       233.23 o                         
  -7   3   4       7979.58       8827.49       100.47 o                         
  -6   3   4       3730.84       3584.72        60.97 o                         
  -5   3   4      27447.81      28347.68       174.69 o                         
  -4   3   4      27107.02      27615.18       157.05 o                         
  -3   3   4        190.12        155.14        17.31 o                         
  -2   3   4      23591.76      24971.98       134.13 o                         
  -1   3   4      10405.09      10300.66        66.10 o                         
   0   3   4        518.50        793.17        20.62 o                         
   1   3   4      41794.32      41057.21       203.86 o                         
   2   3   4     155093.17     157073.34       750.50 o                         
   3   3   4       6507.93       6778.65        61.99 o                         
   4   3   4      41381.99      45099.05       299.96 o                         
   5   3   4      26678.42      25952.84       195.91 o                         
   6   3   4      46139.29      47188.46       332.53 o                         
   7   3   4       7382.62       7259.63        96.33 o                         
   8   3   4       3966.72       4340.29        81.76 o                         
   9   3   4         75.46         96.70        34.81 o                         
  10   3   4      35987.12      36284.72       287.78 o                         
  11   3   4       4455.76       4120.10        95.82 o                         
  12   3   4      24020.68      25548.50       222.76 o                         
  13   3   4       3428.51       3244.30        93.49 o                         
  14   3   4       6564.21       6913.78       145.78 o                         
  15   3   4       3348.63       3352.60       130.29 o                         
  16   3   4       3885.25       4075.75       191.77 o                         
  17   3   4       1342.78       1315.07       156.86 o                         
  18   3   4          9.04        248.09       144.53 o                         
  19   3   4        149.02        -38.64       213.82 o                         
 -20   4   4       8063.12       8582.87       320.11 o                         
 -19   4   4        421.96        163.24       139.14 o                         
 -18   4   4         83.56        114.17       116.46 o                         
 -17   4   4        131.77        171.03       109.49 o                         
 -16   4   4      10670.02      10996.35       257.27 o                         
 -15   4   4        853.04        813.55        94.62 o                         
 -14   4   4      54528.93      55230.87       519.21 o                         
 -13   4   4       1197.46       1212.90        86.91 o                         
 -12   4   4      37634.48      38089.83       367.02 o                         
 -11   4   4       4354.95       4240.31       114.24 o                         
 -10   4   4       6165.42       6763.57       109.12 o                         
  -9   4   4      16333.73      16261.26       201.75 o                         
  -8   4   4       3782.87       4018.19        83.04 o                         
  -7   4   4         20.38         22.15        25.78 o                         
  -6   4   4      72805.19      73657.66       396.21 o                         
  -5   4   4       2797.82       3185.12        45.90 o                         
  -4   4   4      65667.05      69600.64       353.79 o                         
  -3   4   4        515.78        370.21        21.26 o                         
  -2   4   4      71630.55      73529.99       328.48 o                         
  -1   4   4        688.08        640.91        20.64 o                         
   0   4   4      78406.96      81860.98       373.55 o                         
   1   4   4      12553.14      11554.20        74.37 o                         
   2   4   4        101.40        102.18        16.63 o                         
   3   4   4       5130.74       5322.08        61.14 o                         
   4   4   4       7357.68       7479.46        78.15 o                         
   5   4   4      25518.36      25296.56       199.81 o                         
   6   4   4      57137.94      54832.29       360.58 o                         
   7   4   4       1074.34        985.03        41.99 o                         
   8   4   4     132081.36     136304.05       841.91 o                         
   9   4   4       4864.56       5100.84        92.72 o                         
  10   4   4       7752.70       7839.49       112.83 o                         
  11   4   4        935.95       1035.19        61.40 o                         
  12   4   4       6950.55       6703.46       119.77 o                         
  13   4   4       6315.88       6561.17       173.65 o                         
  14   4   4      27439.60      27785.43       303.43 o                         
  15   4   4        459.27        466.57        84.32 o                         
  16   4   4      24690.35      25295.75       415.95 o                         
  17   4   4        143.09        -39.14       115.77 o                         
  18   4   4      25020.53      26426.45       526.38 o                         
  19   4   4        239.92        134.26       204.53 o                         
 -20   5   4      10777.74      10887.00       376.11 o                         
 -19   5   4       3966.22       4278.32       263.55 o                         
 -18   5   4      16902.98      16400.96       387.59 o                         
 -17   5   4       2884.14       3227.79       207.47 o                         
 -16   5   4      33059.31      32976.30       462.19 o                         
 -15   5   4       1964.54       2148.23       117.66 o                         
 -14   5   4        825.89        883.69        87.25 o                         
 -13   5   4        563.76        485.34        72.90 o                         
 -12   5   4        993.80        968.84        77.22 o                         
 -11   5   4       3650.89       3493.17       102.30 o                         
 -10   5   4      41189.76      42301.92       349.49 o                         
  -9   5   4      18402.22      19069.29       181.06 o                         
  -8   5   4      47063.39      49390.82       322.05 o                         
  -7   5   4        290.97        353.92        31.40 o                         
  -6   5   4     174717.66     183973.47       882.16 o                         
  -5   5   4         54.62        124.27        21.63 o                         
  -4   5   4      33011.38      35047.21       196.69 o                         
  -3   5   4        437.05        446.04        22.80 o                         
  -2   5   4       2475.51       2803.03        41.17 o                         
  -1   5   4        980.44       1246.00        27.62 o                         
   0   5   4      16710.45      18366.86       105.38 o                         
   1   5   4       5682.72       5068.02        44.10 o                         
   2   5   4      88650.06      92112.80       470.75 o                         
   3   5   4      24075.00      23517.79       160.61 o                         
   4   5   4      34010.00      34919.12       237.70 o                         
   5   5   4      18930.82      19534.31       149.99 o                         
   6   5   4      24071.33      23774.30       200.82 o                         
   7   5   4         31.43        -14.82        30.53 o                         
   8   5   4         94.70         89.35        32.30 o                         
   9   5   4      20381.96      19871.64       182.95 o                         
  10   5   4      53358.80      54861.79       400.91 o                         
  11   5   4      10963.53      11043.13       149.25 o                         
  12   5   4      48910.36      49751.98       397.85 o                         
  13   5   4       1653.22       1620.88        89.75 o                         
  14   5   4      23038.65      22902.53       282.26 o                         
  15   5   4        441.79        346.05        88.76 o                         
  16   5   4       3000.66       3159.36       159.62 o                         
  17   5   4        261.53        256.40       131.69 o                         
  18   5   4       4232.91       4008.82       299.18 o                         
  19   5   4        271.01         65.30       180.14 o                         
 -19   6   4       1628.22       1911.47       200.25 o                         
 -18   6   4         53.03        -50.79       124.66 o                         
 -17   6   4       1680.82       1402.46       163.98 o                         
 -16   6   4       5105.61       5131.36       241.48 o                         
 -15   6   4      11485.86      11542.41       232.00 o                         
 -14   6   4       1639.77       1222.35        95.97 o                         
 -13   6   4      29338.26      29134.03       335.26 o                         
 -12   6   4        750.12        695.98        75.52 o                         
 -11   6   4      18197.81      18069.52       215.66 o                         
 -10   6   4         40.76         67.47        39.84 o                         
  -9   6   4      16970.79      16647.61       154.11 o                         
  -8   6   4       2839.58       2759.51        59.78 o                         
  -7   6   4      10419.70      10268.56        95.11 o                         
  -6   6   4         80.86        136.87        23.32 o                         
  -5   6   4      24244.07      23513.76       151.55 o                         
  -4   6   4        317.61        144.68        22.38 o                         
  -3   6   4     109356.18     106569.66       527.08 o                         
  -2   6   4      15081.44      14218.14        97.95 o                         
  -1   6   4       9888.04       9398.25        75.12 o                         
   0   6   4       5991.01       5746.58        53.18 o                         
   1   6   4      20715.80      21633.54       124.06 o                         
   2   6   4       8665.85       8747.94        74.38 o                         
   3   6   4      19130.39      17848.85       134.42 o                         
   4   6   4       1601.43       1949.06        49.83 o                         
   5   6   4       1462.07       1351.54        46.14 o                         
   6   6   4       2557.01       2096.14        57.77 o                         
   7   6   4      47635.56      47586.45       355.45 o                         
   8   6   4        797.88        965.21        57.87 o                         
   9   6   4      22458.87      23382.42       206.10 o                         
  10   6   4       2707.78       2688.41        81.05 o                         
  11   6   4       3148.39       3458.92        93.66 o                         
  12   6   4        406.18        242.41        59.50 o                         
  13   6   4       3133.99       3210.39       111.16 o                         
  14   6   4       5311.71       4986.89       143.93 o                         
  15   6   4       8112.52       7611.68       213.59 o                         
  16   6   4       2625.51       2488.04       151.30 o                         
  17   6   4      10827.14      10078.95       403.52 o                         
  18   6   4        211.09        300.21       183.15 o                         
  19   6   4       5592.72       5721.24       346.08 o                         
 -19   7   4      13724.21      14119.20       511.30 o                         
 -18   7   4       4051.87       4327.33       254.29 o                         
 -17   7   4      11496.64      11203.60       360.70 o                         
 -16   7   4       4728.35       4472.33       231.11 o                         
 -15   7   4       5825.06       5672.74       197.82 o                         
 -14   7   4        718.99        609.62        86.48 o                         
 -13   7   4        142.89        250.68        72.18 o                         
 -12   7   4        312.72        345.94        63.26 o                         
 -11   7   4       5787.21       5499.92       122.26 o                         
 -10   7   4      10700.38      11475.77       135.28 o                         
  -9   7   4      39307.03      37954.85       275.42 o                         
  -8   7   4       8477.32       8929.66       101.57 o                         
  -7   7   4     116498.21     115634.47       638.94 o                         
  -6   7   4        513.78        682.06        35.10 o                         
  -5   7   4      61238.35      63301.82       349.10 o                         
  -4   7   4      11510.04      12726.89       106.26 o                         
  -3   7   4       2320.62       2914.68        50.63 o                         
  -2   7   4      27475.35      29262.69       172.18 o                         
  -1   7   4      48938.95      47736.67       256.48 o                         
   0   7   4       4170.39       4564.59        55.77 o                         
   1   7   4      88672.19      86380.68       414.99 o                         
   2   7   4      12833.15      15514.63       115.14 o                         
   3   7   4      52221.10      49743.41       301.17 o                         
   4   7   4      21392.92      21558.67       166.70 o                         
   5   7   4      46388.48      44849.34       307.33 o                         
   6   7   4       2432.31       2587.97        68.99 o                         
   7   7   4       7378.60       7917.08       109.47 o                         
   8   7   4      12227.68      11099.02       145.23 o                         
   9   7   4       7006.22       6944.08       128.09 o                         
  10   7   4       3384.61       3688.01       105.46 o                         
  11   7   4      25961.49      25631.00       252.17 o                         
  12   7   4        941.70       1025.10        75.10 o                         
  13   7   4      19326.62      18568.88       241.58 o                         
  14   7   4       8839.68       9220.49       187.24 o                         
  15   7   4       7978.50       7386.50       221.33 o                         
  16   7   4       2125.25       2134.05       209.62 o                         
  17   7   4        575.97        569.54       159.17 o                         
  18   7   4       3643.97       3415.32       279.69 o                         
  19   7   4       3417.05       3819.80       555.29 o                         
 -19   8   4       1750.50       1721.10       223.92 o                         
 -18   8   4        488.89        383.58       168.77 o                         
 -17   8   4        539.61        563.19       151.33 o                         
 -16   8   4       6128.46       6037.06       254.33 o                         
 -15   8   4      10609.69      10067.99       274.97 o                         
 -14   8   4       8199.83       8655.33       216.86 o                         
 -13   8   4      14402.90      12782.33       222.74 o                         
 -12   8   4      24599.25      24771.56       296.18 o                         
 -11   8   4       6824.14       6844.43       136.80 o                         
 -10   8   4       7881.59       7800.36       118.78 o                         
  -9   8   4       1799.33       1583.15        55.32 o                         
  -8   8   4        987.07       1330.15        53.68 o                         
  -7   8   4       8611.03       8729.17       107.30 o                         
  -6   8   4      42804.68      43920.46       266.46 o                         
  -5   8   4        726.77        703.66        36.16 o                         
  -4   8   4      48151.35      50590.91       291.83 o                         
  -3   8   4      16176.98      15550.73       118.21 o                         
  -2   8   4      33487.75      35115.02       211.23 o                         
  -1   8   4       5472.29       5706.20        65.14 o                         
   0   8   4        465.72        581.23        29.57 o                         
   1   8   4      10478.84       9202.94        82.00 o                         
   2   8   4       2955.11       2634.07        50.16 o                         
   3   8   4        231.55        281.71        30.37 o                         
   4   8   4       3371.24       3342.16        61.13 o                         
   5   8   4        934.42       1059.81        46.76 o                         
   6   8   4      27305.46      29811.59       236.91 o                         
   7   8   4       9332.48       8679.67       114.90 o                         
   8   8   4      25127.04      27036.01       255.42 o                         
   9   8   4       7656.63       6946.20       128.64 o                         
  10   8   4      18705.33      19005.20       219.47 o                         
  11   8   4       3881.97       4194.46       113.49 o                         
  12   8   4       2571.49       2821.95       101.98 o                         
  13   8   4        164.26        153.96        68.57 o                         
  14   8   4        368.34        447.36        95.50 o                         
  15   8   4        223.83        165.04       129.38 o                         
  16   8   4       5700.35       5728.55       270.84 o                         
  17   8   4        968.50        673.89       174.22 o                         
  18   8   4       9614.94      10849.08       444.85 o                         
 -19   9   4       3330.31       3228.44       250.51 o                         
 -18   9   4       2997.06       3421.19       246.62 o                         
 -17   9   4        524.95        599.08       159.56 o                         
 -16   9   4       5435.11       5565.30       253.03 o                         
 -15   9   4        422.86        448.39       122.69 o                         
 -14   9   4        327.52        250.89        95.53 o                         
 -13   9   4        146.82        147.07        75.82 o                         
 -12   9   4        366.85        451.02        74.13 o                         
 -11   9   4         76.11         28.39        53.50 o                         
 -10   9   4      15862.89      17233.09       174.37 o                         
  -9   9   4        154.59        238.54        41.31 o                         
  -8   9   4      32062.69      33958.32       254.94 o                         
  -7   9   4      10884.53      11146.25       119.89 o                         
  -6   9   4      27105.88      27379.04       198.52 o                         
  -5   9   4       1394.43       1553.32        48.60 o                         
  -4   9   4       1299.17       1820.50        50.08 o                         
  -3   9   4       1765.13       1802.50        44.01 o                         
  -2   9   4       5003.95       5222.06        69.23 o                         
  -1   9   4      44068.12      43596.56       255.16 o                         
   0   9   4      69168.57      72071.42       383.45 o                         
   1   9   4      28908.06      27660.67       181.38 o                         
   2   9   4      24478.93      26119.32       176.68 o                         
   3   9   4      20340.95      20548.40       158.32 o                         
   4   9   4      30629.97      32168.40       221.84 o                         
   5   9   4       2061.18       2333.40        59.05 o                         
   6   9   4       6127.66       6807.52       105.14 o                         
   7   9   4        135.94        133.86        41.51 o                         
   8   9   4       1339.75       1239.60        67.32 o                         
   9   9   4       1743.97       1829.89        80.08 o                         
  10   9   4      26993.29      27437.43       280.00 o                         
  11   9   4       3628.27       3869.71       117.39 o                         
  12   9   4       6662.40       7287.24       151.74 o                         
  13   9   4       4516.98       4860.35       145.53 o                         
  14   9   4      11255.85      11407.74       236.06 o                         
  15   9   4        942.79        980.06       160.80 o                         
  16   9   4        113.87         87.81       146.70 o                         
  17   9   4        495.69        584.25       168.41 o                         
  18   9   4        855.85        643.20       229.56 o                         
 -18  10   4         44.37          8.16       149.29 o                         
 -17  10   4       8096.81       8292.57       338.74 o                         
 -16  10   4        825.61        902.17       153.21 o                         
 -15  10   4      17748.66      18181.50       387.67 o                         
 -14  10   4       1656.98       1820.43       158.39 o                         
 -13  10   4      38462.72      38706.78       430.23 o                         
 -12  10   4        883.42        586.54        84.20 o                         
 -11  10   4      23092.49      22181.40       265.75 o                         
 -10  10   4        366.26        358.81        49.78 o                         
  -9  10   4        801.82        826.24        54.18 o                         
  -8  10   4       1662.97       1489.54        62.43 o                         
  -7  10   4      26702.76      26113.54       211.55 o                         
  -6  10   4       9942.81       9594.56       112.47 o                         
  -5  10   4      74968.55      72935.95       415.37 o                         
  -4  10   4       3039.56       2968.11        63.93 o                         
  -3  10   4     137482.84     132132.58       651.53 o                         
  -2  10   4         48.11          3.52        26.67 o                         
  -1  10   4      36801.37      33709.74       210.82 o                         
   0  10   4       8117.19       8223.05        92.17 o                         
   1  10   4       4345.76       4951.73        72.98 o                         
   2  10   4       5001.66       4347.38        68.41 o                         
   3  10   4       4961.77       4986.12        74.62 o                         
   4  10   4      22270.93      21822.22       201.95 o                         
   5  10   4      94306.49      90214.75       544.37 o                         
   6  10   4      16452.65      15738.98       164.54 o                         
   7  10   4      70367.89      70265.33       500.59 o                         
   8  10   4       3094.29       3408.59        96.36 o                         
   9  10   4      51870.48      50185.13       423.89 o                         
  10  10   4       4743.05       4767.07       126.25 o                         
  11  10   4       5380.58       5822.04       140.94 o                         
  12  10   4       2383.73       2506.74       115.56 o                         
  13  10   4        794.51        998.48        95.47 o                         
  14  10   4       5446.02       5663.86       203.43 o                         
  15  10   4      16236.32      16262.31       555.70 o                         
  16  10   4        976.54        791.61       165.56 o                         
  17  10   4      19305.35      20077.74       477.43 o                         
  18  10   4        283.62        346.69       193.21 o                         
 -18  11   4         17.45          2.52       154.08 o                         
 -17  11   4      15474.49      14816.50       399.67 o                         
 -16  11   4        510.18        744.26       150.04 o                         
 -15  11   4       9039.28       9128.31       310.20 o                         
 -14  11   4        476.71        349.41       127.14 o                         
 -13  11   4        156.02        -33.97        88.98 o                         
 -12  11   4        104.25        -49.18        69.91 o                         
 -11  11   4      10598.38       9578.57       181.08 o                         
 -10  11   4       1275.24       1297.47        79.99 o                         
  -9  11   4      44573.36      43951.01       346.03 o                         
  -8  11   4         22.91        110.86        41.96 o                         
  -7  11   4      69750.46      68035.43       438.02 o                         
  -6  11   4         45.25         24.06        35.40 o                         
  -5  11   4      65188.25      63140.97       380.02 o                         
  -4  11   4        597.56        741.64        41.57 o                         
  -3  11   4          5.81         -3.49        28.01 o                         
  -2  11   4       9981.45       9512.41       102.73 o                         
  -1  11   4      28342.52      27276.67       188.30 o                         
   0  11   4          9.00        123.38        32.74 o                         
   1  11   4     164622.72     151962.33       830.86 o                         
   2  11   4         79.40          2.26        34.07 o                         
   3  11   4     114219.57     108741.73       660.81 o                         
   4  11   4        648.92        848.40        52.10 o                         
   5  11   4      71003.52      67985.63       465.50 o                         
   6  11   4       6902.11       6866.71       119.86 o                         
   7  11   4         30.66         22.79        41.82 o                         
   8  11   4       4423.92       4471.47       102.17 o                         
   9  11   4      25579.84      25288.26       260.96 o                         
  10  11   4        470.83        577.09        74.05 o                         
  11  11   4      82289.62      80623.94       691.03 o                         
  12  11   4        655.87        655.73        89.85 o                         
  13  11   4      39948.70      38887.57       472.97 o                         
  14  11   4       1482.30       1521.63       145.25 o                         
  15  11   4      15024.61      14684.85       399.62 o                         
  16  11   4        864.71        831.34       176.28 o                         
  17  11   4       1394.82       1328.82       202.19 o                         
 -18  12   4          3.67         -3.96       152.27 o                         
 -17  12   4        505.96        162.00       146.94 o                         
 -16  12   4        444.96        654.39       152.63 o                         
 -15  12   4      10749.21      10575.50       336.87 o                         
 -14  12   4        346.31        675.26       137.95 o                         
 -13  12   4       6076.81       5805.39       234.41 o                         
 -12  12   4       1697.81       2060.70       128.80 o                         
 -11  12   4      10259.68      10289.54       204.06 o                         
 -10  12   4        749.41        906.71        80.09 o                         
  -9  12   4        505.98        344.65        61.02 o                         
  -8  12   4        663.43        690.75        58.28 o                         
  -7  12   4       7837.37       7846.59       123.91 o                         
  -6  12   4        295.23        345.72        45.50 o                         
  -5  12   4      18171.24      16881.94       156.74 o                         
  -4  12   4        911.65       1401.62        55.81 o                         
  -3  12   4      64256.93      60845.34       373.33 o                         
  -2  12   4       1989.68       3136.49        72.61 o                         
  -1  12   4      22958.31      21742.45       171.31 o                         
   0  12   4        873.06       1142.80        50.21 o                         
   1  12   4       3676.27       3807.64        78.54 o                         
   2  12   4       4278.22       4179.76        88.63 o                         
   3  12   4        106.84        141.56        38.20 o                         
   4  12   4       6345.54       6158.22       114.32 o                         
   5  12   4      39863.01      37494.45       301.36 o                         
   6  12   4          6.81        305.92        45.53 o                         
   7  12   4      23094.90      22138.71       235.27 o                         
   8  12   4       1047.15       1702.46        72.75 o                         
   9  12   4      27925.63      26615.65       280.17 o                         
  10  12   4       2298.30       2389.01       111.92 o                         
  11  12   4       2043.05       1842.44       113.73 o                         
  12  12   4       2404.03       2719.43       132.61 o                         
  13  12   4        568.17        255.73       105.66 o                         
  14  12   4        178.42        384.01       124.15 o                         
  15  12   4       4115.94       4054.30       224.43 o                         
  16  12   4         14.13        366.20       163.34 o                         
  17  12   4       5143.99       4718.90       286.47 o                         
 -17  13   4        835.60       1013.71       174.86 o                         
 -16  13   4         51.47        430.50       148.28 o                         
 -15  13   4         55.44        -95.75       128.25 o                         
 -14  13   4         42.78        155.32       131.82 o                         
 -13  13   4        999.99        803.44       140.70 o                         
 -12  13   4         63.62         80.04        97.10 o                         
 -11  13   4       1037.80        861.73        94.22 o                         
 -10  13   4         38.46         31.19        70.03 o                         
  -9  13   4        201.86         87.80        63.37 o                         
  -8  13   4        294.11        752.54        69.24 o                         
  -7  13   4        470.83        605.66        57.51 o                         
  -6  13   4         40.45        617.49        58.61 o                         
  -5  13   4       3437.66       3523.27        92.82 o                         
  -4  13   4        534.57        586.35        45.68 o                         
  -3  13   4       1935.64       1817.94        61.49 o                         
  -2  13   4        571.79        861.70        50.35 o                         
  -1  13   4       2162.67       2136.78        60.04 o                         
   0  13   4          4.87        374.58        43.19 o                         
   1  13   4       5519.49       5998.63        99.63 o                         
   2  13   4        463.15       1623.35        64.49 o                         
   3  13   4      32759.54      32606.34       256.56 o                         
   4  13   4        318.77        935.71        57.40 o                         
   5  13   4       2023.07       1604.65        72.82 o                         
   6  13   4        188.57        268.64        55.56 o                         
   7  13   4          8.81        -30.24        51.43 o                         
   8  13   4         29.70        -42.51        58.75 o                         
   9  13   4       9705.50       9539.43       192.80 o                         
  10  13   4         62.11        244.00        80.10 o                         
  11  13   4       2147.66       1958.92       118.52 o                         
  12  13   4        255.74       1163.21       128.59 o                         
  13  13   4        979.33       1143.06       130.33 o                         
  14  13   4          0.03        222.79       127.57 o                         
  15  13   4        395.99        221.78       148.40 o                         
  16  13   4         58.69       -126.01       126.01 o                         
  17  13   4        502.23        362.54       181.78 o                         
 -17  14   4        978.73        849.64       166.96 o                         
 -16  14   4         69.04         33.43       146.16 o                         
 -15  14   4      16165.27      15765.09       485.33 o                         
 -14  14   4          2.95         64.49       140.45 o                         
 -13  14   4      26827.41      26207.88       473.00 o                         
 -12  14   4        660.56        860.86       132.32 o                         
 -11  14   4      15923.47      15367.80       268.50 o                         
 -10  14   4        317.10        271.85        80.29 o                         
  -9  14   4       4240.58       4574.04       147.77 o                         
  -8  14   4        140.80        180.31        65.02 o                         
  -7  14   4      19833.69      19540.15       223.20 o                         
  -6  14   4        598.35        609.03        63.11 o                         
  -5  14   4      33697.45      32442.30       278.44 o                         
  -4  14   4          3.88         69.85        46.85 o                         
  -3  14   4      25616.78      24636.28       212.93 o                         
  -2  14   4       2601.55       2978.03        80.56 o                         
  -1  14   4      38135.60      36907.64       290.86 o                         
   0  14   4       1087.82       1146.48        57.59 o                         
   1  14   4        688.76        442.30        49.88 o                         
   2  14   4       1244.78       1323.80        64.31 o                         
   3  14   4        227.92         73.78        46.73 o                         
   4  14   4       3189.70       3220.78        89.40 o                         
   5  14   4       2336.50       2456.80        93.56 o                         
   6  14   4        439.90        702.90        70.38 o                         
   7  14   4      26277.79      25753.12       289.62 o                         
   8  14   4         28.83          8.53        72.18 o                         
   9  14   4       6382.09       7047.89       182.52 o                         
  10  14   4       2087.52       2314.54       119.83 o                         
  11  14   4        282.01        201.93        95.13 o                         
  12  14   4       1236.89       1342.96       135.91 o                         
  13  14   4        383.94        338.28       123.39 o                         
  14  14   4        464.05        509.30       140.90 o                         
  15  14   4       7283.66       7674.48       293.43 o                         
  16  14   4         97.40        -23.68       131.87 o                         
 -16  15   4         32.85         28.48       140.96 o                         
 -15  15   4      19274.19      18978.02       458.56 o                         
 -14  15   4        180.73        269.84       144.27 o                         
 -13  15   4        849.47        857.13       156.38 o                         
 -12  15   4       1689.56       1540.32       157.23 o                         
 -11  15   4      14870.55      14380.90       281.84 o                         
 -10  15   4        168.94         96.80        81.86 o                         
  -9  15   4      31717.66      32087.04       381.71 o                         
  -8  15   4        259.56        244.36        75.44 o                         
  -7  15   4      71025.10      69680.38       547.01 o                         
  -6  15   4        125.66         22.77        58.98 o                         
  -5  15   4      25270.43      23556.29       234.25 o                         
  -4  15   4       2326.82       2459.55        85.79 o                         
  -3  15   4         25.77         77.46        49.35 o                         
  -2  15   4        160.33        173.60        44.21 o                         
  -1  15   4      17065.57      16983.00       181.65 o                         
   0  15   4       1320.41       1341.39        63.73 o                         
   1  15   4      32127.31      31502.30       262.92 o                         
   2  15   4        525.96        400.36        54.01 o                         
   3  15   4      47149.82      45013.14       337.45 o                         
   4  15   4       1140.21       1213.56        75.97 o                         
   5  15   4      30647.12      29392.36       300.19 o                         
   6  15   4        484.45        497.69        77.36 o                         
   7  15   4       1783.69       1720.39       101.16 o                         
   8  15   4       2506.23       2541.74       121.75 o                         
   9  15   4       7077.21       6098.04       182.07 o                         
  10  15   4       1497.47       1464.72       117.40 o                         
  11  15   4      39475.98      39682.30       517.38 o                         
  12  15   4          2.15       -104.81       104.81 o                         
  13  15   4      27377.22      26904.16       464.41 o                         
  14  15   4         14.85       -129.05       129.05 o                         
  15  15   4      11946.47      11156.11       391.68 o                         
  16  15   4        579.80        313.33       161.68 o                         
 -16  16   4        622.89        711.01       168.49 o                         
 -15  16   4       7070.57       7731.64       322.17 o                         
 -14  16   4       3763.09       4428.96       285.50 o                         
 -13  16   4      10553.00      10148.47       329.16 o                         
 -12  16   4        370.40        633.47       166.22 o                         
 -11  16   4       8879.19       8759.98       291.37 o                         
 -10  16   4       1670.61       1556.12       123.18 o                         
  -9  16   4         33.20        -74.65        78.10 o                         
  -8  16   4         18.50        -73.61        73.61 o                         
  -7  16   4        114.17         48.77        64.85 o                         
  -6  16   4        709.57        834.49        72.87 o                         
  -5  16   4       5118.51       5949.32       138.40 o                         
  -4  16   4       1413.66       1640.28        82.74 o                         
  -3  16   4      37870.39      35708.64       324.00 o                         
  -2  16   4       3485.83       3429.70       105.50 o                         
  -1  16   4       7615.45       7329.30       133.15 o                         
   0  16   4        125.41        313.28        54.36 o                         
   1  16   4       3483.40       3333.58        95.44 o                         
   2  16   4        364.42        497.19        57.54 o                         
   3  16   4       1132.49        961.60        70.62 o                         
   4  16   4       4380.08       4085.89       119.39 o                         
   5  16   4      35355.59      34964.87       359.54 o                         
   6  16   4       4754.69       4704.72       147.82 o                         
   7  16   4       5917.78       6241.48       168.44 o                         
   8  16   4       2272.74       2419.78       124.76 o                         
   9  16   4      14938.92      15296.10       267.05 o                         
  10  16   4         56.23        170.90       100.19 o                         
  11  16   4         62.27        -13.71       109.33 o                         
  12  16   4        261.55        264.40       124.91 o                         
  13  16   4       1117.86        927.29       161.83 o                         
  14  16   4       1127.07       1318.32       179.78 o                         
  15  16   4       3013.60       3155.36       247.18 o                         
 -15  17   4         53.10       -116.16       154.89 o                         
 -14  17   4        772.74        681.14       163.29 o                         
 -13  17   4        292.62        229.03       142.68 o                         
 -12  17   4        504.50        659.85       149.39 o                         
 -11  17   4       1695.04       1708.46       171.97 o                         
 -10  17   4       3390.23       3746.46       186.54 o                         
  -9  17   4        118.24        -53.68        83.44 o                         
  -8  17   4       7826.77       8356.80       203.56 o                         
  -7  17   4         11.37         -2.91        72.69 o                         
  -6  17   4      11454.71      11785.60       195.80 o                         
  -5  17   4       2780.58       2798.00       116.72 o                         
  -4  17   4       1239.18        993.09        81.73 o                         
  -3  17   4       7683.24       7706.13       159.22 o                         
  -2  17   4       1278.89       1245.63        81.45 o                         
  -1  17   4        827.93        812.54        74.63 o                         
   0  17   4       6765.74       7840.89       148.20 o                         
   1  17   4         84.91        -12.86        50.35 o                         
   2  17   4       9743.83      10608.61       158.93 o                         
   3  17   4       1758.06       1634.92        92.38 o                         
   4  17   4      22949.79      24242.02       276.23 o                         
   5  17   4         14.32        -45.21        74.92 o                         
   6  17   4        761.15        875.70        95.71 o                         
   7  17   4        656.27        547.57        93.23 o                         
   8  17   4         27.58        113.82        93.78 o                         
   9  17   4        212.46         38.76        97.10 o                         
  10  17   4       4850.31       5496.95       218.14 o                         
  11  17   4       1194.85       1084.35       147.77 o                         
  12  17   4       3610.56       4027.73       229.61 o                         
  13  17   4         20.95       -137.36       137.36 o                         
  14  17   4       2535.47       2920.92       223.60 o                         
  15  17   4          4.25         80.12       158.98 o                         
 -15  18   4       5093.66       4567.67       286.96 o                         
 -14  18   4       2830.06       2717.42       218.94 o                         
 -13  18   4       8720.73       7822.28       289.90 o                         
 -12  18   4       3146.04       3215.82       221.43 o                         
 -11  18   4       4779.33       4452.53       219.73 o                         
 -10  18   4       2868.29       3012.53       171.74 o                         
  -9  18   4        677.74        466.99       115.26 o                         
  -8  18   4        108.06         38.35        95.45 o                         
  -7  18   4        249.95        387.28        97.12 o                         
  -6  18   4       2804.83       2962.92       134.46 o                         
  -5  18   4       6163.90       6033.05       168.43 o                         
  -4  18   4       6183.62       6502.56       164.22 o                         
  -3  18   4      13838.69      12791.92       224.46 o                         
  -2  18   4      16002.52      16798.04       227.87 o                         
  -1  18   4       4989.21       5159.31       137.26 o                         
   0  18   4       3391.92       3595.34       111.12 o                         
   1  18   4       8286.75       7646.14       147.43 o                         
   2  18   4       3013.18       3113.43       122.18 o                         
   3  18   4        572.05        508.79        79.69 o                         
   4  18   4        781.45        903.51        92.69 o                         
   5  18   4      15199.77      14601.79       237.89 o                         
   6  18   4       4207.47       4578.85       156.61 o                         
   7  18   4       7355.92       7114.83       211.33 o                         
   8  18   4      10162.87      10937.60       272.61 o                         
   9  18   4       9529.90       8090.56       254.04 o                         
  10  18   4       3819.94       3644.35       202.13 o                         
  11  18   4        785.32        682.01       144.22 o                         
  12  18   4         30.48       -139.25       139.25 o                         
  13  18   4        157.12        177.25       158.36 o                         
  14  18   4         98.98        211.43       159.03 o                         
 -14  19   4        108.31        141.41       169.40 o                         
 -13  19   4        476.67        659.21       178.04 o                         
 -12  19   4         33.52        -23.48       170.97 o                         
 -11  19   4       5043.94       4731.47       259.85 o                         
 -10  19   4         72.91       -120.29       120.29 o                         
  -9  19   4      12479.87      12361.83       307.94 o                         
  -8  19   4        940.38        579.81       127.93 o                         
  -7  19   4      28116.03      28560.28       381.01 o                         
  -6  19   4       4759.83       4457.22       165.83 o                         
  -5  19   4       7060.68       6996.46       184.57 o                         
  -4  19   4        103.93         59.93        79.94 o                         
  -3  19   4          8.78        -28.91        74.92 o                         
  -2  19   4        336.17        370.49        79.67 o                         
  -1  19   4       2924.98       2721.36       114.30 o                         
   0  19   4        175.47         72.31        66.32 o                         
   1  19   4      15331.21      15396.21       229.58 o                         
   2  19   4         11.34        -74.12        74.12 o                         
   3  19   4      14053.11      14006.30       279.54 o                         
   4  19   4       2911.16       2900.07       141.87 o                         
   5  19   4       9985.62       9517.20       265.29 o                         
   6  19   4        725.20        778.00       122.91 o                         
   7  19   4          5.08        -70.99       105.12 o                         
   8  19   4        372.01        141.95       113.94 o                         
   9  19   4       4227.00       4113.87       233.00 o                         
  10  19   4        152.65         35.96       145.09 o                         
  11  19   4      15961.76      17381.27       394.88 o                         
  12  19   4        908.03        817.00       178.35 o                         
  13  19   4      14771.67      16086.31       657.66 o                         
 -13  20   4       3410.21       3175.27       250.69 o                         
 -12  20   4       2456.17       2517.58       229.91 o                         
 -11  20   4       1661.60       1736.49       207.49 o                         
 -10  20   4       1214.97       1497.28       190.50 o                         
  -9  20   4       2008.75       2126.12       269.76 o                         
  -8  20   4          3.71       -122.14       122.14 o                         
  -7  20   4       5986.86       6392.73       247.65 o                         
  -6  20   4       5422.96       5279.80       203.33 o                         
  -5  20   4       5701.74       5297.82       178.25 o                         
  -4  20   4       5260.22       5299.69       166.62 o                         
  -3  20   4      17772.68      18307.20       261.39 o                         
  -2  20   4       2804.99       3037.00       129.10 o                         
  -1  20   4       5866.96       6039.78       164.08 o                         
   0  20   4       5080.31       4651.47       152.25 o                         
   1  20   4         33.48        -53.04        86.63 o                         
   2  20   4        276.57        305.66       105.06 o                         
   3  20   4       2545.39       2303.68       151.00 o                         
   4  20   4       2695.06       2838.25       156.96 o                         
   5  20   4       1767.21       1640.61       147.47 o                         
   6  20   4       4606.63       4692.48       209.78 o                         
   7  20   4      11078.94      10865.32       299.50 o                         
   8  20   4       5686.11       5655.75       287.16 o                         
   9  20   4       2509.61       2290.96       187.78 o                         
  10  20   4        419.93        274.69       145.66 o                         
  11  20   4         10.05        -87.33       137.89 o                         
  12  20   4        114.63         31.30       155.22 o                         
 -12  21   4       1973.12       2007.93       257.67 o                         
 -11  21   4       1087.90       1508.34       207.69 o                         
 -10  21   4       8025.85       8474.62       379.44 o                         
  -9  21   4       1003.49       1003.98       184.65 o                         
  -8  21   4      16448.73      17797.45       401.60 o                         
  -7  21   4        284.27        631.82       148.74 o                         
  -6  21   4      10944.27      11323.21       319.46 o                         
  -5  21   4        164.98        250.57       123.66 o                         
  -4  21   4       1751.86       1721.64       131.35 o                         
  -3  21   4       2171.71       2182.33       134.66 o                         
  -2  21   4       5014.64       5817.22       179.02 o                         
  -1  21   4       3432.77       3401.79       156.37 o                         
   0  21   4      16683.15      17672.61       299.39 o                         
   1  21   4        412.58        576.74       122.81 o                         
   2  21   4      23993.17      25608.53       374.44 o                         
   3  21   4         84.17         35.02       109.82 o                         
   4  21   4       6135.79       6235.03       234.63 o                         
   5  21   4        243.62        209.36       135.02 o                         
   6  21   4       2658.21       2604.19       192.29 o                         
   7  21   4       1005.31        823.15       155.89 o                         
   8  21   4        495.88        472.76       151.66 o                         
   9  21   4        813.49        936.47       168.15 o                         
  10  21   4       9982.83      10084.25       329.81 o                         
  11  21   4       1149.16       1088.14       179.76 o                         
 -11  22   4       1737.19       1728.96       222.65 o                         
 -10  22   4       5021.55       5283.06       298.40 o                         
  -9  22   4       1672.89       1772.17       214.16 o                         
  -8  22   4        652.39        418.40       155.27 o                         
  -7  22   4        143.53        162.44       143.09 o                         
  -6  22   4       5106.13       5770.27       324.73 o                         
  -5  22   4        317.58        435.48       133.46 o                         
  -4  22   4      18741.02      21614.86       370.45 o                         
  -3  22   4        880.65        867.92       136.29 o                         
  -2  22   4      23630.97      27431.21       419.41 o                         
  -1  22   4       2379.67       2271.83       158.63 o                         
   0  22   4       4870.95       5570.05       216.12 o                         
   1  22   4         75.41       -114.12       114.12 o                         
   2  22   4        356.45        411.50       130.04 o                         
   3  22   4        136.17        398.23       131.47 o                         
   4  22   4       4026.84       4704.48       217.05 o                         
   5  22   4        310.04        296.39       153.63 o                         
   6  22   4      11428.78      12106.69       345.15 o                         
   7  22   4       1895.90       1524.23       188.23 o                         
   8  22   4       8304.44       8715.83       330.06 o                         
   9  22   4        875.11        695.84       173.51 o                         
  10  22   4       4051.18       4303.70       274.84 o                         
 -10  23   4       1284.68       1496.51       214.10 o                         
  -9  23   4       2089.86       2408.40       231.79 o                         
  -8  23   4       3217.32       3597.74       248.26 o                         
  -7  23   4       1479.23       1880.79       191.03 o                         
  -6  23   4       2167.98       3123.45       211.96 o                         
  -5  23   4       1038.49        929.47       155.65 o                         
  -4  23   4       1344.54       1456.90       241.93 o                         
  -3  23   4        117.61        -12.19       135.59 o                         
  -2  23   4          1.16        -88.25       152.97 o                         
  -1  23   4        510.61        557.33       144.76 o                         
   0  23   4       1770.93       2334.74       172.83 o                         
   1  23   4       1300.83       1365.31       160.21 o                         
   2  23   4        928.77       1133.89       157.45 o                         
   3  23   4       1771.47       2068.02       170.91 o                         
   4  23   4       2577.80       2707.10       184.32 o                         
   5  23   4       1343.81       1943.98       190.53 o                         
   6  23   4        360.35        216.06       152.07 o                         
   7  23   4       1346.85       1026.13       185.60 o                         
   8  23   4         13.60       -152.96       152.96 o                         
   9  23   4        129.47         33.46       168.60 o                         
  -8  24   4       1009.76        729.34       198.39 o                         
  -7  24   4         64.47        156.66       163.18 o                         
  -6  24   4        295.66       -135.35       149.67 o                         
  -5  24   4        300.72        397.97       158.10 o                         
  -4  24   4       8487.83       8651.16       357.15 o                         
  -3  24   4        390.91        397.01       173.47 o                         
  -2  24   4       4513.21       4174.60       228.11 o                         
  -1  24   4         20.80        179.61       148.83 o                         
   0  24   4        873.30        448.18       160.10 o                         
   1  24   4         12.63         -1.44       142.18 o                         
   2  24   4         39.99         -5.85       146.10 o                         
   3  24   4        144.81        -24.08       169.01 o                         
   4  24   4       2341.53       2167.25       200.30 o                         
   5  24   4       1460.11       1792.61       193.87 o                         
   6  24   4       3381.82       2755.36       226.64 o                         
   7  24   4       1177.74       1657.81       209.48 o                         
   8  24   4       4525.31       4031.65       264.38 o                         
  -6  25   4       8200.73       8378.94       329.33 o                         
  -5  25   4         41.08        140.77       214.12 o                         
  -4  25   4       1115.05        921.78       219.47 o                         
  -3  25   4        948.09        876.04       220.36 o                         
  -2  25   4         50.36        159.62       162.00 o                         
  -1  25   4        663.78        773.95       195.55 o                         
   0  25   4       9634.11      10029.46       384.29 o                         
   1  25   4        205.14        197.86       158.18 o                         
   2  25   4       9705.03       9365.29       314.29 o                         
   3  25   4         26.32       -149.73       149.73 o                         
   4  25   4       9110.20       9421.12       373.18 o                         
   5  25   4        222.04          9.94       165.07 o                         
   6  25   4       4961.21       4495.31       278.65 o                         
  -4  26   4      10076.77      11742.49       645.94 o                         
  -3  26   4         46.12       -189.24       189.24 o                         
  -2  26   4      11178.19      12944.14       517.74 o                         
  -1  26   4         96.47        167.06       188.88 o                         
   0  26   4       8497.40       9707.31       426.20 o                         
   1  26   4        449.46        265.27       207.51 o                         
   2  26   4         52.61       -116.78       150.99 o                         
   3  26   4        154.42        404.16       177.70 o                         
 -20   1   5        248.17        244.47       135.20 o                         
 -19   1   5      14395.84      14295.87       591.09 o                         
 -18   1   5        540.49        677.40       129.85 o                         
 -17   1   5      11253.57      10907.37       274.36 o                         
 -16   1   5        966.97        955.99       113.52 o                         
 -15   1   5       8820.17       9056.53       212.90 o                         
 -14   1   5        574.57        434.05        98.06 o                         
 -13   1   5      13153.80      12435.82       204.95 o                         
 -12   1   5       1397.34       1576.82        74.11 o                         
 -11   1   5      36083.23      37456.32       321.57 o                         
 -10   1   5         79.01         51.14        36.64 o                         
  -9   1   5      80683.64      82043.77       533.17 o                         
  -8   1   5       5637.27       5086.54        86.27 o                         
  -7   1   5      38930.35      37235.02       264.01 o                         
  -6   1   5       4471.37       4165.25        60.74 o                         
  -5   1   5      24633.15      22178.89       153.22 o                         
  -4   1   5       9357.55       8727.52        74.50 o                         
  -3   1   5       6641.95       5607.17        59.40 o                         
  -2   1   5       4369.82       4086.41        44.88 o                         
  -1   1   5       8906.55       8408.58        60.60 o                         
   0   1   5       1429.65       1546.11        26.80 o                         
   1   1   5      38247.96      38249.03       196.36 o                         
   2   1   5       4194.05       3927.35        45.20 o                         
   3   1   5      55194.65      56660.11       337.98 o                         
   4   1   5      14427.41      14248.87       120.19 o                         
   5   1   5      49397.93      52250.12       367.06 o                         
   6   1   5      13188.27      13195.66       125.69 o                         
   7   1   5      55347.85      57124.88       375.73 o                         
   8   1   5       2190.19       2176.16        60.33 o                         
   9   1   5      20533.05      21281.68       214.62 o                         
  10   1   5         27.49         16.97        40.11 o                         
  11   1   5      45295.77      45487.49       354.74 o                         
  12   1   5        545.15        478.35        56.29 o                         
  13   1   5      16286.16      17088.87       199.10 o                         
  14   1   5       3878.64       3761.67       124.63 o                         
  15   1   5       4122.65       4290.24       188.65 o                         
  16   1   5       3344.53       3393.56       184.08 o                         
  17   1   5        115.86        214.04       178.12 o                         
  18   1   5        936.58        830.05       199.12 o                         
  19   1   5       3695.77       3635.04       289.73 o                         
 -20   2   5       1429.09       1529.17       182.13 o                         
 -19   2   5         10.68         -3.10       122.24 o                         
 -18   2   5         72.81         55.71       113.51 o                         
 -17   2   5       9621.26       9884.30       305.38 o                         
 -16   2   5        432.98        324.35        95.46 o                         
 -15   2   5      45767.44      45924.28       490.55 o                         
 -14   2   5        129.35         77.20        68.90 o                         
 -13   2   5      37393.16      37609.71       385.21 o                         
 -12   2   5       1502.26       1515.22        87.81 o                         
 -11   2   5      46992.57      48892.13       410.92 o                         
 -10   2   5       3729.23       3752.10        79.34 o                         
  -9   2   5      25289.16      28606.93       258.29 o                         
  -8   2   5       9926.11       9457.49        97.18 o                         
  -7   2   5      39781.70      38502.83       248.40 o                         
  -6   2   5       2310.70       2359.63        52.86 o                         
  -5   2   5     235944.14     241050.17      1176.29 o                         
  -4   2   5       5929.30       5898.60        58.25 o                         
  -3   2   5     124301.20     125510.13       604.33 o                         
  -2   2   5       1406.96       1309.19        31.13 o                         
  -1   2   5     219375.62     223263.14      1020.67 o                         
   0   2   5      34194.48      32307.90       170.58 o                         
   1   2   5        769.78        628.64        21.46 o                         
   2   2   5      11187.08      10381.63        74.90 o                         
   3   2   5      24870.44      25451.59       164.67 o                         
   4   2   5       3173.90       3603.56        57.97 o                         
   5   2   5     189503.66     195798.62      1217.62 o                         
   6   2   5        168.39         88.22        27.53 o                         
   7   2   5     115575.88     119457.81       738.07 o                         
   8   2   5      15306.15      14624.17       148.82 o                         
   9   2   5      49654.72      52709.73       366.91 o                         
  10   2   5      10126.42       9958.86       125.59 o                         
  11   2   5         46.12         94.33        42.64 o                         
  12   2   5       6860.62       6795.47       132.06 o                         
  13   2   5       3975.52       3790.40       107.05 o                         
  14   2   5       1217.11       1109.98        78.15 o                         
  15   2   5      40011.53      38955.13       421.54 o                         
  16   2   5        235.08        256.99       100.55 o                         
  17   2   5      33088.05      34297.30       608.97 o                         
  18   2   5        545.30        570.41       193.39 o                         
  19   2   5      19598.87      20686.66       555.30 o                         
 -20   3   5       1502.84       1799.18       187.47 o                         
 -19   3   5      20315.89      19951.03       415.55 o                         
 -18   3   5        745.66        690.99       137.09 o                         
 -17   3   5      22845.17      22993.16       389.25 o                         
 -16   3   5       1091.67       1128.63       120.57 o                         
 -15   3   5      13221.25      12967.51       239.89 o                         
 -14   3   5       2791.69       2816.97       120.74 o                         
 -13   3   5       3458.05       3147.66       120.78 o                         
 -12   3   5       4414.68       4609.71       130.74 o                         
 -11   3   5      15769.22      15101.04       186.73 o                         
 -10   3   5      12479.67      12788.88       155.43 o                         
  -9   3   5      72252.38      71026.22       462.23 o                         
  -8   3   5       4623.07       5100.44        87.96 o                         
  -7   3   5     108470.98     110088.94       652.93 o                         
  -6   3   5        125.68         50.21        26.38 o                         
  -5   3   5      53006.49      57940.75       326.13 o                         
  -4   3   5       3186.50       3024.23        46.98 o                         
  -3   3   5       3520.69       3047.18        43.31 o                         
  -2   3   5       4255.44       3786.80        42.26 o                         
  -1   3   5      25331.15      24593.28       135.38 o                         
   0   3   5      30913.17      30053.54       155.50 o                         
   1   3   5     154854.14     155580.55       720.59 o                         
   2   3   5       7037.35       7390.27        62.11 o                         
   3   3   5      87290.58      87673.51       466.05 o                         
   4   3   5       5571.08       6168.44        68.49 o                         
   5   3   5      25194.69      26159.81       213.78 o                         
   6   3   5       3919.98       3776.69        67.98 o                         
   7   3   5       1609.78       1735.83        54.87 o                         
   8   3   5       4572.06       4651.47        87.99 o                         
   9   3   5      54154.01      56094.81       399.60 o                         
  10   3   5       7247.53       7312.07       107.05 o                         
  11   3   5      30136.01      31541.16       271.89 o                         
  12   3   5       6246.32       6158.09       117.18 o                         
  13   3   5      23707.73      24334.71       243.39 o                         
  14   3   5        164.04        118.45        60.71 o                         
  15   3   5       2321.83       2447.24       123.03 o                         
  16   3   5        998.72        845.05       130.81 o                         
  17   3   5       1224.83       1072.67       173.70 o                         
  18   3   5       2198.87       2209.81       292.52 o                         
  19   3   5       9884.79       9435.45       522.91 o                         
 -20   4   5        124.01         -4.49       142.61 o                         
 -19   4   5         15.56         97.29       138.19 o                         
 -18   4   5        217.83        106.02       120.51 o                         
 -17   4   5       3260.14       3479.82       182.41 o                         
 -16   4   5      10814.98      11051.35       279.21 o                         
 -15   4   5      18252.66      17725.66       280.53 o                         
 -14   4   5      15101.78      15132.64       236.38 o                         
 -13   4   5         79.41        -32.72        58.29 o                         
 -12   4   5      16300.24      15514.41       213.45 o                         
 -11   4   5        314.94        188.46        49.82 o                         
 -10   4   5       3116.61       3650.38        98.29 o                         
  -9   4   5       2409.83       3130.24        82.36 o                         
  -8   4   5        598.96        556.84        40.97 o                         
  -7   4   5      27407.63      26199.62       186.51 o                         
  -6   4   5      36532.83      35705.93       215.35 o                         
  -5   4   5       2076.12       1969.81        41.80 o                         
  -4   4   5      42064.48      44019.95       237.63 o                         
  -3   4   5       1035.26       1553.15        34.61 o                         
  -2   4   5       5859.02       5768.29        56.38 o                         
  -1   4   5      16208.81      15786.61        96.68 o                         
   0   4   5       1961.46       2057.85        33.73 o                         
   1   4   5        957.35       1087.44        25.18 o                         
   2   4   5       1490.60       1525.69        29.84 o                         
   3   4   5       1420.07       1396.99        35.81 o                         
   4   4   5      16837.63      15339.70       122.99 o                         
   5   4   5      11260.44      10986.95       113.25 o                         
   6   4   5      28400.73      27219.76       207.97 o                         
   7   4   5        658.97        735.78        40.31 o                         
   8   4   5      71949.67      70654.96       489.15 o                         
   9   4   5      10210.84      10249.97       129.05 o                         
  10   4   5         54.68         65.67        41.35 o                         
  11   4   5       1712.33       2042.74        74.95 o                         
  12   4   5       1673.64       1828.92        80.98 o                         
  13   4   5       2168.92       2275.85        95.24 o                         
  14   4   5      13044.81      13276.19       208.62 o                         
  15   4   5        522.03        373.31        84.62 o                         
  16   4   5      10087.82      10271.61       298.99 o                         
  17   4   5       3152.65       3328.05       218.08 o                         
  18   4   5       4713.81       4781.13       300.16 o                         
  19   4   5        156.54        185.04       191.72 o                         
 -19   5   5       8901.62       9082.17       338.95 o                         
 -18   5   5       7639.13       7060.67       291.31 o                         
 -17   5   5       8463.49       8609.95       343.63 o                         
 -16   5   5      13327.26      12942.58       287.87 o                         
 -15   5   5      10113.13      10207.88       221.97 o                         
 -14   5   5       1084.19       1025.75        92.66 o                         
 -13   5   5        233.91        522.83        74.82 o                         
 -12   5   5        789.29        998.97        80.60 o                         
 -11   5   5       3478.52       3840.59       104.99 o                         
 -10   5   5      15549.01      15373.24       178.35 o                         
  -9   5   5      73993.52      76536.76       524.18 o                         
  -8   5   5      38834.68      38500.05       262.60 o                         
  -7   5   5       4904.28       5163.35        73.04 o                         
  -6   5   5      84661.46      85905.99       432.40 o                         
  -5   5   5        172.84        246.04        23.67 o                         
  -4   5   5      34769.26      36123.95       205.05 o                         
  -3   5   5       7044.67       8090.19        71.08 o                         
  -2   5   5        495.34        495.91        23.53 o                         
  -1   5   5      12873.45      12279.40        82.46 o                         
   0   5   5      19525.20      18254.60       108.58 o                         
   1   5   5      19146.08      18225.71       106.70 o                         
   2   5   5      34844.46      35130.42       186.90 o                         
   3   5   5      71058.95      73512.54       424.35 o                         
   4   5   5      36535.55      35908.46       239.96 o                         
   5   5   5      33852.27      37843.86       259.82 o                         
   6   5   5       9016.91       8818.95       108.96 o                         
   7   5   5       3677.81       3677.07        79.48 o                         
   8   5   5        162.93        131.23        35.12 o                         
   9   5   5       4139.73       4716.19        94.49 o                         
  10   5   5      13168.72      13197.35       160.12 o                         
  11   5   5      16094.58      17015.05       187.79 o                         
  12   5   5      26265.90      26536.17       281.64 o                         
  13   5   5       7162.15       7180.10       162.89 o                         
  14   5   5      11545.71      11415.83       191.29 o                         
  15   5   5       3445.83       3788.80       149.96 o                         
  16   5   5       2070.01       1990.06       152.13 o                         
  17   5   5       2171.25       2493.58       214.94 o                         
  18   5   5         86.46         -3.32       176.21 o                         
  19   5   5         54.18         75.10       184.10 o                         
 -19   6   5         61.03        -43.26       137.91 o                         
 -18   6   5        488.67        312.38       145.11 o                         
 -17   6   5       8564.03       9365.48       294.88 o                         
 -16   6   5       2321.45       2440.93       158.48 o                         
 -15   6   5      25312.09      25343.90       348.97 o                         
 -14   6   5        293.08        172.50        73.30 o                         
 -13   6   5      42315.69      43396.20       438.33 o                         
 -12   6   5       1231.12       1294.37        78.35 o                         
 -11   6   5      19832.58      21126.80       240.67 o                         
 -10   6   5       7606.40       7400.73       121.04 o                         
  -9   6   5      19706.78      19105.62       177.08 o                         
  -8   6   5       3959.09       4574.55        84.67 o                         
  -7   6   5       9491.07      10480.13        94.37 o                         
  -6   6   5         33.46        165.99        23.94 o                         
  -5   6   5       6192.49       6364.43        86.73 o                         
  -4   6   5        759.79        355.86        25.73 o                         
  -3   6   5     132907.11     134850.39       658.81 o                         
  -2   6   5       9896.51       8501.50        75.14 o                         
  -1   6   5      24521.69      24271.10       138.52 o                         
   0   6   5       3634.63       3250.63        44.70 o                         
   1   6   5       6873.40       7224.80        59.86 o                         
   2   6   5      21373.21      21074.70       130.26 o                         
   3   6   5        180.12        444.57        29.13 o                         
   4   6   5       1754.30       2014.15        50.82 o                         
   5   6   5      14951.93      15157.65       134.69 o                         
   6   6   5       2683.52       2228.85        65.72 o                         
   7   6   5      63969.28      63183.00       450.39 o                         
   8   6   5       8512.33       8178.35       131.24 o                         
   9   6   5      25289.00      26778.22       259.88 o                         
  10   6   5        530.33        437.84        56.81 o                         
  11   6   5       6814.89       7335.04       173.52 o                         
  12   6   5       1414.60       1433.74        84.90 o                         
  13   6   5        369.87        335.58        71.16 o                         
  14   6   5        146.68        130.33        71.21 o                         
  15   6   5      16012.46      15755.91       264.99 o                         
  16   6   5        665.96        500.69       126.06 o                         
  17   6   5      20488.60      20675.70       519.31 o                         
  18   6   5       1359.62        924.27       202.71 o                         
 -19   7   5      11324.11      11457.64       398.68 o                         
 -18   7   5       4381.70       5419.38       341.02 o                         
 -17   7   5       5372.40       6119.23       287.48 o                         
 -16   7   5        119.80        -47.54       106.99 o                         
 -15   7   5        204.76        201.37        97.55 o                         
 -14   7   5        925.83       1166.92        99.10 o                         
 -13   7   5        671.77        708.02        85.24 o                         
 -12   7   5       6695.38       6866.97       158.58 o                         
 -11   7   5       9973.70       9595.01       149.56 o                         
 -10   7   5      24236.35      24894.54       221.16 o                         
  -9   7   5      47154.39      48525.47       331.15 o                         
  -8   7   5      34274.50      33969.70       233.08 o                         
  -7   7   5      81732.38      83722.47       468.97 o                         
  -6   7   5       1037.80       1020.32        35.22 o                         
  -5   7   5      20993.99      24106.76       162.05 o                         
  -4   7   5       9314.97       9967.89       109.01 o                         
  -3   7   5      30580.28      30037.34       182.57 o                         
  -2   7   5      77911.45      75326.18       378.44 o                         
  -1   7   5      74477.08      72744.49       360.22 o                         
   0   7   5      47397.51      45615.12       239.04 o                         
   1   7   5     163579.31     165714.72       734.89 o                         
   2   7   5      17454.08      19603.16       134.05 o                         
   3   7   5      31067.95      31079.81       213.51 o                         
   4   7   5      31915.37      33596.37       225.97 o                         
   5   7   5       8100.11       8465.41       100.94 o                         
   6   7   5       5755.26       5250.19        81.36 o                         
   7   7   5       4623.30       4079.35        86.97 o                         
   8   7   5       5699.90       6327.97       116.62 o                         
   9   7   5      19339.59      19679.11       230.55 o                         
  10   7   5       9955.84      10060.47       166.28 o                         
  11   7   5      21507.25      22473.73       255.93 o                         
  12   7   5       4614.05       4700.34       135.13 o                         
  13   7   5      23683.19      23826.72       283.16 o                         
  14   7   5       2366.28       2437.59       118.67 o                         
  15   7   5       2134.78       2136.15       156.54 o                         
  16   7   5         14.32        -83.47       114.54 o                         
  17   7   5        873.15        728.39       230.29 o                         
  18   7   5        654.14        586.27       200.70 o                         
 -19   8   5        143.25         66.31       155.27 o                         
 -18   8   5       5570.62       5711.66       295.73 o                         
 -17   8   5       1648.16       1374.22       176.32 o                         
 -16   8   5      17895.31      17898.15       462.51 o                         
 -15   8   5       2967.06       3053.46       183.65 o                         
 -14   8   5      17152.76      16712.10       272.23 o                         
 -13   8   5       8169.46       8632.47       216.14 o                         
 -12   8   5      19485.44      19389.94       253.17 o                         
 -11   8   5        197.51        262.60        57.90 o                         
 -10   8   5       1922.24       2021.37        73.92 o                         
  -9   8   5        472.88        615.80        45.89 o                         
  -8   8   5       2386.07       2785.29        71.97 o                         
  -7   8   5      17180.71      17574.19       150.16 o                         
  -6   8   5      57426.46      57929.07       339.41 o                         
  -5   8   5       2956.41       3260.66        63.61 o                         
  -4   8   5      87429.47      87412.41       454.92 o                         
  -3   8   5        377.71        329.50        35.32 o                         
  -2   8   5      70677.40      71089.78       364.64 o                         
  -1   8   5      18229.81      19235.31       133.23 o                         
   0   8   5        521.96        347.48        28.63 o                         
   1   8   5       6663.10       7088.58        71.32 o                         
   2   8   5      20684.88      19291.02       137.82 o                         
   3   8   5        587.51        810.01        39.74 o                         
   4   8   5      43974.15      42633.45       280.90 o                         
   5   8   5      11237.50      11210.12       129.70 o                         
   6   8   5     123765.12     121323.77       805.80 o                         
   7   8   5       3322.33       3265.05        80.25 o                         
   8   8   5      49005.49      47891.04       403.90 o                         
   9   8   5        572.29        635.54        56.80 o                         
  10   8   5       7751.30       7816.38       150.38 o                         
  11   8   5        395.06        348.83        65.67 o                         
  12   8   5        123.92        104.89        67.44 o                         
  13   8   5       6852.93       6723.01       167.46 o                         
  14   8   5       7234.09       7470.90       211.82 o                         
  15   8   5       1629.28       1746.45       179.14 o                         
  16   8   5      28474.64      27657.85       521.27 o                         
  17   8   5        579.62        714.15       223.29 o                         
  18   8   5       8782.81       8678.80       405.15 o                         
 -19   9   5        425.02        367.10       171.49 o                         
 -18   9   5      16508.35      16418.91       441.88 o                         
 -17   9   5        794.85        763.29       167.12 o                         
 -16   9   5       5390.13       5566.10       253.20 o                         
 -15   9   5       1915.24       2328.39       167.37 o                         
 -14   9   5        174.25        194.85        92.86 o                         
 -13   9   5       4192.31       4440.29       202.17 o                         
 -12   9   5       8011.63       7327.18       176.98 o                         
 -11   9   5         28.41          1.46        50.97 o                         
 -10   9   5      64486.41      63027.87       437.39 o                         
  -9   9   5       4270.58       4487.81        93.65 o                         
  -8   9   5      82749.28      81371.63       503.89 o                         
  -7   9   5      24054.51      25118.73       198.72 o                         
  -6   9   5      32399.33      31291.75       220.82 o                         
  -5   9   5      16090.34      15932.18       134.18 o                         
  -4   9   5       2165.70       2329.31        58.98 o                         
  -3   9   5      23936.94      22390.48       160.06 o                         
  -2   9   5      24443.28      23767.31       163.33 o                         
  -1   9   5      33241.96      35840.63       214.26 o                         
   0   9   5     158893.27     153102.80       752.10 o                         
   1   9   5       1409.14       1572.67        41.90 o                         
   2   9   5     128009.55     124374.21       645.54 o                         
   3   9   5      12855.81      13769.20       138.78 o                         
   4   9   5      84380.72      83596.72       533.72 o                         
   5   9   5      16239.71      16468.07       149.19 o                         
   6   9   5      17908.98      19074.06       182.41 o                         
   7   9   5       3363.31       3304.13        83.56 o                         
   8   9   5      24873.55      23942.21       251.17 o                         
   9   9   5        108.98        137.52        48.33 o                         
  10   9   5      54028.35      52843.13       427.90 o                         
  11   9   5         20.22         50.45        56.92 o                         
  12   9   5      60466.29      58996.84       509.12 o                         
  13   9   5       4840.50       4996.46       173.66 o                         
  14   9   5      21404.61      20931.01       333.87 o                         
  15   9   5       1319.53       1390.32       172.32 o                         
  16   9   5       3927.77       3890.38       279.68 o                         
  17   9   5       4068.86       4740.79       273.38 o                         
  18   9   5       5052.66       5160.31       327.73 o                         
 -18  10   5        199.45        239.50       154.18 o                         
 -17  10   5       1230.04       1324.73       188.50 o                         
 -16  10   5       4051.93       3330.36       213.61 o                         
 -15  10   5       3202.48       3887.87       215.65 o                         
 -14  10   5       6433.82       5690.06       234.96 o                         
 -13  10   5       6741.40       7197.43       193.81 o                         
 -12  10   5      10310.92       9578.43       198.46 o                         
 -11  10   5       2377.39       2672.49       119.63 o                         
 -10  10   5        187.28        142.03        48.16 o                         
  -9  10   5        445.89        445.44        49.50 o                         
  -8  10   5       3203.09       3037.10        81.74 o                         
  -7  10   5       1157.50       1798.35        62.89 o                         
  -6  10   5      20141.41      18857.36       163.50 o                         
  -5  10   5      11486.03      12906.57       124.86 o                         
  -4  10   5      36416.85      33743.67       227.52 o                         
  -3  10   5      25473.21      25961.05       181.63 o                         
  -2  10   5        563.04        565.38        36.46 o                         
  -1  10   5       7110.24       6792.97        83.77 o                         
   0  10   5        477.48        495.69        34.02 o                         
   1  10   5       6190.66       5943.87        83.13 o                         
   2  10   5       6646.52       7031.05        97.75 o                         
   3  10   5        123.89        246.60        35.53 o                         
   4  10   5      30133.91      28335.51       225.26 o                         
   5  10   5      10080.04      11051.44       138.24 o                         
   6  10   5      31736.36      30530.25       250.79 o                         
   7  10   5      10603.48      11386.85       141.63 o                         
   8  10   5      12931.88      12180.33       159.53 o                         
   9  10   5      13022.64      12856.26       173.06 o                         
  10  10   5        131.95         39.27        54.34 o                         
  11  10   5       1844.08       2067.00       105.25 o                         
  12  10   5       2489.69       2638.72       108.40 o                         
  13  10   5         50.90         94.10        81.35 o                         
  14  10   5       3588.46       3388.63       197.13 o                         
  15  10   5        636.47        862.03       163.76 o                         
  16  10   5       4102.93       3983.86       279.03 o                         
  17  10   5       3234.20       3469.80       246.16 o                         
 -18  11   5       2139.84       2606.56       237.78 o                         
 -17  11   5         34.03        165.95       149.24 o                         
 -16  11   5        828.16        934.00       164.09 o                         
 -15  11   5        130.98        158.04       126.88 o                         
 -14  11   5       1779.61       1457.84       155.88 o                         
 -13  11   5        107.11         65.74        88.18 o                         
 -12  11   5       4743.34       5203.81       169.66 o                         
 -11  11   5       1803.99       1855.99        97.93 o                         
 -10  11   5       1862.34       1995.54        88.84 o                         
  -9  11   5       2517.46       3167.90        93.32 o                         
  -8  11   5       7160.91       7609.44       122.54 o                         
  -7  11   5       1455.21       2052.50        69.10 o                         
  -6  11   5        124.37        109.20        36.39 o                         
  -5  11   5       3021.01       3619.33        78.99 o                         
  -4  11   5          1.31         18.21        31.87 o                         
  -3  11   5       4465.87       4805.27        75.87 o                         
  -2  11   5        434.79        487.33        38.79 o                         
  -1  11   5       4184.14       4520.05        74.21 o                         
   0  11   5       7005.52       7561.57        98.46 o                         
   1  11   5      15534.83      15635.95       139.19 o                         
   2  11   5       2047.02       2113.20        58.36 o                         
   3  11   5      14820.11      16024.76       153.70 o                         
   4  11   5       5589.79       5874.86       121.37 o                         
   5  11   5       1261.35       1432.93        61.04 o                         
   6  11   5       2428.85       2397.12        71.57 o                         
   7  11   5         92.04         56.68        41.67 o                         
   8  11   5       2885.71       3105.32        89.55 o                         
   9  11   5       9729.15       9766.83       156.80 o                         
  10  11   5      12427.35      12292.99       187.29 o                         
  11  11   5       7296.63       8225.96       176.67 o                         
  12  11   5       4341.39       4512.34       144.71 o                         
  13  11   5       2220.93       2702.57       137.94 o                         
  14  11   5        690.64        736.70       168.86 o                         
  15  11   5          3.34       -139.00       139.00 o                         
  16  11   5       1204.39        951.01       195.96 o                         
  17  11   5          7.64        -45.91       155.63 o                         
 -18  12   5        821.81        670.52       178.62 o                         
 -17  12   5         51.38         49.40       143.37 o                         
 -16  12   5      14836.61      13666.12       482.99 o                         
 -15  12   5       1201.01       1334.89       167.95 o                         
 -14  12   5      25806.92      25843.23       473.25 o                         
 -13  12   5        124.17        194.45       109.83 o                         
 -12  12   5      14935.68      14117.29       303.83 o                         
 -11  12   5       1310.47       1470.49        98.39 o                         
 -10  12   5       4156.98       4503.53       136.99 o                         
  -9  12   5        399.28        306.59        62.38 o                         
  -8  12   5      16956.30      16357.00       195.74 o                         
  -7  12   5       5270.22       5131.50       107.02 o                         
  -6  12   5      37440.16      35410.94       275.02 o                         
  -5  12   5       3343.39       3284.30        78.75 o                         
  -4  12   5      49882.31      47888.61       342.31 o                         
  -3  12   5        363.81        473.12        38.23 o                         
  -2  12   5      96552.32      94361.07       542.42 o                         
  -1  12   5        491.10        558.05        37.71 o                         
   0  12   5       4383.55       4637.35        86.77 o                         
   1  12   5       9419.83       9334.27       127.65 o                         
   2  12   5        198.83        193.18        37.66 o                         
   3  12   5       4338.17       4352.30        99.42 o                         
   4  12   5      28740.42      26910.60       247.88 o                         
   5  12   5        894.62       1170.46        64.34 o                         
   6  12   5      37117.42      36003.18       332.94 o                         
   7  12   5          3.26         12.06        46.35 o                         
   8  12   5      48676.64      47088.96       373.04 o                         
   9  12   5       3879.81       3811.06       119.82 o                         
  10  12   5       6818.39       6328.61       162.77 o                         
  11  12   5       3952.43       3834.38       144.84 o                         
  12  12   5        934.42        882.94       109.99 o                         
  13  12   5       1840.63       2033.53       134.88 o                         
  14  12   5       9289.88       9185.10       299.95 o                         
  15  12   5        742.49        809.52       192.05 o                         
  16  12   5      17169.43      17152.33       514.63 o                         
  17  12   5          1.29        -92.05       161.29 o                         
 -17  13   5        238.98        245.91       155.38 o                         
 -16  13   5      10893.04       9401.12       345.28 o                         
 -15  13   5       1370.08       1661.79       179.58 o                         
 -14  13   5       4153.21       4096.81       235.38 o                         
 -13  13   5       1203.57       1430.32       159.66 o                         
 -12  13   5      13366.14      13020.12       308.90 o                         
 -11  13   5        133.34        -71.84        71.84 o                         
 -10  13   5      31842.16      29435.95       338.10 o                         
  -9  13   5         12.99        -14.83        57.48 o                         
  -8  13   5      52652.53      52828.23       449.29 o                         
  -7  13   5      10370.83       9831.46       157.85 o                         
  -6  13   5      55394.91      53809.91       390.09 o                         
  -5  13   5       5897.56       6582.54       111.80 o                         
  -4  13   5       3266.01       3236.73        90.93 o                         
  -3  13   5       5098.70       5057.39        93.17 o                         
  -2  13   5      82972.02      81190.66       492.95 o                         
  -1  13   5       6698.27       6268.05       107.74 o                         
   0  13   5      48836.29      46706.34       319.35 o                         
   1  13   5          3.55        -35.26        35.26 o                         
   2  13   5     160622.67     154737.67       945.15 o                         
   3  13   5        953.62       1048.51        59.32 o                         
   4  13   5      78503.80      73508.62       511.23 o                         
   5  13   5       1576.35       1836.30        79.99 o                         
   6  13   5        380.92        351.50        60.80 o                         
   7  13   5       5251.29       5014.70       130.35 o                         
   8  13   5       6919.03       6580.78       150.30 o                         
   9  13   5       1804.08       1754.55       104.97 o                         
  10  13   5      32875.75      31503.76       365.71 o                         
  11  13   5        317.07        375.73        89.37 o                         
  12  13   5      42898.43      42874.87       512.30 o                         
  13  13   5        178.53        136.56       106.37 o                         
  14  13   5      13240.74      13223.50       393.81 o                         
  15  13   5       1950.15       2079.99       188.00 o                         
  16  13   5       1764.47       1889.33       222.86 o                         
 -17  14   5        303.76         49.77       153.25 o                         
 -16  14   5       7175.96       6414.08       300.96 o                         
 -15  14   5        486.75        907.27       170.73 o                         
 -14  14   5       8614.13       8706.49       336.69 o                         
 -13  14   5        444.92        592.97       147.15 o                         
 -12  14   5      22016.42      21893.55       417.55 o                         
 -11  14   5        168.77        407.80        95.74 o                         
 -10  14   5        347.65        224.33        83.54 o                         
  -9  14   5        241.81        219.68        84.43 o                         
  -8  14   5         82.18         39.45        62.78 o                         
  -7  14   5        474.55        970.90        74.91 o                         
  -6  14   5      25790.30      24601.68       253.53 o                         
  -5  14   5       2924.83       2812.88        84.60 o                         
  -4  14   5      22601.09      21779.68       203.48 o                         
  -3  14   5         43.44        239.30        46.18 o                         
  -2  14   5      56929.20      52485.46       374.45 o                         
  -1  14   5       2406.87       2854.24        82.12 o                         
   0  14   5       2262.69       2263.98        74.04 o                         
   1  14   5         66.67         28.16        40.14 o                         
   2  14   5       2209.52       2059.26        78.30 o                         
   3  14   5       5219.80       5014.21       107.23 o                         
   4  14   5       8408.66       7547.94       147.20 o                         
   5  14   5       2371.85       2353.22        97.33 o                         
   6  14   5      27641.87      25932.87       277.34 o                         
   7  14   5        182.40        358.45        68.20 o                         
   8  14   5      23808.66      22808.39       287.65 o                         
   9  14   5        798.55        857.73        92.87 o                         
  10  14   5        461.47        289.83        88.42 o                         
  11  14   5       1246.37        825.27       112.76 o                         
  12  14   5        161.22         33.74       106.11 o                         
  13  14   5       1554.27       1279.18       138.23 o                         
  14  14   5       5025.46       4971.84       251.01 o                         
  15  14   5       1259.52       1720.81       184.90 o                         
  16  14   5       4429.65       4414.28       238.70 o                         
 -16  15   5         57.57         -4.35       151.08 o                         
 -15  15   5        836.33        744.30       170.54 o                         
 -14  15   5         67.06         58.41       150.63 o                         
 -13  15   5        226.18        114.09       132.32 o                         
 -12  15   5         11.24        -87.80       113.33 o                         
 -11  15   5       2638.56       3140.73       220.19 o                         
 -10  15   5        199.85         92.60        82.59 o                         
  -9  15   5       1516.69       1956.13       110.23 o                         
  -8  15   5        754.57        684.80        82.75 o                         
  -7  15   5       3915.92       4529.63       132.19 o                         
  -6  15   5         49.84        -56.61        56.61 o                         
  -5  15   5       1471.91       1800.67        86.78 o                         
  -4  15   5        211.88        145.38        52.67 o                         
  -3  15   5         30.40         34.93        43.76 o                         
  -2  15   5        692.82        740.48        58.62 o                         
  -1  15   5       2014.55       1959.33        75.96 o                         
   0  15   5        110.17        109.04        49.31 o                         
   1  15   5        746.48        948.78        62.33 o                         
   2  15   5        471.43        272.80        54.05 o                         
   3  15   5       3554.34       3709.11        99.89 o                         
   4  15   5        699.01        590.48        67.80 o                         
   5  15   5         68.09         64.50        64.00 o                         
   6  15   5         56.61        -29.56        63.02 o                         
   7  15   5        308.50        400.62        81.52 o                         
   8  15   5        989.89        966.40       100.15 o                         
   9  15   5       1403.00       1437.66       109.11 o                         
  10  15   5       2482.23       2030.60       137.12 o                         
  11  15   5        253.08        640.18       117.87 o                         
  12  15   5          6.77        -87.04       111.57 o                         
  13  15   5        635.25       1068.48       152.59 o                         
  14  15   5        993.41        811.73       164.10 o                         
  15  15   5        871.26        923.10       172.67 o                         
 -16  16   5       6494.18       6379.33       309.98 o                         
 -15  16   5        952.52       1111.84       175.76 o                         
 -14  16   5      19877.04      18876.69       474.63 o                         
 -13  16   5       1629.31       1755.06       182.83 o                         
 -12  16   5      12579.15      12266.36       333.07 o                         
 -11  16   5       4886.07       5018.71       230.53 o                         
 -10  16   5       9061.45       8323.91       226.32 o                         
  -9  16   5       2823.05       2541.42       133.60 o                         
  -8  16   5        324.23         45.43        74.23 o                         
  -7  16   5        213.32        242.32        74.78 o                         
  -6  16   5      10406.91      10799.56       177.53 o                         
  -5  16   5        233.86        394.89        65.61 o                         
  -4  16   5      14738.40      13745.13       193.32 o                         
  -3  16   5       1089.11       1158.06        81.43 o                         
  -2  16   5      16835.19      16182.10       202.68 o                         
  -1  16   5       3252.96       3320.25       102.30 o                         
   0  16   5      16515.69      15456.86       185.50 o                         
   1  16   5       3539.68       3298.92        95.00 o                         
   2  16   5       6874.97       6784.84       132.57 o                         
   3  16   5       1383.47       1424.55        84.40 o                         
   4  16   5      18119.74      17231.08       221.18 o                         
   5  16   5       1723.64       2219.99       114.01 o                         
   6  16   5      30278.32      29158.30       329.61 o                         
   7  16   5       5497.92       5919.84       170.81 o                         
   8  16   5      21591.79      21621.29       298.74 o                         
   9  16   5       4448.67       4262.88       214.89 o                         
  10  16   5      13567.51      13334.55       265.67 o                         
  11  16   5       1842.84       2204.95       206.46 o                         
  12  16   5          6.86        -63.97       124.30 o                         
  13  16   5         40.42         96.28       136.51 o                         
  14  16   5       2417.28       2150.66       200.06 o                         
  15  16   5        214.68        317.13       163.45 o                         
 -15  17   5        424.24        241.41       172.00 o                         
 -14  17   5        594.72        679.80       175.85 o                         
 -13  17   5       1221.58       1118.48       166.88 o                         
 -12  17   5       3871.64       3496.77       203.98 o                         
 -11  17   5         38.33        -52.69       123.13 o                         
 -10  17   5      29350.86      29621.83       438.04 o                         
  -9  17   5         21.71        -79.95        79.95 o                         
  -8  17   5      48128.12      47223.14       486.29 o                         
  -7  17   5         42.22         33.57        74.70 o                         
  -6  17   5      27276.56      25561.94       288.23 o                         
  -5  17   5       3514.90       3731.06       136.47 o                         
  -4  17   5       4520.58       4602.16       136.89 o                         
  -3  17   5       1504.46       1378.27        91.20 o                         
  -2  17   5       9341.42       9505.31       170.23 o                         
  -1  17   5        139.60         91.47        62.39 o                         
   0  17   5      28325.40      27733.49       267.60 o                         
   1  17   5        773.67        746.54        67.25 o                         
   2  17   5      31494.51      30516.54       308.47 o                         
   3  17   5        651.51        686.16        77.74 o                         
   4  17   5      30418.57      28963.56       305.10 o                         
   5  17   5       5095.68       5248.07       159.00 o                         
   6  17   5        227.01        169.10        81.22 o                         
   7  17   5       2264.43       2459.59       136.16 o                         
   8  17   5      18554.19      18115.89       332.09 o                         
   9  17   5       1339.09       1039.92       124.05 o                         
  10  17   5      21263.28      20713.18       387.08 o                         
  11  17   5         42.51       -117.53       117.53 o                         
  12  17   5      19339.13      18375.72       387.92 o                         
  13  17   5        343.73        166.07       152.77 o                         
  14  17   5      10573.97       9589.41       344.98 o                         
 -14  18   5       4801.75       4719.45       283.65 o                         
 -13  18   5       3094.83       3729.12       247.68 o                         
 -12  18   5       4394.10       4500.40       255.77 o                         
 -11  18   5        451.13        473.46       157.41 o                         
 -10  18   5       3851.82       3878.63       207.69 o                         
  -9  18   5        218.55        126.39       114.07 o                         
  -8  18   5        960.08        769.30       108.91 o                         
  -7  18   5       4562.72       4230.15       167.22 o                         
  -6  18   5      25567.28      26158.31       326.00 o                         
  -5  18   5       3098.73       3221.01       130.63 o                         
  -4  18   5      28009.22      26863.51       302.78 o                         
  -3  18   5       3963.69       3772.67       127.09 o                         
  -2  18   5      20272.87      20108.75       238.87 o                         
  -1  18   5        327.49         84.35        65.38 o                         
   0  18   5       6240.26       5555.03       137.28 o                         
   1  18   5        281.37        291.62        74.35 o                         
   2  18   5       2405.41       2619.12       113.97 o                         
   3  18   5       3882.52       4288.13       134.99 o                         
   4  18   5      18855.24      18969.44       259.03 o                         
   5  18   5       5959.40       6315.99       177.69 o                         
   6  18   5      17634.25      17701.15       269.45 o                         
   7  18   5       6945.24       6606.61       211.06 o                         
   8  18   5      13873.82      13957.50       288.32 o                         
   9  18   5        802.02        591.67       125.33 o                         
  10  18   5        995.96        731.14       148.45 o                         
  11  18   5        150.94        265.30       141.99 o                         
  12  18   5       2082.31       2025.30       185.98 o                         
  13  18   5       1423.66       1311.63       189.88 o                         
  14  18   5       5855.60       5576.27       288.13 o                         
 -14  19   5         23.20        -53.44       179.65 o                         
 -13  19   5        666.94        671.16       173.57 o                         
 -12  19   5        462.94        103.94       159.26 o                         
 -11  19   5       4200.66       4115.72       250.25 o                         
 -10  19   5        214.46        146.36       130.25 o                         
  -9  19   5      11534.34      12282.60       352.12 o                         
  -8  19   5         49.68        -21.03       108.54 o                         
  -7  19   5      10629.15      11361.98       254.89 o                         
  -6  19   5       1013.32       1042.90       109.83 o                         
  -5  19   5        951.90       1006.09       100.94 o                         
  -4  19   5         18.87        -50.02        77.12 o                         
  -3  19   5       5378.40       5435.81       157.74 o                         
  -2  19   5        330.59        332.40        82.08 o                         
  -1  19   5       4017.56       3983.96       130.40 o                         
   0  19   5        263.69        -71.82        71.82 o                         
   1  19   5      15350.98      15797.31       231.74 o                         
   2  19   5         75.78        -71.22        71.22 o                         
   3  19   5       7122.06       7493.35       193.31 o                         
   4  19   5        273.56        239.44        92.01 o                         
   5  19   5        770.95        529.94       113.12 o                         
   6  19   5       2809.78       2747.69       162.44 o                         
   7  19   5        955.53       1050.16       131.13 o                         
   8  19   5       1881.15       2338.91       160.01 o                         
   9  19   5       5272.24       5989.67       238.25 o                         
  10  19   5       1298.64       1529.51       169.38 o                         
  11  19   5      10617.60      11514.01       331.69 o                         
  12  19   5        509.10        525.29       167.65 o                         
  13  19   5       6255.91       6487.16       303.80 o                         
 -13  20   5       4494.26       5151.51       295.31 o                         
 -12  20   5       3469.31       3262.94       248.14 o                         
 -11  20   5       4009.82       3845.70       259.11 o                         
 -10  20   5       1817.01       1711.31       199.38 o                         
  -9  20   5       2062.37       2035.09       201.32 o                         
  -8  20   5         15.49        -43.78       124.17 o                         
  -7  20   5       2666.15       2988.52       173.55 o                         
  -6  20   5        483.20        436.30       109.64 o                         
  -5  20   5      12253.09      13103.33       254.65 o                         
  -4  20   5       3589.56       3323.53       141.78 o                         
  -3  20   5      17890.97      20134.30       273.64 o                         
  -2  20   5       9742.88       9059.06       199.65 o                         
  -1  20   5       7206.46       7897.56       194.76 o                         
   0  20   5       4867.78       4509.40       163.39 o                         
   1  20   5        486.95        432.27       103.98 o                         
   2  20   5       2567.60       2965.72       160.71 o                         
   3  20   5       4253.69       4577.15       181.29 o                         
   4  20   5        171.04        436.39       108.98 o                         
   5  20   5       7812.72       8316.23       263.64 o                         
   6  20   5       3616.61       3252.94       194.59 o                         
   7  20   5      13036.43      14201.94       321.67 o                         
   8  20   5       8282.31       7754.28       264.88 o                         
   9  20   5       5021.98       4985.63       239.44 o                         
  10  20   5       3508.58       3412.88       279.82 o                         
  11  20   5         74.67        -89.84       137.83 o                         
  12  20   5       1225.15       1478.42       237.33 o                         
 -12  21   5       2959.51       2901.42       242.96 o                         
 -11  21   5         12.97         13.19       163.32 o                         
 -10  21   5       5626.48       5394.92       288.70 o                         
  -9  21   5        161.43       -134.37       151.91 o                         
  -8  21   5       6430.49       6674.64       277.61 o                         
  -7  21   5        852.18        835.71       152.61 o                         
  -6  21   5       6304.76       6454.91       235.22 o                         
  -5  21   5       1637.42       2071.12       147.47 o                         
  -4  21   5        324.57        271.63       104.51 o                         
  -3  21   5         74.55        147.00       101.93 o                         
  -2  21   5       4124.03       3708.20       157.48 o                         
  -1  21   5         86.22        -97.81        97.81 o                         
   0  21   5       7188.74       7760.83       217.06 o                         
   1  21   5        756.83       1191.30       144.45 o                         
   2  21   5      17695.81      18314.27       332.99 o                         
   3  21   5       2192.69       2448.68       164.17 o                         
   4  21   5       3247.39       3051.95       183.90 o                         
   5  21   5        892.15        892.45       155.43 o                         
   6  21   5         71.24         20.74       159.45 o                         
   7  21   5        183.20        -60.42       127.53 o                         
   8  21   5        118.91       -131.76       136.68 o                         
   9  21   5          4.70          9.70       141.41 o                         
  10  21   5       7479.35       7266.62       287.76 o                         
  11  21   5       2029.55       2040.46       195.14 o                         
 -11  22   5       1069.00        889.89       200.62 o                         
 -10  22   5       1273.18       1250.33       212.91 o                         
  -9  22   5         11.46       -122.79       161.11 o                         
  -8  22   5         38.98       -115.69       150.30 o                         
  -7  22   5        315.11         -2.31       137.94 o                         
  -6  22   5       1942.61       2324.03       186.64 o                         
  -5  22   5       2891.06       3017.12       178.06 o                         
  -4  22   5       7537.59       8345.42       271.02 o                         
  -3  22   5       4491.76       3887.88       183.45 o                         
  -2  22   5       3896.26       4588.55       236.24 o                         
  -1  22   5        713.57        332.07       120.36 o                         
   0  22   5        454.80        724.82       131.07 o                         
   1  22   5        198.52        140.84       126.66 o                         
   2  22   5        948.41        727.17       145.09 o                         
   3  22   5       2756.13       2926.22       183.82 o                         
   4  22   5       2421.29       2682.89       192.86 o                         
   5  22   5       2720.04       2763.89       211.17 o                         
   6  22   5       3615.11       3359.99       255.52 o                         
   7  22   5       2025.83       1568.09       184.64 o                         
   8  22   5       1343.57       1128.69       186.83 o                         
   9  22   5        366.80        -27.84       200.75 o                         
  10  22   5        183.78        -38.47       162.23 o                         
 -10  23   5        560.28       1135.50       213.34 o                         
  -9  23   5      12242.93      12679.33       495.82 o                         
  -8  23   5        506.78        443.51       177.15 o                         
  -7  23   5       7789.76       7495.29       293.33 o                         
  -6  23   5         10.38        187.53       146.84 o                         
  -5  23   5        907.49        301.95       146.23 o                         
  -4  23   5        604.38        786.57       160.79 o                         
  -3  23   5        981.67       1281.01       160.44 o                         
  -2  23   5        681.36        672.03       152.83 o                         
  -1  23   5       8780.73       9653.85       295.66 o                         
   0  23   5        834.65       1184.21       176.04 o                         
   1  23   5      14296.40      15054.40       361.46 o                         
   2  23   5        105.11       -131.14       131.14 o                         
   3  23   5       6627.23       6485.29       270.82 o                         
   4  23   5        230.78         12.32       134.70 o                         
   5  23   5       1639.24       1657.48       182.77 o                         
   6  23   5        975.79        707.54       168.36 o                         
   7  23   5         73.28       -143.80       157.07 o                         
   8  23   5       1645.63       1617.78       207.81 o                         
   9  23   5       6121.81       6255.93       303.93 o                         
  -8  24   5        567.88        381.76       201.74 o                         
  -7  24   5       1221.96       1194.14       233.38 o                         
  -6  24   5          4.47         43.38       159.34 o                         
  -5  24   5      11848.82      13025.80       428.25 o                         
  -4  24   5        699.24        840.43       211.05 o                         
  -3  24   5       6129.75       6064.29       344.21 o                         
  -2  24   5        699.90       1008.89       174.92 o                         
  -1  24   5       7956.34       9039.15       516.06 o                         
   0  24   5       1041.53       1101.36       186.47 o                         
   1  24   5        914.72        695.00       166.35 o                         
   2  24   5        776.88        671.43       168.29 o                         
   3  24   5       1127.35        982.73       175.44 o                         
   4  24   5        107.59         63.16       156.82 o                         
   5  24   5       8419.10       9452.18       331.37 o                         
   6  24   5        269.50        247.10       169.52 o                         
   7  24   5      13506.74      14871.07       434.04 o                         
  -6  25   5        167.47        695.06       223.96 o                         
  -5  25   5       1082.32       1357.37       267.28 o                         
  -4  25   5        215.41        370.97       227.28 o                         
  -3  25   5          2.93       -181.89       181.89 o                         
  -2  25   5          2.05         11.02       171.84 o                         
  -1  25   5         70.46         59.34       177.94 o                         
   0  25   5        183.08        823.34       202.84 o                         
   1  25   5       1804.88       2570.65       217.46 o                         
   2  25   5        175.23        746.21       175.90 o                         
   3  25   5       2365.63       3086.41       248.81 o                         
   4  25   5        915.54        958.63       187.61 o                         
   5  25   5       1319.51       1411.78       192.62 o                         
  -3  26   5        972.87        240.20       205.19 o                         
  -2  26   5         53.90        670.42       227.24 o                         
  -1  26   5        928.26        500.24       207.38 o                         
   0  26   5         94.04        440.24       189.98 o                         
   1  26   5          2.22         66.19       184.19 o                         
   2  26   5         30.37        -35.13       168.10 o                         
 -20   0   6        318.69        316.39       194.83 o                         
 -19   0   6        856.33        459.34       194.76 o                         
 -18   0   6       8741.15       8445.64       401.66 o                         
 -17   0   6        207.96        235.24       149.64 o                         
 -16   0   6      67532.41      64478.15      1019.96 o                         
 -15   0   6        198.88        316.44       122.08 o                         
 -14   0   6      39135.24      38931.28       631.25 o                         
 -13   0   6       3016.98       2723.83       178.10 o                         
 -12   0   6      32619.83      34504.64       431.35 o                         
 -11   0   6       7192.35       6786.78       172.86 o                         
 -10   0   6        135.14        185.34        58.89 o                         
  -9   0   6        135.58        115.33        52.21 o                         
  -8   0   6      44997.50      48300.96       462.42 o                         
  -7   0   6       1654.81       1807.05        76.00 o                         
  -6   0   6      93492.71      99827.05       865.49 o                         
  -5   0   6       5915.70       5742.61        94.94 o                         
  -4   0   6      87702.84      82957.08       602.16 o                         
  -3   0   6        437.79        439.90        40.98 o                         
  -2   0   6     151463.11     152876.59      1047.17 o                         
  -1   0   6        116.78         99.48        21.45 o                         
   0   0   6       7096.20       7538.90        80.85 o                         
   1   0   6        892.45        982.40        38.55 o                         
   2   0   6       3973.30       3100.75        60.46 o                         
   3   0   6      28702.31      27184.85       269.57 o                         
   4   0   6     790135.00     832264.06      6165.85 o                         
   5   0   6         11.32        -32.72        32.72 o                         
   6   0   6     209419.17     218974.84      1768.79 o                         
   7   0   6       4493.96       5023.02       138.89 o                         
   8   0   6     125006.92     123987.77      1203.38 o                         
   9   0   6       1795.71       1915.40       101.40 o                         
  10   0   6       3534.39       3581.67       172.62 o                         
  11   0   6      10945.11      10561.20       219.69 o                         
  12   0   6      41330.91      42030.16       513.23 o                         
  13   0   6       2224.84       2442.07       131.74 o                         
  14   0   6      68550.79      67779.23       720.21 o                         
  15   0   6       1491.92       1750.04       180.31 o                         
  16   0   6      64382.30      64620.58      1191.99 o                         
  17   0   6         92.66       -194.20       194.20 o                         
  18   0   6      22075.80      22524.89       843.73 o                         
  19   0   6       2438.09       2250.18       459.37 o                         
 -20   1   6      14671.07      13924.88       363.13 o                         
 -19   1   6          2.40       -118.33       118.33 o                         
 -18   1   6      15486.77      16104.50       343.86 o                         
 -17   1   6         35.96        -55.30       100.17 o                         
 -16   1   6       1870.49       1789.00       173.18 o                         
 -15   1   6       4747.49       4787.56       169.02 o                         
 -14   1   6        136.06         54.28        74.14 o                         
 -13   1   6         95.21        149.46        62.16 o                         
 -12   1   6      21713.58      22164.58       234.26 o                         
 -11   1   6       2351.20       2297.93        79.90 o                         
 -10   1   6      46018.05      45038.72       354.56 o                         
  -9   1   6         81.01        105.07        36.25 o                         
  -8   1   6     113646.16     114462.80       660.69 o                         
  -7   1   6        849.65        884.42        41.89 o                         
  -6   1   6      18881.25      18472.03       144.37 o                         
  -5   1   6      10628.75      10056.75       111.05 o                         
  -4   1   6       2135.66       2164.00        46.95 o                         
  -3   1   6       6755.22       6204.56        66.29 o                         
  -2   1   6      23366.71      23393.08       140.76 o                         
  -1   1   6       2318.41       2186.42        34.11 o                         
   0   1   6      27676.17      26687.59       148.68 o                         
   1   1   6        977.84        997.44        25.98 o                         
   2   1   6      93345.71      95024.38       497.22 o                         
   3   1   6       8630.87       8595.78        82.38 o                         
   4   1   6       7882.89       8463.22       104.73 o                         
   5   1   6      11978.84      11814.25       110.76 o                         
   6   1   6       2293.33       3362.48        69.94 o                         
   7   1   6      10924.85      10264.52       114.41 o                         
   8   1   6      98506.05     101549.83       649.92 o                         
   9   1   6       2881.28       3328.95        92.57 o                         
  10   1   6      33715.62      34825.02       310.35 o                         
  11   1   6        479.62        563.64        57.99 o                         
  12   1   6      31604.03      30903.28       280.06 o                         
  13   1   6       1861.61       1654.57        82.26 o                         
  14   1   6       5307.72       5191.49       138.07 o                         
  15   1   6       2040.64       2138.67       126.74 o                         
  16   1   6         26.32       -116.81       116.81 o                         
  17   1   6       2786.10       2475.88       205.77 o                         
  18   1   6       8531.56       9000.97       366.64 o                         
  19   1   6       1471.22       1008.23       219.49 o                         
 -20   2   6        131.34        -19.93       128.97 o                         
 -19   2   6         40.79        -35.41       122.91 o                         
 -18   2   6        618.27        490.97       130.58 o                         
 -17   2   6       1180.56       1318.65       137.00 o                         
 -16   2   6        781.61        488.08       104.89 o                         
 -15   2   6       3285.16       3277.59       144.13 o                         
 -14   2   6      10235.02      10021.79       213.02 o                         
 -13   2   6       2555.74       2702.34       113.06 o                         
 -12   2   6        495.31        558.77        63.11 o                         
 -11   2   6       1018.89       1237.58        63.50 o                         
 -10   2   6       3786.67       3870.10        94.72 o                         
  -9   2   6        523.86        563.36        40.77 o                         
  -8   2   6         56.37         23.15        27.89 o                         
  -7   2   6      13414.76      12996.72       122.02 o                         
  -6   2   6      46550.96      46832.82       286.92 o                         
  -5   2   6       8750.72       8707.94        85.77 o                         
  -4   2   6       1239.74       1759.03        44.73 o                         
  -3   2   6      13215.32      12694.12       103.23 o                         
  -2   2   6      12921.49      12558.87        93.70 o                         
  -1   2   6        479.42        575.93        22.99 o                         
   0   2   6        634.55        642.43        27.02 o                         
   1   2   6        338.53        203.37        19.46 o                         
   2   2   6       1500.77       1544.52        33.63 o                         
   3   2   6      13887.23      13335.43       105.03 o                         
   4   2   6      20363.29      20420.02       158.87 o                         
   5   2   6       7820.32       8186.82       103.00 o                         
   6   2   6       6212.86       6470.07        95.84 o                         
   7   2   6      12435.81      12385.52       123.56 o                         
   8   2   6       1011.29       1049.08        49.52 o                         
   9   2   6        785.73        788.38        48.25 o                         
  10   2   6       2364.66       2599.35        77.64 o                         
  11   2   6         34.92        -29.93        45.26 o                         
  12   2   6       2876.48       2964.52       103.13 o                         
  13   2   6       4723.32       4649.13       122.58 o                         
  14   2   6       3475.90       3673.12       126.57 o                         
  15   2   6       4605.35       4689.02       167.26 o                         
  16   2   6       3505.11       3026.56       193.27 o                         
  17   2   6       2395.64       2214.14       212.80 o                         
  18   2   6       1784.32       2007.20       214.15 o                         
  19   2   6        229.07        203.84       181.25 o                         
 -20   3   6       7151.05       7745.62       313.17 o                         
 -19   3   6       5192.49       4776.07       250.22 o                         
 -18   3   6      10703.66      10979.78       323.40 o                         
 -17   3   6       2182.88       2411.13       163.40 o                         
 -16   3   6       8696.39       9143.48       325.25 o                         
 -15   3   6       1060.00        868.01        99.17 o                         
 -14   3   6       9216.99       9601.78       198.55 o                         
 -13   3   6          1.54        -21.93        58.27 o                         
 -12   3   6      16470.02      16482.59       206.41 o                         
 -11   3   6       2383.87       2636.85        92.70 o                         
 -10   3   6      24602.97      25662.69       239.39 o                         
  -9   3   6      12678.48      13108.33       142.77 o                         
  -8   3   6      39569.30      42426.85       356.56 o                         
  -7   3   6      15976.40      15992.23       147.95 o                         
  -6   3   6      37307.44      38916.43       260.36 o                         
  -5   3   6      10837.48      10686.42        92.30 o                         
  -4   3   6      21723.18      22688.20       148.18 o                         
  -3   3   6       2755.08       2943.81        46.59 o                         
  -2   3   6      25597.10      25375.58       145.51 o                         
  -1   3   6      15329.75      14891.63       102.33 o                         
   0   3   6      50671.29      52900.84       282.37 o                         
   1   3   6      17005.84      15996.42       112.71 o                         
   2   3   6       8427.01       9473.30        77.90 o                         
   3   3   6      22039.80      21423.84       140.27 o                         
   4   3   6      79601.39      85773.97       472.45 o                         
   5   3   6      16035.95      16238.31       142.03 o                         
   6   3   6         90.43        233.81        33.32 o                         
   7   3   6        750.99       1024.05        45.79 o                         
   8   3   6      10506.01      10759.55       143.12 o                         
   9   3   6       9408.37       9126.92       113.65 o                         
  10   3   6      12813.35      13209.55       149.31 o                         
  11   3   6       6610.66       6274.37       119.75 o                         
  12   3   6      24279.82      25551.56       248.80 o                         
  13   3   6      13751.81      13605.79       210.95 o                         
  14   3   6       4613.74       4972.20       146.43 o                         
  15   3   6       1903.07       1699.88       115.23 o                         
  16   3   6        243.65        335.64       115.66 o                         
  17   3   6        314.10        230.79       138.45 o                         
  18   3   6        379.69        554.80       165.53 o                         
  19   3   6        711.62        137.98       192.28 o                         
 -20   4   6        187.28        272.01       155.50 o                         
 -19   4   6       1270.80       1677.23       189.88 o                         
 -18   4   6       5233.16       5306.01       244.66 o                         
 -17   4   6        105.43        -10.57       101.99 o                         
 -16   4   6      41784.29      42220.27       546.54 o                         
 -15   4   6        140.64         87.94        78.91 o                         
 -14   4   6      62285.54      62001.48       572.76 o                         
 -13   4   6        741.68        792.95        81.94 o                         
 -12   4   6      35444.09      36289.70       351.34 o                         
 -11   4   6       1172.21       1034.92        64.22 o                         
 -10   4   6      24012.65      24505.59       229.00 o                         
  -9   4   6      13791.55      13765.38       152.63 o                         
  -8   4   6      19185.84      19373.28       166.72 o                         
  -7   4   6        592.29        572.62        47.54 o                         
  -6   4   6      91787.71      91863.21       499.61 o                         
  -5   4   6        142.76        139.21        24.45 o                         
  -4   4   6     147371.28     153146.77       741.44 o                         
  -3   4   6        167.30        178.81        22.30 o                         
  -2   4   6      58450.46      59151.32       299.63 o                         
  -1   4   6      13706.47      13232.39        94.95 o                         
   0   4   6       5695.13       5330.99        52.18 o                         
   1   4   6       8510.92       8154.96        69.19 o                         
   2   4   6        519.27        526.87        23.40 o                         
   3   4   6        607.76        739.94        29.67 o                         
   4   4   6     197449.48     199349.62      1063.36 o                         
   5   4   6        883.57       1003.90        35.20 o                         
   6   4   6      77537.43      78724.28       495.28 o                         
   7   4   6        330.00        298.86        34.53 o                         
   8   4   6      76921.47      79416.64       528.95 o                         
   9   4   6       7602.77       7556.05       117.35 o                         
  10   4   6       4922.68       5198.48       126.62 o                         
  11   4   6       2765.85       2853.10        86.35 o                         
  12   4   6       9635.81      10013.54       147.47 o                         
  13   4   6         61.60         57.81        59.58 o                         
  14   4   6      26418.61      25289.88       279.17 o                         
  15   4   6        231.44        305.20        87.71 o                         
  16   4   6      45452.98      45519.82       557.52 o                         
  17   4   6       2244.48       2286.92       211.18 o                         
  18   4   6      11961.40      11289.87       406.55 o                         
  19   4   6       1824.68       1463.56       238.01 o                         
 -19   5   6       2683.81       3148.24       227.88 o                         
 -18   5   6      11045.21      10766.13       331.96 o                         
 -17   5   6        229.61        371.25       118.26 o                         
 -16   5   6       3500.74       4036.72       192.60 o                         
 -15   5   6       1697.18       1582.78       115.72 o                         
 -14   5   6        120.66        192.87        73.70 o                         
 -13   5   6       4958.36       5225.28       152.87 o                         
 -12   5   6      12449.23      12139.10       188.39 o                         
 -11   5   6      13008.03      12119.99       165.54 o                         
 -10   5   6      20487.63      20552.28       226.97 o                         
  -9   5   6      14765.23      14844.04       161.66 o                         
  -8   5   6      78971.05      80607.55       491.06 o                         
  -7   5   6         33.08          7.69        25.07 o                         
  -6   5   6      46223.48      50106.54       293.51 o                         
  -5   5   6      10389.92       9501.06       103.22 o                         
  -4   5   6       2968.17       3815.27        61.15 o                         
  -3   5   6      34499.28      33304.85       197.65 o                         
  -2   5   6      51900.66      50111.70       267.02 o                         
  -1   5   6      16847.09      16260.82       104.64 o                         
   0   5   6      78327.18      76632.66       369.08 o                         
   1   5   6       1294.54       1480.57        31.62 o                         
   2   5   6     116124.97     120519.63       565.90 o                         
   3   5   6       7018.57       6973.93        70.02 o                         
   4   5   6      50225.98      52438.53       324.76 o                         
   5   5   6       2820.26       2411.87        58.52 o                         
   6   5   6       4278.29       3945.28        82.38 o                         
   7   5   6      12203.92      11872.33       128.06 o                         
   8   5   6      18229.53      18404.21       176.49 o                         
   9   5   6       3391.85       3809.17        88.39 o                         
  10   5   6      37021.95      37627.14       308.19 o                         
  11   5   6       4473.56       4863.97       124.28 o                         
  12   5   6      30932.98      30858.37       301.64 o                         
  13   5   6         16.57        -59.63        59.63 o                         
  14   5   6        572.09        465.46        77.33 o                         
  15   5   6        320.59        120.67        80.83 o                         
  16   5   6         73.90        166.04       104.50 o                         
  17   5   6       3706.40       3598.59       233.70 o                         
  18   5   6       7137.54       7483.64       336.95 o                         
 -19   6   6        615.91        816.02       168.25 o                         
 -18   6   6        659.07        687.92       188.23 o                         
 -17   6   6      13735.42      12906.91       333.70 o                         
 -16   6   6       7518.07       7284.11       246.06 o                         
 -15   6   6      26793.16      25900.86       353.88 o                         
 -14   6   6       4325.81       4675.86       159.15 o                         
 -13   6   6      35616.34      34477.12       361.98 o                         
 -12   6   6        515.54        362.69        63.57 o                         
 -11   6   6      10814.89      10591.29       162.71 o                         
 -10   6   6       1490.65       1430.43        73.92 o                         
  -9   6   6       3958.36       3890.64        95.38 o                         
  -8   6   6      10830.59      10651.75       113.85 o                         
  -7   6   6      46443.87      44742.66       267.94 o                         
  -6   6   6      15788.97      16263.88       126.20 o                         
  -5   6   6     104161.04      98346.84       510.76 o                         
  -4   6   6       1458.03       1159.50        36.74 o                         
  -3   6   6     143926.06     140733.59       676.94 o                         
  -2   6   6      14201.40      15409.52       106.51 o                         
  -1   6   6      27508.35      27517.76       160.02 o                         
   0   6   6        689.41        805.42        27.52 o                         
   1   6   6       6931.66       5661.44        57.02 o                         
   2   6   6     137639.39     137121.95       652.31 o                         
   3   6   6       2693.73       2526.27        57.17 o                         
   4   6   6      15540.87      14034.04       128.35 o                         
   5   6   6      42472.39      43783.79       292.64 o                         
   6   6   6        856.79        763.03        42.66 o                         
   7   6   6      12539.31      11850.40       149.44 o                         
   8   6   6        435.33        475.09        51.45 o                         
   9   6   6      11195.76      11375.51       164.83 o                         
  10   6   6       8146.72       7856.39       146.20 o                         
  11   6   6         28.28        -54.72        54.72 o                         
  12   6   6       8539.87       8668.98       165.04 o                         
  13   6   6       3092.24       3010.56       117.78 o                         
  14   6   6       1975.22       1777.62       104.94 o                         
  15   6   6      13268.65      13465.88       235.59 o                         
  16   6   6       6268.23       6287.96       253.07 o                         
  17   6   6      13199.75      12577.05       413.94 o                         
  18   6   6         97.02        131.58       164.46 o                         
 -19   7   6      14190.23      13947.82       437.62 o                         
 -18   7   6       4713.25       5438.57       289.45 o                         
 -17   7   6      11341.83      11167.61       333.99 o                         
 -16   7   6       1631.13       1684.21       156.91 o                         
 -15   7   6         92.70        144.63        93.43 o                         
 -14   7   6        677.91        603.23        89.20 o                         
 -13   7   6       1560.52       1423.16        96.56 o                         
 -12   7   6       2515.14       2858.08       113.97 o                         
 -11   7   6      10870.68      10138.94       179.85 o                         
 -10   7   6       6222.77       7118.63       120.86 o                         
  -9   7   6      66255.92      65020.70       419.95 o                         
  -8   7   6       6847.48       8089.06        95.61 o                         
  -7   7   6      61886.38      62622.04       345.90 o                         
  -6   7   6      11939.97      13575.53       115.33 o                         
  -5   7   6      14106.36      16006.47       123.03 o                         
  -4   7   6       6679.30       7071.82        79.01 o                         
  -3   7   6       6399.21       5806.47        80.05 o                         
  -2   7   6       5645.64       6921.90        73.44 o                         
  -1   7   6      32387.35      29465.18       166.87 o                         
   0   7   6      18662.56      20470.63       130.82 o                         
   1   7   6      70778.83      66617.31       326.46 o
[truncated: 801,901 more chars]
